# Supplementary material for: Benzyl­hexa­decyl­dimethyl­ammonium chloride dihydrate
Source: IUCrdata. 2023 Feb 9;8(Pt 2):x230096. doi: 10.1107/S2414314623000962 (PMC9993895; doi:10.1107/S2414314623000962)
Supplement: Supplementary file 1 [file x-08-x230096-sup1.cif]

##############################################################################
#                                                                            #
# This CIF contains the data for a data article accepted for                 #
# publication in IUCrData. It conforms to the requirements of                #
# Notes for Authors for IUCrData, and has been                               #
# peer reviewed under the auspices of IUCrData.                              #
#                                                                            #
# Full details of the Crystallographic Information File format               #
# are given in the paper "The Crystallographic Information File (CIF):       #
# a New Standard Archive File for Crystallography" by S. R. Hall, F. H.      #
# Allen and I. D. Brown [Acta Cryst. (1991), A47, 655-685].                  #
#                                                                            #
# The current version of the core CIF dictionary is obtainable from          #
# ftp://ftp.iucr.org/pub/cif_core.dic.                                       #
#                                                                            #
# Software is freely available for graphical display of the structure(s)     #
# in this CIF. For information consult the CIF software page                 #
# http://www.iucr.org/resources/cif/software.                                #
#                                                                            #
# This file may be used for bona fide research purposes within the           #
# scientific community so long as proper attribution is given to the data    # 
# article from which it was obtained.                                        #
#                                                                            #
##############################################################################
data_I
_audit_creation_method     'SHELXL-2018/3'
_journal_date_recd_electronic     2023-01-30
_journal_date_accepted     2023-02-02
_journal_name_full     'IUCrData'
_journal_year     2023
_journal_volume     8
_journal_issue      1
_journal_page_first     0
_journal_page_last     0
_journal_paper_category     HO
_journal_paper_doi     10.1107/S2414314623000962
_journal_coeditor_code     VM4056
_publ_contact_author_name
;
Muhammed Yousufuddin
;
_publ_contact_author_address
;
University of North Texas at Dallas
7400 University Hills Blvd.
Dallas, TX 75241
;
_publ_contact_author_email
;
myousuf@untdallas.edu
;
_publ_contact_author_phone
;
972-338-1528
;
_publ_section_title
;
Benzylhexadecyldimethylammonium chloride dihydrate
;
_publ_section_title_footnote     .
loop_
    _publ_author_name
    _publ_author_footnote
    _publ_author_address
    'Aguinaga, Ulises' .
;
University of North Texas at Dallas
7400 University Hills Blvd.
Dallas, TX 75241
USA
;
    'Oyinwola, Festus J.' .
;
University of North Texas at Dallas
7400 University Hills Blvd.
Dallas, TX 75241
USA
;
    'Childs, Malik J.' .
;
University of North Texas at Dallas
7400 University Hills Blvd.
Dallas, TX 75241
USA
;
    'Aldarkazanly, Sara' .
;
University of North Texas at Dallas
7400 University Hills Blvd.
Dallas, TX 75241
USA
;
    'Yousufuddin, Muhammed' .
;
University of North Texas at Dallas
7400 University Hills Blvd.
Dallas, TX 75241
USA
;
_publ_section_synopsis
;
The structure of a C~16~ Benzalkonium Chloride (C~16~BAC) is reported.
;
_chemical_name_systematic
;
Benzylhexadecyldimethylammonium chloride dihydrate
;
_chemical_name_common     ?
_chemical_formula_moiety     'C25 H46 N +, Cl -, 2(H2 O)'
_chemical_formula_sum     'C25 H50 Cl N O2'
_chemical_formula_iupac     'C25 H46 N +, Cl -, 2H2 O'
_chemical_formula_weight     432.11
_chemical_melting_point     ?
_chemical_absolute_configuration     ?
_space_group_crystal_system     monoclinic
_space_group_name_H-M_alt     'P 21'
_space_group_name_Hall     'P 2yb'
loop_
    _space_group_symop_operation_xyz
    'x, y, z'
    '-x, y+1/2, -z'
_cell_length_a     9.051(2)
_cell_length_b     7.0129(17)
_cell_length_c     20.899(5)
_cell_angle_alpha     90
_cell_angle_beta     92.388(4)
_cell_angle_gamma     90
_cell_volume     1325.4(6)
_cell_formula_units_Z     2
_cell_measurement_reflns_used     2916
_cell_measurement_theta_min     2.42
_cell_measurement_theta_max     27.38
_cell_measurement_temperature     167(2)
_exptl_crystal_description     plate
_exptl_crystal_colour     colourless
_exptl_crystal_size_max     0.150
_exptl_crystal_size_mid     0.100
_exptl_crystal_size_min     0.020
_exptl_crystal_density_diffrn     1.083
_exptl_crystal_density_meas     ?
_exptl_crystal_density_method     ?
_exptl_crystal_F_000     480
_exptl_absorpt_coefficient_mu     0.163
_exptl_absorpt_correction_type     multi-scan
_exptl_absorpt_process_details
;
(SADABS; Bruker, 2016)
;
_exptl_absorpt_correction_T_min     0.674
_exptl_absorpt_correction_T_max     0.745
_diffrn_ambient_temperature     167(2)
_diffrn_source     ?
_diffrn_radiation_type     MoK\a
_diffrn_radiation_wavelength     0.71073
_diffrn_measurement_device_type     'Bruker APEXII CCD'
_diffrn_measurement_method     '\f and \w scans'
_diffrn_detector_area_resol_mean     ?
_diffrn_reflns_number     14073
_diffrn_reflns_av_R_equivalents     0.0380
_diffrn_reflns_av_unetI/netI     0.0603
_diffrn_reflns_theta_min     1.951
_diffrn_reflns_theta_max     28.317
_diffrn_reflns_theta_full     25.000
_diffrn_measured_fraction_theta_max     0.999
_diffrn_measured_fraction_theta_full     1.000
_diffrn_reflns_limit_h_min     -12
_diffrn_reflns_limit_h_max     12
_diffrn_reflns_limit_k_min     -9
_diffrn_reflns_limit_k_max     9
_diffrn_reflns_limit_l_min     -27
_diffrn_reflns_limit_l_max     27
_refine_special_details
;
 The hydrogen atoms attached to oxygen in the water molecules were
found in difference-Fourier maps and refined freely.
Refinement was stable.
;
_reflns_number_total     6583
_reflns_number_gt     4958
_reflns_threshold_expression     'I > 2\s(I)'
_refine_ls_structure_factor_coef     Fsqd
_refine_ls_matrix_type     full
_refine_ls_R_factor_all     0.0719
_refine_ls_R_factor_gt     0.0505
_refine_ls_wR_factor_gt     0.1130
_refine_ls_wR_factor_ref     0.1251
_refine_ls_goodness_of_fit_ref     1.002
_refine_ls_restrained_S_all     1.002
_refine_ls_number_reflns     6583
_refine_ls_number_parameters     281
_refine_ls_number_restraints     1
_refine_ls_hydrogen_treatment     mixed
_refine_ls_weighting_scheme     calc
_refine_ls_weighting_details
                      'w=1/[\s^2^(Fo^2^)+(0.0600P)^2^] where P=(Fo^2^+2Fc^2^)/3'
_atom_sites_solution_hydrogens     mixed
_atom_sites_solution_primary     ?
_atom_sites_solution_secondary     ?
_refine_ls_shift/su_max     0.000
_refine_ls_shift/su_mean     0.000
_refine_diff_density_max     0.321
_refine_diff_density_min     -0.222
_refine_ls_extinction_method     none
_refine_ls_extinction_coef     .
_refine_ls_abs_structure_details
;
Flack <i>x</i> determined using 1730 quotients
[(<i>I</i>^+^)-(<i>I</i>^-^)]/[(<i>I</i>^+^)+(<i>I</i>^-^)]
(Parsons <i>et al.</i>,  2013)
;
_refine_ls_abs_structure_Flack     0.03(4)
loop_
    _atom_type_symbol
    _atom_type_description
    _atom_type_scat_dispersion_real
    _atom_type_scat_dispersion_imag
    _atom_type_scat_source
    'C' 'C' 0.0033 0.0016
                         'International Tables Vol C Tables 4.2.6.8 and 6.1.1.4'
    'H' 'H' 0.0000 0.0000
                         'International Tables Vol C Tables 4.2.6.8 and 6.1.1.4'
    'N' 'N' 0.0061 0.0033
                         'International Tables Vol C Tables 4.2.6.8 and 6.1.1.4'
    'Cl' 'Cl' 0.1484 0.1585
                         'International Tables Vol C Tables 4.2.6.8 and 6.1.1.4'
    'O' 'O' 0.0106 0.0060
                         'International Tables Vol C Tables 4.2.6.8 and 6.1.1.4'
_computing_data_collection
;
APEX2 (Bruker, 2016)
;
_computing_cell_refinement
;
SAINT (Bruker, 2016)
;
_computing_data_reduction
;
SAINT (Bruker, 2016)
;
_computing_structure_solution
;
<i>SHELXT2014/4</i> (Sheldrick, 2015a)
;
_computing_structure_refinement
;
<i>SHELXL2018/3</i> (Sheldrick, 2015b)
;
_computing_molecular_graphics
;
SHELXTL (Sheldrick, 2008)
;
_computing_publication_material
;
SHELXTL (Sheldrick, 2008)
;
loop_
    _atom_site_type_symbol
    _atom_site_label
    _atom_site_fract_x
    _atom_site_fract_y
    _atom_site_fract_z
    _atom_site_U_iso_or_equiv
    _atom_site_adp_type
    _atom_site_calc_flag
    _atom_site_occupancy
    _atom_site_disorder_assembly
    _atom_site_disorder_group
    Cl Cl1 0.78448(7) 0.74078(14) 0.89033(3) 0.0382(2) Uani d 1 . .
    N N1 -0.1002(2) 0.7343(4) 0.10399(9) 0.0263(4) Uani d 1 . .
    C C1 -0.0259(4) 0.6561(5) 0.04714(14) 0.0393(7) Uani d 1 . .
    H H1A -0.005079 0.520305 0.053854 0.059 Uiso calc 1 . .
    H H1B 0.066932 0.724714 0.041445 0.059 Uiso calc 1 . .
    H H1C -0.090920 0.672073 0.008827 0.059 Uiso calc 1 . .
    C C2 -0.2521(3) 0.6492(5) 0.10567(15) 0.0377(7) Uani d 1 . .
    H H2A -0.244371 0.509921 0.107298 0.057 Uiso calc 1 . .
    H H2B -0.310118 0.687071 0.067117 0.057 Uiso calc 1 . .
    H H2C -0.300958 0.695147 0.143706 0.057 Uiso calc 1 . .
    C C3 -0.1119(3) 0.9502(4) 0.09454(13) 0.0296(6) Uani d 1 . .
    H H3A -0.010918 1.003024 0.091875 0.036 Uiso calc 1 . .
    H H3B -0.165218 0.975446 0.053077 0.036 Uiso calc 1 . .
    C C4 -0.1892(3) 1.0543(4) 0.14620(13) 0.0287(6) Uani d 1 . .
    C C5 -0.1106(3) 1.1249(4) 0.19963(14) 0.0323(7) Uani d 1 . .
    H H5 -0.006986 1.104040 0.204155 0.039 Uiso calc 1 . .
    C C6 -0.1814(3) 1.2248(5) 0.24598(13) 0.0351(6) Uani d 1 . .
    H H6 -0.126969 1.271273 0.282577 0.042 Uiso calc 1 . .
    C C7 -0.3319(3) 1.2573(6) 0.23920(14) 0.0383(7) Uani d 1 . .
    H H7 -0.381005 1.322745 0.271954 0.046 Uiso calc 1 . .
    C C8 -0.4105(3) 1.1963(4) 0.18597(15) 0.0384(8) Uani d 1 . .
    H H8 -0.512972 1.224470 0.180730 0.046 Uiso calc 1 . .
    C C9 -0.3399(3) 1.0929(4) 0.13944(15) 0.0355(7) Uani d 1 . .
    H H9 -0.394892 1.048098 0.102750 0.043 Uiso calc 1 . .
    C C10 -0.0146(3) 0.6807(4) 0.16496(12) 0.0281(6) Uani d 1 . .
    H H10A -0.062912 0.741108 0.201464 0.034 Uiso calc 1 . .
    H H10B -0.021224 0.540895 0.170646 0.034 Uiso calc 1 . .
    C C11 0.1460(3) 0.7366(5) 0.16770(11) 0.0271(5) Uani d 1 . .
    H H11A 0.154701 0.875839 0.161056 0.032 Uiso calc 1 . .
    H H11B 0.197283 0.671417 0.132934 0.032 Uiso calc 1 . .
    C C12 0.2191(3) 0.6831(4) 0.23180(13) 0.0310(7) Uani d 1 . .
    H H12A 0.167339 0.748543 0.266354 0.037 Uiso calc 1 . .
    H H12B 0.209098 0.543991 0.238385 0.037 Uiso calc 1 . .
    C C13 0.3811(3) 0.7359(6) 0.23645(12) 0.0326(6) Uani d 1 . .
    H H13A 0.390185 0.875848 0.231735 0.039 Uiso calc 1 . .
    H H13B 0.431239 0.675867 0.200390 0.039 Uiso calc 1 . .
    C C14 0.4598(3) 0.6761(4) 0.29871(13) 0.0306(6) Uani d 1 . .
    H H14A 0.455246 0.535531 0.302471 0.037 Uiso calc 1 . .
    H H14B 0.407050 0.731138 0.334934 0.037 Uiso calc 1 . .
    C C15 0.6207(3) 0.7384(6) 0.30397(12) 0.0333(6) Uani d 1 . .
    H H15A 0.671767 0.690828 0.266170 0.040 Uiso calc 1 . .
    H H15B 0.624837 0.879488 0.303176 0.040 Uiso calc 1 . .
    C C16 0.7027(3) 0.6675(5) 0.36429(13) 0.0313(6) Uani d 1 . .
    H H16A 0.703514 0.526387 0.363884 0.038 Uiso calc 1 . .
    H H16B 0.648468 0.708978 0.402039 0.038 Uiso calc 1 . .
    C C17 0.8614(3) 0.7392(6) 0.37128(12) 0.0335(6) Uani d 1 . .
    H H17A 0.915067 0.700664 0.333038 0.040 Uiso calc 1 . .
    H H17B 0.860583 0.880332 0.372872 0.040 Uiso calc 1 . .
    C C18 0.9439(3) 0.6639(5) 0.43074(14) 0.0329(6) Uani d 1 . .
    H H18A 0.886678 0.695403 0.468689 0.040 Uiso calc 1 . .
    H H18B 0.949793 0.523191 0.427803 0.040 Uiso calc 1 . .
    C C19 1.0990(3) 0.7434(6) 0.44044(12) 0.0310(5) Uani d 1 . .
    H H19A 1.154957 0.716007 0.401789 0.037 Uiso calc 1 . .
    H H19B 1.092707 0.883721 0.444891 0.037 Uiso calc 1 . .
    C C20 1.1838(3) 0.6637(5) 0.49838(14) 0.0317(6) Uani d 1 . .
    H H20A 1.191804 0.523656 0.493579 0.038 Uiso calc 1 . .
    H H20B 1.127066 0.689056 0.536967 0.038 Uiso calc 1 . .
    C C21 1.3387(3) 0.7467(5) 0.50861(12) 0.0300(5) Uani d 1 . .
    H H21A 1.394675 0.723707 0.469660 0.036 Uiso calc 1 . .
    H H21B 1.330497 0.886361 0.514323 0.036 Uiso calc 1 . .
    C C22 1.4249(3) 0.6639(4) 0.56587(14) 0.0316(6) Uani d 1 . .
    H H22A 1.368587 0.686381 0.604758 0.038 Uiso calc 1 . .
    H H22B 1.433313 0.524313 0.560045 0.038 Uiso calc 1 . .
    C C23 1.5786(3) 0.7463(5) 0.57646(12) 0.0302(5) Uani d 1 . .
    H H23A 1.634517 0.726138 0.537323 0.036 Uiso calc 1 . .
    H H23B 1.570322 0.885506 0.583296 0.036 Uiso calc 1 . .
    C C24 1.6643(3) 0.6597(5) 0.63286(15) 0.0365(7) Uani d 1 . .
    H H24A 1.672148 0.520391 0.626087 0.044 Uiso calc 1 . .
    H H24B 1.608464 0.680219 0.672001 0.044 Uiso calc 1 . .
    C C25 1.8188(3) 0.7413(6) 0.64357(15) 0.0438(7) Uani d 1 . .
    H H25A 1.875770 0.719516 0.605374 0.066 Uiso calc 1 . .
    H H25B 1.868190 0.678556 0.680497 0.066 Uiso calc 1 . .
    H H25C 1.812198 0.878610 0.651734 0.066 Uiso calc 1 . .
    O O1 0.6599(3) 0.3856(4) 0.96854(15) 0.0526(7) Uani d 1 . .
    O O2 0.5853(4) 0.0036(5) 0.96896(18) 0.0724(11) Uani d 1 . .
    H H1O1 0.592(4) 0.432(6) 0.9830(18) 0.052(13) Uiso d 1 . .
    H H1O2 0.637(4) -0.066(6) 0.9425(19) 0.062(12) Uiso d 1 . .
    H H2O2 0.623(4) 0.092(6) 0.9714(19) 0.038(12) Uiso d 1 . .
    H H2O1 0.681(6) 0.482(10) 0.943(3) 0.12(2) Uiso d 1 . .
loop_
    _atom_site_aniso_label
    _atom_site_aniso_U_11
    _atom_site_aniso_U_22
    _atom_site_aniso_U_33
    _atom_site_aniso_U_12
    _atom_site_aniso_U_13
    _atom_site_aniso_U_23
    Cl1 0.0299(3) 0.0361(4) 0.0489(4) 0.0034(4) 0.0046(3) -0.0021(4)
    N1 0.0242(10) 0.0318(11) 0.0230(10) -0.0031(12) 0.0018(8) -0.0047(12)
    C1 0.0435(18) 0.0447(18) 0.0298(15) 0.0023(14) 0.0039(13) -0.0077(13)
    C2 0.0305(16) 0.0390(17) 0.0434(17) -0.0088(13) -0.0006(13) -0.0035(14)
    C3 0.0290(14) 0.0306(15) 0.0291(14) -0.0019(11) 0.0003(11) 0.0050(12)
    C4 0.0250(13) 0.0261(15) 0.0350(15) -0.0004(11) 0.0027(11) 0.0037(12)
    C5 0.0240(14) 0.0355(17) 0.0372(16) 0.0005(12) 0.0008(12) -0.0011(13)
    C6 0.0340(14) 0.0340(16) 0.0371(14) -0.0029(15) -0.0007(11) -0.0059(16)
    C7 0.0367(14) 0.0365(17) 0.0427(16) 0.0018(16) 0.0126(12) 0.0003(16)
    C8 0.0243(13) 0.037(2) 0.0541(18) 0.0038(12) 0.0044(13) 0.0051(14)
    C9 0.0291(15) 0.0366(17) 0.0406(17) -0.0009(13) -0.0028(13) 0.0019(14)
    C10 0.0279(13) 0.0324(16) 0.0241(13) -0.0011(11) 0.0026(10) 0.0028(11)
    C11 0.0257(11) 0.0301(13) 0.0255(12) -0.0006(15) 0.0027(9) 0.0020(14)
    C12 0.0265(13) 0.0373(17) 0.0292(14) 0.0010(11) 0.0021(11) 0.0051(12)
    C13 0.0281(12) 0.0386(15) 0.0309(13) -0.0041(16) -0.0017(10) 0.0026(16)
    C14 0.0288(14) 0.0323(15) 0.0305(14) 0.0037(11) -0.0004(11) 0.0008(12)
    C15 0.0294(13) 0.0363(14) 0.0339(13) -0.0039(16) -0.0007(10) 0.0033(16)
    C16 0.0289(14) 0.0336(15) 0.0315(14) 0.0020(12) 0.0006(11) 0.0008(12)
    C17 0.0311(13) 0.0377(15) 0.0316(13) -0.0042(17) -0.0006(10) 0.0018(16)
    C18 0.0296(14) 0.0346(15) 0.0346(15) -0.0022(12) 0.0016(12) 0.0013(12)
    C19 0.0282(12) 0.0320(14) 0.0328(13) -0.0038(16) -0.0006(10) -0.0025(15)
    C20 0.0288(14) 0.0310(14) 0.0353(15) -0.0010(12) 0.0017(12) 0.0009(12)
    C21 0.0291(12) 0.0302(13) 0.0305(13) -0.0010(15) 0.0004(10) 0.0002(15)
    C22 0.0288(14) 0.0312(15) 0.0348(15) -0.0008(12) 0.0017(12) 0.0032(12)
    C23 0.0288(12) 0.0286(13) 0.0333(13) -0.0012(16) 0.0021(10) -0.0035(15)
    C24 0.0289(15) 0.0382(16) 0.0421(17) 0.0003(13) -0.0014(13) 0.0022(14)
    C25 0.0329(14) 0.0498(18) 0.0481(17) -0.002(2) -0.0078(13) -0.005(2)
    O1 0.0548(18) 0.0417(16) 0.0630(18) 0.0013(13) 0.0210(14) -0.0047(13)
    O2 0.077(2) 0.0443(18) 0.100(3) -0.0079(17) 0.055(2) -0.0159(18)
_geom_special_details
;
 All esds (except the esd in the dihedral angle between two l.s. planes)
 are estimated using the full covariance matrix.  The cell esds are taken
 into account individually in the estimation of esds in distances, angles
 and torsion angles; correlations between esds in cell parameters are only
 used when they are defined by crystal symmetry.  An approximate (isotropic)
 treatment of cell esds is used for estimating esds involving l.s. planes.
;
loop_
    _geom_bond_atom_site_label_1
    _geom_bond_atom_site_label_2
    _geom_bond_site_symmetry_2
    _geom_bond_distance
    _geom_bond_publ_flag
    N1 C1 . 1.494(3) ?
    N1 C2 . 1.500(3) ?
    N1 C10 . 1.511(3) ?
    N1 C3 . 1.530(4) ?
    C1 H1A . 0.9800 ?
    C1 H1B . 0.9800 ?
    C1 H1C . 0.9800 ?
    C2 H2A . 0.9800 ?
    C2 H2B . 0.9800 ?
    C2 H2C . 0.9800 ?
    C3 C4 . 1.500(4) ?
    C3 H3A . 0.9900 ?
    C3 H3B . 0.9900 ?
    C4 C5 . 1.390(4) ?
    C4 C9 . 1.391(4) ?
    C5 C6 . 1.375(4) ?
    C5 H5 . 0.9500 ?
    C6 C7 . 1.383(4) ?
    C6 H6 . 0.9500 ?
    C7 C8 . 1.364(4) ?
    C7 H7 . 0.9500 ?
    C8 C9 . 1.390(4) ?
    C8 H8 . 0.9500 ?
    C9 H9 . 0.9500 ?
    C10 C11 . 1.505(4) ?
    C10 H10A . 0.9900 ?
    C10 H10B . 0.9900 ?
    C11 C12 . 1.516(4) ?
    C11 H11A . 0.9900 ?
    C11 H11B . 0.9900 ?
    C12 C13 . 1.511(4) ?
    C12 H12A . 0.9900 ?
    C12 H12B . 0.9900 ?
    C13 C14 . 1.517(4) ?
    C13 H13A . 0.9900 ?
    C13 H13B . 0.9900 ?
    C14 C15 . 1.520(4) ?
    C14 H14A . 0.9900 ?
    C14 H14B . 0.9900 ?
    C15 C16 . 1.520(4) ?
    C15 H15A . 0.9900 ?
    C15 H15B . 0.9900 ?
    C16 C17 . 1.523(4) ?
    C16 H16A . 0.9900 ?
    C16 H16B . 0.9900 ?
    C17 C18 . 1.518(4) ?
    C17 H17A . 0.9900 ?
    C17 H17B . 0.9900 ?
    C18 C19 . 1.517(4) ?
    C18 H18A . 0.9900 ?
    C18 H18B . 0.9900 ?
    C19 C20 . 1.514(4) ?
    C19 H19A . 0.9900 ?
    C19 H19B . 0.9900 ?
    C20 C21 . 1.524(4) ?
    C20 H20A . 0.9900 ?
    C20 H20B . 0.9900 ?
    C21 C22 . 1.517(4) ?
    C21 H21A . 0.9900 ?
    C21 H21B . 0.9900 ?
    C22 C23 . 1.513(4) ?
    C22 H22A . 0.9900 ?
    C22 H22B . 0.9900 ?
    C23 C24 . 1.511(4) ?
    C23 H23A . 0.9900 ?
    C23 H23B . 0.9900 ?
    C24 C25 . 1.519(4) ?
    C24 H24A . 0.9900 ?
    C24 H24B . 0.9900 ?
    C25 H25A . 0.9800 ?
    C25 H25B . 0.9800 ?
    C25 H25C . 0.9800 ?
    O1 H1O1 . 0.76(4) ?
    O1 H2O1 . 0.88(7) ?
    O2 H1O2 . 0.89(4) ?
    O2 H2O2 . 0.71(4) ?
loop_
    _geom_angle_atom_site_label_1
    _geom_angle_atom_site_label_2
    _geom_angle_atom_site_label_3
    _geom_angle_site_symmetry_1
    _geom_angle_site_symmetry_3
    _geom_angle
    _geom_angle_publ_flag
    C1 N1 C2 . . 108.4(2) ?
    C1 N1 C10 . . 110.3(2) ?
    C2 N1 C10 . . 108.6(2) ?
    C1 N1 C3 . . 107.0(2) ?
    C2 N1 C3 . . 109.8(2) ?
    C10 N1 C3 . . 112.7(2) ?
    N1 C1 H1A . . 109.5 ?
    N1 C1 H1B . . 109.5 ?
    H1A C1 H1B . . 109.5 ?
    N1 C1 H1C . . 109.5 ?
    H1A C1 H1C . . 109.5 ?
    H1B C1 H1C . . 109.5 ?
    N1 C2 H2A . . 109.5 ?
    N1 C2 H2B . . 109.5 ?
    H2A C2 H2B . . 109.5 ?
    N1 C2 H2C . . 109.5 ?
    H2A C2 H2C . . 109.5 ?
    H2B C2 H2C . . 109.5 ?
    C4 C3 N1 . . 114.9(2) ?
    C4 C3 H3A . . 108.6 ?
    N1 C3 H3A . . 108.6 ?
    C4 C3 H3B . . 108.6 ?
    N1 C3 H3B . . 108.6 ?
    H3A C3 H3B . . 107.5 ?
    C5 C4 C9 . . 118.6(3) ?
    C5 C4 C3 . . 120.8(2) ?
    C9 C4 C3 . . 120.4(3) ?
    C6 C5 C4 . . 120.6(3) ?
    C6 C5 H5 . . 119.7 ?
    C4 C5 H5 . . 119.7 ?
    C5 C6 C7 . . 119.9(3) ?
    C5 C6 H6 . . 120.1 ?
    C7 C6 H6 . . 120.1 ?
    C8 C7 C6 . . 120.7(3) ?
    C8 C7 H7 . . 119.7 ?
    C6 C7 H7 . . 119.7 ?
    C7 C8 C9 . . 119.6(3) ?
    C7 C8 H8 . . 120.2 ?
    C9 C8 H8 . . 120.2 ?
    C8 C9 C4 . . 120.5(3) ?
    C8 C9 H9 . . 119.8 ?
    C4 C9 H9 . . 119.8 ?
    C11 C10 N1 . . 115.4(2) ?
    C11 C10 H10A . . 108.4 ?
    N1 C10 H10A . . 108.4 ?
    C11 C10 H10B . . 108.4 ?
    N1 C10 H10B . . 108.4 ?
    H10A C10 H10B . . 107.5 ?
    C10 C11 C12 . . 110.8(2) ?
    C10 C11 H11A . . 109.5 ?
    C12 C11 H11A . . 109.5 ?
    C10 C11 H11B . . 109.5 ?
    C12 C11 H11B . . 109.5 ?
    H11A C11 H11B . . 108.1 ?
    C13 C12 C11 . . 112.5(2) ?
    C13 C12 H12A . . 109.1 ?
    C11 C12 H12A . . 109.1 ?
    C13 C12 H12B . . 109.1 ?
    C11 C12 H12B . . 109.1 ?
    H12A C12 H12B . . 107.8 ?
    C12 C13 C14 . . 114.0(2) ?
    C12 C13 H13A . . 108.7 ?
    C14 C13 H13A . . 108.7 ?
    C12 C13 H13B . . 108.7 ?
    C14 C13 H13B . . 108.7 ?
    H13A C13 H13B . . 107.6 ?
    C13 C14 C15 . . 113.4(2) ?
    C13 C14 H14A . . 108.9 ?
    C15 C14 H14A . . 108.9 ?
    C13 C14 H14B . . 108.9 ?
    C15 C14 H14B . . 108.9 ?
    H14A C14 H14B . . 107.7 ?
    C16 C15 C14 . . 113.5(2) ?
    C16 C15 H15A . . 108.9 ?
    C14 C15 H15A . . 108.9 ?
    C16 C15 H15B . . 108.9 ?
    C14 C15 H15B . . 108.9 ?
    H15A C15 H15B . . 107.7 ?
    C15 C16 C17 . . 113.4(2) ?
    C15 C16 H16A . . 108.9 ?
    C17 C16 H16A . . 108.9 ?
    C15 C16 H16B . . 108.9 ?
    C17 C16 H16B . . 108.9 ?
    H16A C16 H16B . . 107.7 ?
    C18 C17 C16 . . 113.1(2) ?
    C18 C17 H17A . . 108.9 ?
    C16 C17 H17A . . 108.9 ?
    C18 C17 H17B . . 108.9 ?
    C16 C17 H17B . . 108.9 ?
    H17A C17 H17B . . 107.8 ?
    C19 C18 C17 . . 113.7(2) ?
    C19 C18 H18A . . 108.8 ?
    C17 C18 H18A . . 108.8 ?
    C19 C18 H18B . . 108.8 ?
    C17 C18 H18B . . 108.8 ?
    H18A C18 H18B . . 107.7 ?
    C20 C19 C18 . . 114.0(3) ?
    C20 C19 H19A . . 108.8 ?
    C18 C19 H19A . . 108.8 ?
    C20 C19 H19B . . 108.8 ?
    C18 C19 H19B . . 108.8 ?
    H19A C19 H19B . . 107.6 ?
    C19 C20 C21 . . 113.8(2) ?
    C19 C20 H20A . . 108.8 ?
    C21 C20 H20A . . 108.8 ?
    C19 C20 H20B . . 108.8 ?
    C21 C20 H20B . . 108.8 ?
    H20A C20 H20B . . 107.7 ?
    C22 C21 C20 . . 113.9(3) ?
    C22 C21 H21A . . 108.8 ?
    C20 C21 H21A . . 108.8 ?
    C22 C21 H21B . . 108.8 ?
    C20 C21 H21B . . 108.8 ?
    H21A C21 H21B . . 107.7 ?
    C23 C22 C21 . . 114.2(2) ?
    C23 C22 H22A . . 108.7 ?
    C21 C22 H22A . . 108.7 ?
    C23 C22 H22B . . 108.7 ?
    C21 C22 H22B . . 108.7 ?
    H22A C22 H22B . . 107.6 ?
    C24 C23 C22 . . 113.6(3) ?
    C24 C23 H23A . . 108.9 ?
    C22 C23 H23A . . 108.9 ?
    C24 C23 H23B . . 108.9 ?
    C22 C23 H23B . . 108.9 ?
    H23A C23 H23B . . 107.7 ?
    C23 C24 C25 . . 113.8(3) ?
    C23 C24 H24A . . 108.8 ?
    C25 C24 H24A . . 108.8 ?
    C23 C24 H24B . . 108.8 ?
    C25 C24 H24B . . 108.8 ?
    H24A C24 H24B . . 107.7 ?
    C24 C25 H25A . . 109.5 ?
    C24 C25 H25B . . 109.5 ?
    H25A C25 H25B . . 109.5 ?
    C24 C25 H25C . . 109.5 ?
    H25A C25 H25C . . 109.5 ?
    H25B C25 H25C . . 109.5 ?
    H1O1 O1 H2O1 . . 96(5) ?
    H1O2 O2 H2O2 . . 105(4) ?
loop_
    _geom_hbond_atom_site_label_d
    _geom_hbond_atom_site_label_h
    _geom_hbond_atom_site_label_a
    _geom_hbond_site_symmetry_d
    _geom_hbond_site_symmetry_h
    _geom_hbond_site_symmetry_a
    _geom_hbond_distance_dh
    _geom_hbond_distance_ha
    _geom_hbond_distance_da
    _geom_hbond_angle_dha
    _geom_hbond_publ_flag
    O1 H1O1 O2 1_555 1_555 2_657 0.77(4) 1.99(4) 2.749(5) 168(4) y
    O2 H2O2 O1 1_555 1_555 1_555 0.71(4) 2.09(4) 2.763(5) 160(4) y
    O2 H1O2 Cl1 1_555 1_555 1_545 0.89(4) 2.22(4) 3.098(4) 171(4) y
    O1 H2O1 Cl1 1_555 1_555 1_555 0.89(7) 2.34(7) 3.210(3) 167(4) y
_shelx_space_group_comment
;
The symmetry employed for this shelxl refinement is uniquely defined
by the following loop, which should always be used as a source of
symmetry information in preference to the above space-group names.
They are only intended as comments.
;
_shelx_estimated_absorpt_T_min     0.976
_shelx_estimated_absorpt_T_max     0.997
_shelx_hkl_file
;
  -1   0   0   10.20    0.70
  -2   0   0  417.26   16.60
  -2   0   0  418.36   16.60
  -2   0   0  396.96   16.50
  -3   0   0    1.10    0.50
  -3   0   0    0.90    0.40
  -3   0   0    1.00    0.50
  -4   0   0  837.52   34.50
  -4   0   0  876.21   34.40
  -4   0   0  849.81   34.20
  -5   0   0  279.57   12.40
  -5   0   0  288.97   12.30
  -5   0   0  277.27   12.10
  -6   0   0    5.80    1.10
  -6   0   0    4.30    1.00
  -6   0   0    4.50    1.10
  -7   0   0   25.20    2.30
  -7   0   0   26.80    2.80
  -7   0   0   34.40    3.20
  -8   0   0    7.60    1.90
  -8   0   0   12.70    2.10
  -8   0   0    8.90    1.70
   9   0   0  101.89    6.10
  -9   0   0  106.89    6.50
  -9   0   0   92.89    5.90
 -10   0   0   21.40    3.30
  10   0   0   12.10    2.50
 -11   0   0    3.90    2.10
 -12   0   0    2.30    2.30
  -1  -1   0   74.89    3.50
   1  -1   0   74.89    3.40
   1   1   0   86.49    3.60
  -1   1   0   74.39    3.40
  -1   1   0   77.29    3.40
  -2  -1   0  421.86   17.20
   2  -1   0  437.46   17.00
  -2  -1   0  417.86   17.20
  -2  -1   0  421.96   16.90
  -2   1   0  414.16   17.00
  -2   1   0  422.56   17.20
  -3  -1   0  306.17   12.70
   3  -1   0  304.97   12.60
  -3  -1   0  309.67   12.80
  -3   1   0  315.87   12.60
  -3   1   0  282.77   12.80
  -4  -1   0  538.15   22.20
   4  -1   0  540.35   22.10
  -4  -1   0  546.35   22.40
  -4   1   0  560.14   22.50
  -4   1   0  532.35   22.10
  -5  -1   0  193.38    9.00
   5  -1   0  204.48    8.80
  -5  -1   0  189.78    8.80
  -5  -1   0  185.48    8.80
  -5   1   0  190.48    8.70
  -5   1   0  206.08    9.20
  -6  -1   0   32.50    2.50
  -6  -1   0   35.20    2.70
   6  -1   0   31.40    2.40
  -6  -1   0   33.00    2.50
  -6   1   0   25.90    2.10
  -6   1   0   32.00    2.70
  -7  -1   0   13.80    2.00
   7  -1   0   10.50    1.70
  -7  -1   0   10.20    1.70
  -7  -1   0   10.40    1.80
  -7   1   0   16.00    2.40
  -7   1   0    6.40    1.40
  -8  -1   0    0.80    1.00
  -8  -1   0   -0.40    0.70
   8  -1   0    0.30    0.80
  -8  -1   0    1.10    1.00
  -8   1   0   -0.40    0.70
  -8   1   0   -0.20    1.00
  -9  -1   0    7.70    1.80
  -9  -1   0    8.20    2.00
   9  -1   0    8.80    1.80
  -9  -1   0    7.60    1.90
  -9   1   0   11.50    2.40
 -10  -1   0    7.20    2.10
 -10  -1   0    5.60    2.00
 -10   1   0    8.70    2.30
 -11  -1   0    8.70    2.60
 -11  -1   0   14.30    2.80
  11   1   0   14.60    2.80
 -11   1   0   18.70    3.50
 -12   1   0    8.40    2.90
   0  -2   0 9532.35  380.26
   0   2   0 9999.00  380.66
   0   2   0 9584.84  379.36
  -1  -2   0  112.39    5.00
   1  -2   0  107.89    4.80
  -1   2   0   96.09    4.80
  -1   2   0  107.59    4.80
   1   2   0  106.99    5.00
  -2  -2   0  191.08    8.80
   2  -2   0  201.88    8.50
  -2   2   0  196.68    8.70
   2   2   0  217.68    8.80
  -2   2   0  191.98    8.50
  -3  -2   0   64.59    2.90
   3  -2   0   60.49    3.20
  -3  -2   0   58.59    3.50
  -3   2   0   59.69    3.40
  -3   2   0   61.49    3.30
   3   2   0   64.79    3.50
  -4  -2   0  121.79    6.00
  -4  -2   0  123.99    5.40
   4  -2   0  116.49    5.60
  -4   2   0  119.59    5.70
  -4   2   0  112.59    6.00
   4   2   0  117.39    5.90
  -5  -2   0   88.89    5.10
   5  -2   0   94.59    4.80
  -5  -2   0   92.19    4.60
  -5   2   0   85.59    5.10
  -5   2   0   99.29    4.90
   5   2   0   96.99    5.10
  -6  -2   0    0.30    0.70
  -6  -2   0    0.90    0.70
   6  -2   0    1.80    0.80
  -6  -2   0    1.50    0.90
  -6   2   0    1.50    1.00
  -6   2   0    0.70    0.70
   7  -2   0   28.00    2.40
  -7  -2   0   29.10    2.80
  -7  -2   0   26.70    3.10
  -7  -2   0   26.00    2.90
  -7   2   0   33.70    3.50
   8  -2   0    7.80    1.60
  -8  -2   0    6.70    1.80
  -8  -2   0    5.90    1.80
   8   2   0    7.00    1.60
  -8   2   0    2.20    1.30
  -9  -2   0   17.50    2.90
   9   2   0   18.30    2.70
  -9   2   0   16.90    2.80
 -10  -2   0    4.10    1.70
  10   2   0    3.80    1.80
 -10   2   0    3.10    1.80
 -11  -2   0    6.20    2.30
 -11   2   0    4.30    2.40
   0  -3   0   -0.10    0.30
   0  -3   0   -0.80    0.20
   0  -3   0   -0.30    0.40
   0   3   0    0.20    0.40
  -1  -3   0  262.37   11.40
   1  -3   0  263.67   11.20
  -1  -3   0  253.67   10.70
   1   3   0  265.37   11.40
  -1   3   0  259.17   11.00
  -1   3   0  267.77   11.40
   2  -3   0   12.80    1.40
  -2  -3   0   14.50    1.80
  -2   3   0   14.40    1.60
  -2   3   0   14.50    1.60
   2   3   0   14.80    1.70
  -3  -3   0   12.70    1.70
   3  -3   0   12.80    1.40
  -3   3   0   14.80    1.80
   3   3   0   13.90    1.70
  -3   3   0   14.10    1.60
  -4  -3   0  232.08   11.00
  -4  -3   0  235.98    9.80
   4  -3   0  234.18   10.40
  -4   3   0  228.98   10.80
  -4   3   0  249.97   10.70
   4   3   0  240.78   10.90
  -5  -3   0    6.60    1.40
   5  -3   0    8.70    1.30
  -5  -3   0    6.40    1.00
  -5   3   0    8.50    1.60
   5   3   0    2.50    1.00
  -5   3   0    5.90    1.30
   6  -3   0   40.50    2.80
  -6  -3   0   38.70    3.30
  -6   3   0   41.40    3.00
   6   3   0   39.40    3.10
  -6   3   0   33.10    3.60
   7  -3   0    1.50    0.90
  -7  -3   0    1.50    1.10
  -7   3   0    1.20    0.90
  -7   3   0    2.70    1.40
   7   3   0    0.60    1.00
  -8  -3   0   22.60    3.30
   8   3   0   21.90    2.90
  -8   3   0   19.10    3.00
  -9  -3   0   11.70    2.60
  -9   3   0    8.30    2.30
   9   3   0   13.30    2.40
 -10  -3   0    6.00    2.30
  10   3   0    5.20    2.00
 -10   3   0    6.70    2.40
 -11  -3   0    5.80    2.30
 -11   3   0    8.60    3.00
   0  -4   0 1482.25   58.99
   0  -4   0 1497.95   58.99
   0  -4   0 1492.65   59.99
   0   4   0 1517.75   60.09
   1  -4   0    6.80    1.30
  -1  -4   0   12.00    1.70
  -1  -4   0    8.00    0.60
  -1   4   0    7.70    1.40
   1   4   0    8.80    1.50
  -1   4   0    8.50    1.10
  -2  -4   0   30.20    2.50
   2  -4   0   28.80    2.30
   2   4   0   29.00    2.40
  -2   4   0   32.40    2.40
  -2   4   0   27.80    2.20
   3  -4   0  116.69    6.00
  -3  -4   0  119.89    6.60
  -3   4   0  130.89    6.30
  -3   4   0  121.19    6.20
   3   4   0  123.29    6.50
   4  -4   0   48.30    3.10
  -4  -4   0   49.50    3.70
  -4   4   0   44.70    3.20
   4   4   0   48.40    3.50
  -4   4   0   50.19    3.40
  -5  -4   0   78.79    5.00
   5  -4   0   70.99    4.10
   5   4   0   66.79    4.50
  -5   4   0   66.09    4.30
  -5   4   0   68.39    4.60
   6  -4   0   10.10    1.70
  -6  -4   0   11.70    2.40
   6   4   0   10.10    2.00
  -6   4   0   10.90    2.00
  -6   4   0   12.10    1.90
   7  -4   0   11.80    2.20
  -7  -4   0    8.60    2.20
  -7   4   0   14.50    2.60
  -7   4   0   12.60    2.00
   7   4   0   10.20    2.00
  -8  -4   0    2.00    1.30
  -8   4   0   -1.00    0.90
   8   4   0    2.40    1.30
  -9  -4   0    4.70    1.90
  -9   4   0    0.70    1.50
   9   4   0    3.90    1.60
 -10  -4   0    9.60    3.00
  10   4   0   12.20    2.70
 -10   4   0   14.70    3.10
   0  -5   0   -0.10    0.40
   0  -5   0   -0.20    0.70
   0   5   0   -0.40    0.50
  -1  -5   0    8.00    1.60
   1  -5   0    7.20    1.10
   1  -5   0    8.60    1.70
   1  -5   0    8.90    1.10
  -1   5   0   11.00    1.80
   1   5   0   10.50    1.70
   2  -5   0   54.79    3.60
  -2  -5   0   47.60    3.70
  -2   5   0   52.69    3.60
  -2   5   0   48.30    3.20
   2   5   0   46.90    3.60
  -3  -5   0   10.60    2.00
   3  -5   0    7.40    1.50
   3   5   0    9.10    1.80
  -3   5   0    5.60    1.40
  -3   5   0    8.20    1.50
   4  -5   0  191.08    9.10
  -4  -5   0  195.18   10.00
   4   5   0  183.38    9.60
  -4   5   0  196.68    9.40
  -4   5   0  184.38    9.40
   5  -5   0   11.70    1.90
  -5  -5   0   11.10    2.40
  -5   5   0    7.40    1.70
   5   5   0   10.10    2.10
  -5   5   0   12.10    2.30
  -6  -5   0    1.90    1.40
   6  -5   0   -0.80    0.90
  -6   5   0   -0.20    1.00
  -6   5   0   -1.70    1.10
   6   5   0   -0.90    0.80
  -7  -5   0   21.80    3.50
   7   5   0   25.10    3.20
  -7   5   0   18.60    3.10
  -7   5   0   23.00    3.00
  -8  -5   0   24.40    3.80
  -8   5   0   18.70    3.40
   8   5   0   14.10    2.60
  -9  -5   0    9.50    2.80
   9   5   0   13.90    2.70
  -9   5   0   13.60    3.10
 -10  -5   0    5.70    2.50
  10   5   0    2.00    1.90
 -10   5   0    8.20    2.70
   0  -6   0  149.29    7.70
   0   6   0  129.19    7.60
  -1  -6   0    5.40    1.70
   1  -6   0    5.80    1.60
   1   6   0    8.90    1.90
  -1   6   0    6.10    1.60
   2  -6   0   57.39    3.50
   2  -6   0   62.89    3.60
   2  -6   0   61.19    4.30
  -2  -6   0   67.19    4.70
  -2   6   0   60.09    4.30
   2   6   0   67.19    4.70
   3  -6   0   23.10    2.80
  -3  -6   0   23.90    3.20
   3  -6   0   24.30    2.60
   3  -6   0   21.60    2.30
   3   6   0   23.30    3.10
  -3   6   0   22.40    2.90
   4  -6   0   54.39    3.90
  -4  -6   0   51.99    4.50
   4   6   0   48.40    4.30
  -4   6   0   51.59    4.00
  -4   6   0   54.79    4.00
   5  -6   0   23.90    2.90
  -5  -6   0   31.00    4.00
  -5   6   0   28.60    3.50
   5   6   0   26.10    3.40
  -5   6   0   28.60    3.30
  -6  -6   0    4.60    2.00
  -6   6   0    6.00    1.90
  -6   6   0    3.40    1.70
   6   6   0    2.40    1.40
  -7  -6   0   34.70    4.70
   7   6   0   35.40    4.20
  -7   6   0   30.90    4.20
  -8  -6   0    4.70    2.40
   8   6   0    0.60    1.70
  -8   6   0   10.00    2.70
  -9  -6   0    8.10    2.90
   9   6   0    5.10    2.30
  -9   6   0    8.30    2.90
   0  -7   0    0.30    1.20
   0   7   0   -0.50    0.80
   1  -7   0    6.30    1.80
  -1  -7   0    2.70    1.60
  -1   7   0    1.20    1.30
   1   7   0    2.60    1.40
   2  -7   0    5.50    1.80
  -2  -7   0    3.90    1.60
   2   7   0    4.10    1.60
  -2   7   0    2.60    1.50
  -3  -7   0    7.40    2.20
   3  -7   0    7.70    2.00
  -3   7   0    8.50    2.00
   3   7   0    8.10    2.20
   4  -7   0  162.78    9.90
   4  -7   0  184.68    9.30
  -4  -7   0  170.58   10.00
   4  -7   0  182.88   11.10
  -4   7   0  169.38    9.50
   4   7   0  155.88    9.50
   5  -7   0   22.10    2.80
  -5  -7   0   21.00    3.50
   5  -7   0   21.70    2.90
  -5   7   0   23.30    3.40
   5   7   0   17.90    3.10
   6  -7   0    8.50    2.00
  -6  -7   0   16.40    3.50
   6  -7   0    8.60    2.10
  -6   7   0    9.10    2.30
   6   7   0   12.30    2.80
  -7  -7   0    0.90    1.80
   7  -7   0    5.10    1.90
   7  -7   0    1.00    1.50
   7   7   0    2.60    2.10
  -8  -7   0    4.10    2.50
   0  -8   0   34.90    4.30
   0   8   0   29.70    4.00
   1  -8   0    2.30    1.80
  -1  -8   0    2.70    1.70
   1   8   0    1.10    1.40
  -1   8   0   -1.00    1.30
   2  -8   0   10.50    2.60
  -2  -8   0   13.50    3.10
  -2   8   0    9.60    2.40
   2   8   0   11.30    2.60
  -3  -8   0    3.00    1.90
   3  -8   0    7.90    2.30
  -3   8   0   10.90    2.60
   3   8   0    7.20    2.30
  -4  -8   0   24.20    4.10
   4   8   0   20.60    3.60
  -4   8   0   20.20    3.50
  -5  -8   0   -0.10    1.70
  -5   8   0    0.20    1.60
   5   8   0    0.60    1.80
  -6  -8   0    0.20    1.70
   6   8   0    1.20    1.80
   0  -9   0    0.50    1.70
   0   9   0    2.80    2.00
   1  -9   0    9.60    2.80
  -1  -9   0   12.00    3.20
   1   9   0    9.10    2.90
  -1   9   0   11.10    3.00
   2  -9   0    1.10    2.20
  -2  -9   0    0.60    2.00
   2   9   0   -0.80    1.40
  -2   9   0   -0.30    1.80
  -3  -9   0    2.20    2.10
   3   9   0    0.70    1.70
  -3   9   0    1.10    1.80
 -12   0   1   35.10    4.70
 -11   0   1    4.90    2.10
  11   0  -1    0.50    1.40
  10   0  -1   13.00    2.40
 -10   0   1    3.60    1.80
  -9   0   1   37.50    4.10
   9   0  -1   35.90    3.80
   8   0  -1    0.70    0.90
  -8   0   1    0.00    0.70
  -8   0   1   -0.60    0.80
  -8   0   1    1.00    0.90
  -7   0   1    8.30    1.60
  -7   0   1   11.10    1.90
  -6   0   1    9.10    1.50
  -6   0   1    8.10    1.50
  -5   0   1  168.78    8.00
  -5   0   1  168.58    7.80
  -4   0   1  120.69    5.70
  -4   0   1  121.29    5.80
  -3   0   1  114.79    5.10
  -3   0   1  107.39    5.10
  -2   0   1   88.79    3.80
  -2   0   1   88.69    4.10
  -2   0   1   90.79    4.00
  -1   0   1   24.60    1.30
  -1   0   1   25.70    1.30
  -1   0  -1  455.65   18.10
  -1   0  -1  457.35   18.10
  -2   0  -1   24.30    1.50
  -2   0  -1   24.20    1.40
  -3   0  -1  230.28    9.30
  -3   0  -1  197.08    9.20
  -3   0  -1  236.18    9.50
  -4   0  -1 1111.39   43.80
  -4   0  -1 1085.29   43.90
  -4   0  -1 1093.49   43.70
  -5   0  -1    4.90    1.10
  -5   0  -1    4.80    1.00
  -5   0  -1    4.40    0.90
  -6   0  -1   51.09    3.30
  -6   0  -1   56.19    3.40
  -6   0  -1   57.09    3.70
  -7   0  -1   44.80    3.20
  -7   0  -1   42.30    3.10
  -7   0  -1   39.70    3.30
  -8   0  -1  112.09    6.30
  -8   0  -1  121.39    6.40
  -8   0  -1  114.79    6.70
  -9   0  -1   27.30    3.50
   9   0   1   23.60    3.00
  -9   0  -1   25.40    3.00
  10   0   1    3.70    1.60
 -10   0  -1    6.90    2.30
 -11   0  -1    2.10    2.00
 -12   0  -1    5.70    2.50
 -12   1   1    0.10    2.20
 -11  -1   1   23.40    3.60
 -11   1   1   26.40    4.00
  11   1  -1   23.20    3.60
 -10  -1   1    0.30    1.50
 -10  -1   1    1.10    1.20
  10  -1  -1   -0.20    1.10
 -10   1   1    2.60    1.70
   9  -1  -1   20.60    2.80
  -9  -1   1   28.50    3.40
  -9  -1   1   20.30    3.00
  -9  -1   1   24.00    2.90
  -9   1   1   21.10    3.20
  -8  -1   1    0.70    1.00
  -8  -1   1   -0.20    0.90
   8  -1  -1   -0.70    0.70
  -8  -1   1    0.50    1.00
  -8   1   1    0.50    1.20
  -8   1   1    0.90    0.90
  -7  -1   1   10.10    1.60
   7  -1  -1   11.60    1.80
  -7  -1   1   11.20    1.90
  -7  -1   1    9.40    1.70
  -7   1   1   10.60    1.50
  -7   1   1    9.80    1.90
  -6  -1   1    2.80    0.90
   6  -1  -1    2.10    0.80
  -6  -1   1    2.50    0.90
  -6  -1   1    2.30    0.90
  -6   1   1    1.90    0.70
  -6   1   1    1.50    1.00
  -5  -1   1   19.20    2.10
   5  -1  -1   14.70    1.70
  -5  -1   1   15.20    1.80
  -5  -1   1   14.20    1.60
  -5   1   1   14.10    1.50
  -5   1   1   13.50    1.80
  -4  -1   1  105.89    5.10
  -4  -1   1  102.49    5.10
  -4  -1   1  108.59    5.40
   4  -1  -1  103.39    5.10
  -4   1   1  109.79    5.50
  -4   1   1  115.39    5.00
  -3  -1   1   44.20    2.50
   3  -1  -1   39.80    2.30
  -3  -1   1   42.70    2.40
  -3   1   1   43.00    2.20
  -3   1   1   37.90    2.40
  -2  -1   1  950.40   38.50
   2  -1  -1  965.00   38.70
  -2  -1   1  984.40   38.80
   2   1  -1  969.10   38.70
  -2   1   1 1010.90   38.50
  -2   1   1  973.80   38.80
  -1  -1   1  282.27   12.10
   1  -1  -1  296.37   12.00
  -1   1   1  304.37   12.00
   1   1  -1  300.87   12.00
   0  -1  -1  110.49    4.90
   0  -1   1  115.29    4.80
   0   1  -1  117.19    4.90
   0   1   1  114.49    4.90
   1  -1   1   38.40    1.70
  -1  -1  -1   32.40    1.90
   1   1   1   34.60    1.90
  -1   1  -1   38.10    1.90
  -1   1  -1   36.60    1.90
  -2  -1  -1   13.30    1.10
  -2  -1  -1   14.10    0.90
   2  -1   1   14.10    0.90
  -2  -1  -1   15.20    1.20
  -2   1  -1   12.20    1.10
  -2   1  -1   14.20    1.20
  -3  -1  -1  301.27   12.30
   3  -1   1  312.07   12.30
  -3  -1  -1  312.77   12.60
  -3  -1  -1  303.17   12.60
  -3   1  -1  296.47   12.50
  -3   1  -1  266.37   12.60
   4  -1   1  151.58    6.60
  -4  -1  -1  146.39    6.90
  -4  -1  -1  137.89    6.90
  -4   1  -1  161.78    7.20
  -4   1  -1  149.49    6.80
   5  -1   1  306.77   12.90
  -5  -1  -1  299.47   13.20
  -5  -1  -1  287.27   13.00
  -5  -1  -1  300.77   13.10
  -5   1  -1  308.07   13.00
  -5   1  -1  309.47   13.40
  -6  -1  -1   54.19    3.50
   6  -1   1   54.99    3.30
  -6  -1  -1   53.49    3.50
  -6  -1  -1   54.09    3.50
  -6   1  -1   54.69    3.40
  -6   1  -1   51.29    3.70
  -7  -1  -1   45.40    3.40
   7  -1   1   50.59    3.30
  -7  -1  -1   49.30    3.40
  -7  -1  -1   46.60    3.40
  -7   1  -1   45.60    3.60
  -7   1  -1   49.10    3.30
  -8  -1  -1  200.08    9.60
  -8  -1  -1  179.48    9.40
  -8  -1  -1  174.48    9.30
   8  -1   1  191.88    9.20
  -8   1  -1  195.28    9.40
  -8   1  -1  199.08    9.90
  -9  -1  -1   15.60    2.50
   9  -1   1   16.80    2.40
  -9  -1  -1   13.50    2.40
  -9  -1  -1   17.20    2.70
  -9   1  -1   16.00    2.80
  -9   1  -1   15.30    2.30
 -10  -1  -1   28.30    3.60
 -10  -1  -1   13.40    2.70
 -10  -1  -1   16.80    2.90
 -10   1  -1   14.90    3.00
 -11  -1  -1    3.20    2.40
 -11   1  -1    2.50    1.90
 -11  -2   1    3.00    1.90
 -11   2   1    0.00    1.70
 -10  -2   1    5.70    2.10
 -10   2   1    4.80    2.10
  10   2  -1    4.00    1.70
  -9  -2   1    0.80    1.50
   9  -2  -1    3.40    1.30
  -9  -2   1    2.70    1.50
  -9   2   1    3.40    1.90
   9   2  -1    4.50    1.60
  -8  -2   1    4.10    1.40
  -8  -2   1    0.60    0.90
   8  -2  -1    6.80    1.50
  -8   2   1    7.30    1.50
  -8   2   1    5.20    1.80
   8   2  -1    4.70    1.50
  -7  -2   1   14.00    2.00
   7  -2  -1   17.70    2.10
  -7  -2   1   18.10    2.60
   7   2  -1   16.80    2.20
  -7   2   1   23.20    2.30
  -7   2   1   25.60    3.00
  -6  -2   1   11.30    1.60
  -6  -2   1   13.70    2.00
   6  -2  -1   11.90    1.70
   6   2  -1   13.20    1.80
  -6   2   1   10.30    1.80
  -6   2   1    9.80    1.40
  -5  -2   1   31.00    2.50
   5  -2  -1   32.00    2.20
  -5  -2   1   27.20    2.10
  -5   2   1   24.20    2.00
   5   2  -1   32.40    2.40
  -5   2   1   24.70    2.70
  -4  -2   1   20.40    2.10
  -4  -2   1   24.00    1.60
   4  -2  -1   19.20    1.70
   4   2  -1   21.00    1.80
  -4   2   1   24.00    2.30
  -3  -2   1  176.28    8.10
  -3  -2   1  181.78    7.40
   3  -2  -1  173.58    7.80
  -3   2   1  190.08    8.10
   3   2  -1  161.38    7.90
   2  -2  -1    6.90    0.90
  -2  -2   1   10.00    1.20
  -2  -2   1    8.40    0.60
  -2   2   1    8.90    1.10
   2   2  -1    6.80    1.00
  -2   2   1    7.80    1.00
  -1  -2   1  482.45   18.50
  -1  -2   1  461.75   19.10
   1  -2  -1  457.25   18.90
  -1   2   1  452.15   18.80
   1   2  -1  482.25   19.10
  -1   2   1  466.95   19.00
   0  -2   1  670.23   25.80
   0  -2   1  655.83   26.10
   0  -2   1  664.83   25.70
   0  -2  -1  669.33   26.20
   0   2   1  662.83   25.80
   0   2   1  633.34   26.20
   0   2  -1  603.94   26.20
   1  -2   1  293.27   12.20
  -1  -2  -1  288.57   12.50
  -1   2  -1  290.67   12.30
   1   2   1  317.47   12.50
  -1   2  -1  304.07   12.40
  -2  -2  -1  289.67   12.30
   2  -2   1  295.47   11.90
  -2   2  -1  284.97   12.10
   2   2   1  292.17   12.30
  -2   2  -1  283.47   12.20
  -3  -2  -1   17.70    1.60
   3  -2   1   20.20    1.40
  -3  -2  -1   20.00    1.30
  -3   2  -1   23.50    1.80
   3   2   1   20.70    1.70
  -3   2  -1   24.60    1.70
  -4  -2  -1 1054.89   42.70
  -4  -2  -1 1059.29   42.70
  -4  -2  -1 1071.59   42.00
   4  -2   1 1072.49   42.20
  -4   2  -1 1062.29   42.70
  -4   2  -1 1015.30   42.40
  -5  -2  -1   10.40    1.60
  -5  -2  -1    9.90    1.30
  -5  -2  -1    4.10    1.20
   5  -2   1   12.10    1.40
  -5   2  -1   10.60    1.50
  -5   2  -1   12.20    1.90
   6  -2   1   43.50    2.80
  -6  -2  -1   43.10    3.20
  -6  -2  -1   43.40    2.80
  -6  -2  -1   37.90    3.10
  -6   2  -1   45.80    3.40
  -6   2  -1   41.90    2.90
  -7  -2  -1   29.60    3.00
  -7  -2  -1   24.80    2.60
  -7  -2  -1   23.00    2.80
   7  -2   1   24.30    2.20
  -7   2  -1   27.30    2.80
  -7   2  -1   27.50    3.10
  -8  -2  -1   88.59    5.60
   8  -2   1   86.09    5.00
  -8  -2  -1   88.79    5.70
  -8   2  -1   91.99    5.40
  -8   2  -1   90.99    5.90
  -9  -2  -1    4.80    1.70
  -9  -2  -1    8.60    2.10
  -9   2  -1    5.90    1.90
  -9   2  -1    6.20    1.90
 -10  -2  -1    0.80    1.40
 -10   2  -1   -1.40    1.50
  10   2   1    0.80    1.40
 -11  -2  -1   14.60    3.10
 -11   2  -1   14.70    3.30
 -11  -3   1   13.00    3.00
 -11   3   1    8.60    3.10
 -10  -3   1   -0.70    1.70
  10   3  -1    1.10    1.50
 -10   3   1    3.50    2.10
  -9  -3   1   12.50    2.70
   9   3  -1   15.00    2.60
  -9   3   1   10.10    2.50
  -8  -3   1   19.30    2.90
   8  -3  -1   17.90    2.40
   8   3  -1   21.90    2.90
  -8   3   1   19.60    3.00
  -7  -3   1   15.40    2.60
   7  -3  -1   15.30    2.00
  -7   3   1   12.20    1.90
  -7   3   1   15.00    2.50
   7   3  -1   14.50    2.20
  -6  -3   1   32.70    3.40
   6  -3  -1   27.80    2.40
  -6  -3   1   34.00    3.50
   6   3  -1   31.00    2.70
  -6   3   1   28.40    3.30
  -5  -3   1   39.40    2.40
  -5  -3   1   39.30    3.10
   5  -3  -1   41.10    2.70
   5   3  -1   38.10    2.90
  -5   3   1   31.80    2.90
   4  -3  -1   28.80    2.20
  -4  -3   1   29.30    1.80
  -4  -3   1   30.40    2.60
  -4   3   1   30.00    2.50
   4   3  -1   30.40    2.40
  -4   3   1   27.30    2.10
   3  -3  -1   18.80    1.70
  -3  -3   1   20.40    1.20
  -3  -3   1   20.60    2.30
  -3   3   1   19.70    1.70
  -3   3   1   20.60    2.10
   3   3  -1   17.60    2.00
   2  -3  -1   38.90    2.40
  -2  -3   1   35.90    1.70
  -2  -3   1   33.70    2.50
   2   3  -1   35.40    2.50
  -2   3   1   40.50    2.40
  -2   3   1   31.40    2.20
   1  -3  -1  471.95   19.40
  -1  -3   1  462.65   18.60
  -1  -3   1  459.95   19.50
  -1   3   1  469.85   19.40
  -1   3   1  485.45   19.10
   1   3  -1  465.65   19.50
   0  -3   1   75.09    3.40
   0  -3  -1   73.29    4.00
   0  -3   1   72.39    3.90
   0  -3   1   74.19    3.40
   0   3   1   81.19    3.50
   0   3  -1   79.59    4.10
   0   3   1   82.29    4.10
  -1  -3  -1   97.59    5.00
   1  -3   1   95.39    4.70
  -1   3  -1   96.39    4.90
  -1   3  -1   97.19    4.50
   1   3   1   98.79    4.90
   2  -3   1   82.49    4.10
  -2  -3  -1   79.39    4.50
  -2   3  -1   91.39    4.40
   2   3   1   84.19    4.50
  -2   3  -1   79.79    4.20
   3  -3   1   62.39    3.30
  -3  -3  -1   69.89    4.00
   3   3   1   60.29    3.70
  -3   3  -1   59.89    3.60
  -3   3  -1   66.79    3.70
   4  -3   1  369.06   15.00
  -4  -3  -1  352.06   15.70
  -4  -3  -1  362.96   14.40
   4   3   1  351.96   15.60
  -4   3  -1  325.77   15.40
  -4   3  -1  373.96   15.40
  -5  -3  -1   32.60    2.90
  -5  -3  -1   38.80    2.20
   5  -3   1   38.40    2.50
  -5   3  -1   33.60    2.90
   5   3   1   39.70    3.00
  -5   3  -1   36.10    2.70
   6  -3   1   18.60    2.00
  -6  -3  -1   19.00    2.60
   6   3   1   22.10    2.60
  -6   3  -1   18.00    2.20
  -6   3  -1   20.10    2.70
   7  -3   1   -0.40    0.70
  -7  -3  -1    0.60    0.90
  -7   3  -1    1.00    0.90
   7   3   1    0.30    0.90
  -7   3  -1    0.80    1.10
  -8  -3  -1  200.78   10.20
   8   3   1  183.98    9.80
  -8   3  -1  192.28   10.30
  -8   3  -1  185.48    9.50
  -9  -3  -1   -1.00    1.40
  -9   3  -1   -1.00    1.10
   9   3   1    0.80    1.40
 -10  -3  -1   10.40    2.50
 -10   3  -1    8.30    2.60
  10   3   1   10.50    2.60
 -11  -3  -1    0.50    1.80
  11   3   1   -2.70    1.80
 -11   3  -1    1.40    2.10
 -10  -4   1   12.40    3.00
  10   4  -1   20.20    3.30
 -10   4   1   16.50    3.50
  -9  -4   1   10.30    2.60
   9   4  -1    6.10    2.00
  -9   4   1    2.20    1.70
  -8  -4   1    6.60    2.10
   8   4  -1    9.20    2.10
  -8   4   1    3.50    1.70
   7  -4  -1   23.20    2.60
  -7  -4   1   15.90    2.80
  -7   4   1   22.60    3.20
   7   4  -1   21.30    2.80
   6  -4  -1    0.50    0.80
  -6  -4   1   -0.10    1.10
  -6   4   1    3.80    1.40
   6   4  -1    0.70    1.00
  -6   4   1    0.60    0.90
   5  -4  -1   70.79    4.30
  -5  -4   1   79.79    5.00
   5   4  -1   68.89    4.70
  -5   4   1   78.69    4.90
  -5   4   1   75.89    4.50
  -4  -4   1    2.90    1.20
   4  -4  -1    1.10    0.60
  -4   4   1    1.40    0.90
  -4   4   1    1.50    0.70
   4   4  -1    2.10    0.90
   3  -4  -1  110.19    5.70
  -3  -4   1  110.59    6.20
   3   4  -1  117.39    6.10
  -3   4   1  114.69    5.80
  -3   4   1  107.09    5.70
   2  -4  -1    1.80    0.80
  -2  -4   1    1.10    0.80
  -2   4   1    1.60    0.70
   2   4  -1    1.20    0.70
  -2   4   1    2.10    0.80
  -1  -4   1  108.29    5.60
   1  -4  -1  103.89    5.50
  -1  -4   1  107.59    4.50
  -1   4   1  103.19    5.60
   1   4  -1  105.09    5.60
  -1   4   1  110.29    5.10
   0  -4  -1    9.80    1.10
   0  -4  -1   13.20    1.80
   0  -4   1   11.30    1.10
   0  -4   1   13.40    1.80
   0  -4  -1    9.10    1.10
   0   4  -1   10.30    1.60
   0   4   1   12.60    1.70
  -1  -4  -1    5.90    1.30
  -1  -4  -1    8.70    0.60
   1  -4   1   10.10    1.50
   1  -4   1    8.30    1.10
   1  -4   1    9.00    1.10
   1   4   1   10.50    1.60
  -1   4  -1   10.80    1.60
   2  -4   1   28.40    2.20
  -2  -4  -1   30.20    2.50
  -2   4  -1   31.80    2.30
  -2   4  -1   30.10    2.40
   2   4   1   37.80    2.80
  -3  -4  -1   51.39    3.60
   3  -4   1   51.39    3.10
  -3   4  -1   50.39    3.40
   3   4   1   45.30    3.40
  -3   4  -1   49.50    3.20
   4  -4   1  117.49    5.80
  -4  -4  -1  120.39    6.50
  -4   4  -1  110.69    6.10
   4   4   1  115.89    6.30
  -4   4  -1  110.89    6.10
  -5  -4  -1    2.40    1.30
   5  -4   1    2.70    0.80
  -5   4  -1    1.80    1.00
   5   4   1    1.40    1.00
  -5   4  -1    2.70    1.20
  -6  -4  -1   45.40    3.90
   6  -4   1   54.19    3.40
  -6   4  -1   47.80    3.70
  -6   4  -1   50.29    4.00
   6   4   1   49.90    3.90
  -7  -4  -1    3.40    1.70
   7   4   1    1.10    1.20
  -7   4  -1    4.30    1.80
  -7   4  -1    4.40    1.30
  -8  -4  -1   72.29    5.60
  -8   4  -1   76.29    5.00
   8   4   1   73.19    5.40
  -8   4  -1   74.29    5.60
  -9  -4  -1    1.80    1.60
   9   4   1    1.20    1.40
  -9   4  -1    1.50    1.50
 -10  -4  -1    0.60    2.00
  10   4   1   -1.60    1.60
 -10   4  -1    0.90    1.80
 -10  -5   1    0.40    2.00
  10   5  -1    1.40    2.00
 -10   5   1    2.10    2.10
  -9  -5   1   10.40    2.90
  -9   5   1    6.20    2.60
   9   5  -1    8.90    2.40
  -8  -5   1    6.30    2.30
   8   5  -1    7.00    2.00
  -8   5   1    4.00    2.00
  -7  -5   1    0.40    1.30
  -7   5   1    0.40    1.30
   7   5  -1    0.80    1.30
   6  -5  -1    4.40    1.40
  -6  -5   1    1.40    1.30
  -6   5   1    4.00    1.40
   6   5  -1    4.60    1.50
  -6   5   1    4.60    1.60
  -5  -5   1   48.50    4.10
   5  -5  -1   49.90    3.50
  -5   5   1   37.60    3.40
  -5   5   1   52.09    3.90
   5   5  -1   44.30    3.80
   4  -5  -1   20.90    2.40
  -4  -5   1   20.10    2.80
   4   5  -1   15.60    2.50
  -4   5   1   13.70    2.10
  -4   5   1   15.10    2.20
  -3  -5   1    0.70    1.00
   3  -5  -1    0.10    0.70
  -3   5   1    0.20    0.70
   3   5  -1    0.10    0.70
  -3   5   1   -0.90    0.70
   2  -5  -1  117.09    6.30
  -2  -5   1  126.09    6.70
   2   5  -1  117.39    6.50
  -2   5   1  119.99    5.90
  -2   5   1  112.09    6.30
   1  -5  -1   17.00    2.20
  -1  -5   1   22.40    2.70
  -1   5   1   17.60    1.80
  -1   5   1   21.80    2.50
   1   5  -1   16.40    2.30
   0  -5  -1   71.99    3.60
   0  -5   1   76.79    3.70
   0  -5   1   81.09    4.70
   0  -5  -1   74.89    3.60
   0  -5  -1   79.59    4.80
   0   5  -1   87.19    5.00
   0   5   1   86.69    4.90
  -1  -5  -1   16.70    2.30
   1  -5   1   19.10    1.50
   1  -5   1   16.50    1.60
   1  -5   1   20.20    2.30
  -1   5  -1   18.60    2.30
   1   5   1   15.00    2.10
   2  -5   1   27.00    2.70
  -2  -5  -1   21.30    2.70
   2   5   1   22.90    2.80
  -2   5  -1   19.90    2.40
  -3  -5  -1   38.40    3.30
   3  -5   1   30.80    2.60
  -3   5  -1   33.60    2.80
   3   5   1   30.50    3.20
  -3   5  -1   34.30    2.70
   4  -5   1  300.27   12.60
  -4  -5  -1  253.27   13.20
   4   5   1  274.47   13.10
  -4   5  -1  270.97   12.90
  -4   5  -1  278.77   12.80
  -5  -5  -1   49.20    4.10
   5  -5   1   46.30    3.30
   5   5   1   49.40    3.90
  -5   5  -1   41.80    3.50
  -5   5  -1   40.50    4.10
  -6  -5  -1    9.40    2.10
  -6   5  -1   12.40    2.20
  -6   5  -1   11.10    2.30
   6   5   1   12.70    2.40
  -7  -5  -1   22.00    3.40
  -7   5  -1   22.80    3.40
   7   5   1   20.80    3.20
  -7   5  -1   26.50    3.20
  -8  -5  -1  181.78   10.40
  -8   5  -1  155.88    9.70
   8   5   1  176.88    9.80
  -9  -5  -1    4.20    2.20
   9   5   1    1.40    1.70
  -9   5  -1    2.40    1.90
 -10  -5  -1    5.20    2.50
 -10   5  -1    4.70    2.70
  10   5   1    7.90    2.80
  -9  -6   1    3.70    2.50
   9   6  -1    3.60    2.20
  -9   6   1    4.80    2.40
  -8  -6   1   16.30    3.50
   8   6  -1   14.90    3.00
  -8   6   1   15.80    3.10
  -7  -6   1   33.80    4.50
   7   6  -1   40.60    4.50
  -7   6   1   25.90    3.70
  -6  -6   1   12.10    2.70
  -6   6   1    6.60    1.90
   6   6  -1    7.70    2.10
  -6   6   1    8.80    2.30
   5  -6  -1   23.80    3.10
  -5  -6   1   28.70    3.90
  -5   6   1   26.60    3.20
  -5   6   1   27.70    3.40
   5   6  -1   23.20    3.30
  -4  -6   1    3.30    1.50
   4  -6  -1    2.90    1.40
   4   6  -1    3.30    1.50
  -4   6   1    2.10    1.30
  -4   6   1    1.40    1.20
   3  -6  -1   22.00    2.70
  -3  -6   1   17.00    2.80
  -3   6   1   18.00    2.40
   3   6  -1   17.10    2.70
  -3   6   1   20.90    2.70
  -2  -6   1    9.20    2.00
   2  -6  -1    8.90    1.50
   2  -6  -1    8.60    1.70
   2  -6  -1   10.70    1.50
  -2   6   1    8.70    1.80
   2   6  -1    7.60    1.80
   1  -6  -1   11.70    2.10
  -1  -6   1    7.50    1.90
  -1   6   1    7.80    1.80
   1   6  -1    6.40    1.60
   0  -6   1   12.70    2.20
   0  -6  -1   14.80    2.30
   0   6   1    7.70    1.70
   0   6  -1   13.00    2.20
  -1  -6  -1    6.70    1.80
   1  -6   1   12.20    2.00
   1   6   1    7.60    1.90
  -1   6  -1   10.00    1.90
   2  -6   1   51.99    3.30
  -2  -6  -1   58.59    4.30
   2  -6   1   50.09    3.10
   2  -6   1   57.79    4.00
   2   6   1   43.00    3.80
  -2   6  -1   53.69    4.00
  -3  -6  -1    1.30    1.30
   3  -6   1    1.40    0.90
   3  -6   1    1.70    1.20
   3  -6   1    1.40    0.90
  -3   6  -1    1.70    1.10
   3   6   1    3.70    1.50
   4  -6   1   12.60    2.00
   4  -6   1   10.50    1.80
  -4  -6  -1   10.50    2.30
   4  -6   1    8.60    1.80
  -4   6  -1   10.30    2.20
   4   6   1    9.90    2.20
  -5  -6  -1   10.20    2.40
   5   6   1   10.80    2.30
  -5   6  -1   10.70    2.20
  -5   6  -1   15.00    2.60
  -6  -6  -1    3.80    2.10
   6   6   1    8.30    2.10
  -6   6  -1    5.40    1.80
  -6   6  -1    5.00    1.80
  -7  -6  -1    6.10    2.40
   7   6   1    8.50    2.20
  -7   6  -1    2.60    1.90
  -7   6  -1    4.30    1.90
  -8  -6  -1   31.90    4.60
   8   6   1   33.60    4.20
  -8   6  -1   38.60    4.70
  -9  -6  -1    6.80    2.60
   9   6   1    7.10    2.40
  -9   6  -1    6.70    2.60
  -8  -7   1    2.90    2.40
   8   7  -1    3.00    2.10
  -8   7   1    3.50    2.20
  -7  -7   1   -1.80    1.60
   7   7  -1    1.70    1.70
  -7   7   1    1.30    1.80
  -6  -7   1    5.60    2.20
  -6   7   1    1.70    1.60
  -6   7   1    0.00    1.60
   6   7  -1    1.70    1.60
  -5  -7   1    3.60    1.90
  -5   7   1    1.00    1.40
  -5   7   1    2.30    1.60
   5   7  -1    1.80    1.50
   4  -7  -1   15.10    2.70
  -4  -7   1   22.70    3.60
   4   7  -1   14.20    2.80
  -4   7   1   17.20    2.90
  -3  -7   1    5.30    1.90
   3  -7  -1    6.20    1.90
   3   7  -1   10.50    2.30
  -3   7   1    8.30    2.20
  -2  -7   1   19.80    3.30
   2  -7  -1   17.60    2.70
  -2   7   1   15.90    2.60
   2   7  -1   17.50    2.90
  -1  -7   1    0.40    1.10
   1  -7  -1    1.40    1.20
  -1   7   1    0.10    1.00
   1   7  -1    1.90    1.40
   0  -7   1   19.30    3.00
   0  -7  -1   20.10    3.10
   0   7  -1   19.30    3.10
   0   7   1   27.30    3.50
  -1  -7  -1    8.50    2.20
   1  -7   1    7.20    1.90
  -1   7  -1    5.90    1.90
   1   7   1    9.40    2.20
  -2  -7  -1    5.50    1.70
   2  -7   1    4.50    1.60
  -2   7  -1    4.70    1.60
   2   7   1    3.10    1.50
  -3  -7  -1   13.80    3.00
   3  -7   1   18.60    2.80
  -3   7  -1   19.90    3.00
   3   7   1   14.70    2.80
  -4  -7  -1   63.39    5.40
   4  -7   1   55.59    4.10
   4  -7   1   62.69    4.10
  -4   7  -1   59.79    4.80
   4   7   1   54.49    4.80
  -5  -7  -1   14.40    3.10
   5  -7   1   17.30    2.50
   5  -7   1   23.80    2.90
  -5   7  -1   13.30    2.60
   5   7   1   15.00    2.80
   6  -7   1    4.50    1.70
  -6  -7  -1    8.00    2.70
   6  -7   1    6.80    1.80
  -6   7  -1    7.20    2.10
   6   7   1    7.70    2.30
   7  -7   1    4.90    1.70
  -7  -7  -1    3.70    2.10
   7  -7   1    4.40    2.00
   7   7   1    4.90    2.20
  -6  -8   1   -0.10    1.90
   6   8  -1    3.60    2.10
  -5  -8   1    3.50    2.30
   5   8  -1    5.30    2.20
  -5   8   1    5.70    2.20
  -4  -8   1    0.40    1.60
  -4   8   1   -0.40    1.60
   4   8  -1    1.80    1.70
   3  -8  -1    9.00    2.40
  -3  -8   1    4.30    2.00
   3   8  -1    4.20    1.80
  -3   8   1    6.90    2.20
  -2  -8   1    1.00    1.80
   2  -8  -1    1.50    1.60
   2   8  -1    3.20    1.80
  -2   8   1    2.00    1.50
   1  -8  -1    3.70    1.70
  -1  -8   1    0.00    1.50
   1   8  -1    1.10    1.40
  -1   8   1    1.70    1.60
   0  -8   1   10.90    2.70
   0  -8  -1   10.80    2.70
   0   8   1   12.60    2.70
   0   8  -1    5.40    2.10
  -1  -8  -1    5.30    2.00
   1  -8   1    5.50    2.10
  -1   8  -1    5.30    1.90
   1   8   1    2.50    1.80
  -2  -8  -1    9.10    2.70
   2  -8   1   10.20    2.50
  -2   8  -1   12.10    2.60
   2   8   1    6.00    2.00
  -3  -8  -1   -0.40    1.70
  -3   8  -1    2.20    1.60
   3   8   1    0.70    1.30
  -4  -8  -1   14.30    3.20
   4   8   1   11.10    2.70
  -4   8  -1   13.70    3.00
  -5  -8  -1    1.10    1.90
  -5   8  -1    5.50    2.30
   5   8   1    2.90    2.20
  -6  -8  -1    7.30    2.80
   6   8   1    2.10    2.00
  -6   8  -1    8.70    2.60
  -3  -9   1    3.10    2.30
  -3   9   1    1.60    1.90
   3   9  -1   -0.80    1.70
   2  -9  -1    6.40    2.50
  -2  -9   1    5.60    2.60
  -2   9   1    6.30    2.40
   2   9  -1    3.70    1.80
   1  -9  -1    2.40    2.30
  -1  -9   1    3.60    2.40
  -1   9   1    3.60    1.90
   1   9  -1    3.90    2.40
   0  -9   1    0.30    1.90
   0  -9  -1    2.20    2.20
   0   9  -1   -1.20    1.30
   0   9   1    1.10    1.70
   1  -9   1    4.60    2.40
  -1  -9  -1    9.30    2.90
  -1   9  -1    8.50    2.60
   1   9   1    9.50    2.80
  -2  -9  -1    2.60    2.10
   2   9   1   -2.20    1.70
  -2   9  -1   -0.10    1.80
  -3  -9  -1    9.50    3.10
  -3   9  -1    5.10    2.50
   3   9   1    3.60    2.30
 -12   0   2   34.50    4.70
  11   0  -2   -1.10    1.30
 -11   0   2   -0.40    1.60
  10   0  -2    1.50    1.30
 -10   0   2   -0.30    1.40
  -9   0   2    3.20    1.60
   9   0  -2    4.40    1.50
  -8   0   2    7.70    1.50
   8   0  -2   11.70    2.00
  -8   0   2    8.50    2.00
  -7   0   2   -0.90    0.60
  -7   0   2   -0.60    0.80
  -7   0   2   -0.30    0.70
  -6   0   2    5.50    1.30
  -6   0   2    3.70    0.90
  -6   0   2    4.50    1.10
  -5   0   2    2.50    0.90
  -5   0   2    3.10    1.00
  -5   0   2    2.80    0.70
  -4   0   2   93.29    4.30
  -4   0   2   89.09    4.60
  -4   0   2   93.59    4.60
  -3   0   2   34.90    1.80
  -3   0   2   37.30    2.20
  -3   0   2   33.40    2.10
  -2   0   2    7.50    0.90
  -2   0   2    6.00    0.80
  -2   0   2    6.10    0.50
  -1   0   2    8.60    0.60
  -1   0   2    8.00    0.70
   0   0   2   37.40    1.70
  -1   0  -2   66.89    3.10
   1   0   2   67.89    3.00
   1   0   2   68.59    3.00
  -2   0  -2  155.58    6.40
  -2   0  -2  148.29    6.40
  -2   0  -2  143.89    6.20
  -3   0  -2  631.54   24.30
  -3   0  -2  567.14   24.10
  -3   0  -2  608.34   24.30
  -4   0  -2   42.60    2.70
  -4   0  -2   43.30    2.60
  -5   0  -2   25.10    2.00
  -5   0  -2   23.20    2.00
  -6   0  -2  116.19    5.70
  -6   0  -2  131.19    6.00
  -6   0  -2   83.49    5.20
  -7   0  -2    0.40    0.70
  -7   0  -2    2.00    0.90
  -7   0  -2    1.60    1.00
  -8   0  -2   19.50    2.50
  -8   0  -2   17.10    2.30
  -8   0  -2   17.50    2.60
   9   0   2    4.30    1.30
  -9   0  -2    3.80    1.50
  -9   0  -2    2.90    1.40
  -9   0  -2    3.60    1.60
 -10   0  -2    2.40    1.70
 -10   0  -2    2.50    1.80
 -11   0  -2    6.00    2.30
 -12   0  -2   98.99    7.40
 -12   1   2    9.80    3.00
 -11  -1   2   12.80    2.90
  11   1  -2   14.00    2.90
 -11   1   2   23.30    3.70
 -10  -1   2    0.90    1.50
 -10  -1   2    0.90    1.50
  10  -1  -2    0.20    1.20
 -10   1   2    1.60    1.60
   9  -1  -2    5.10    1.60
  -9  -1   2    4.00    1.60
  -9  -1   2    3.50    1.60
  -9   1   2    3.80    1.70
  -8  -1   2    0.20    0.70
   8  -1  -2    5.10    1.30
  -8  -1   2    4.10    1.40
  -8  -1   2    3.00    1.40
  -8   1   2    4.30    1.50
  -7  -1   2   56.19    3.90
  -7  -1   2   61.19    4.00
   7  -1  -2   58.29    3.90
  -7   1   2   61.19    4.30
  -7   1   2   55.59    3.50
  -6  -1   2   19.80    2.30
   6  -1  -2   16.10    2.00
  -6  -1   2   17.60    2.10
  -6   1   2   17.60    2.30
  -6   1   2   15.60    1.70
  -5  -1   2   33.30    2.30
   5  -1  -2   27.50    2.20
  -5  -1   2   29.50    2.30
  -5   1   2   28.00    1.90
  -5   1   2   27.00    2.70
   4  -1  -2  305.57   13.60
  -4  -1   2  313.97   13.50
  -4  -1   2  330.27   13.80
  -4   1   2  326.57   13.90
  -4   1   2  328.97   13.20
  -3  -1   2  104.79    5.00
   3  -1  -2  103.39    4.90
   3   1  -2  102.79    4.80
  -3   1   2  105.69    5.00
  -3   1   2  103.19    4.60
  -2  -1   2  436.96   18.10
   2  -1  -2  459.35   18.00
  -2   1   2  460.05   17.70
  -2   1   2  444.56   18.10
   2   1  -2  417.26   17.90
  -1  -1   2  247.78   10.20
   1  -1  -2  248.98   10.20
  -1   1   2  243.08    9.90
   1   1  -2  244.28   10.10
  -1   1   2  247.58   10.10
   0  -1  -2  117.79    4.90
   0  -1   2  117.09    4.70
   0  -1   2  117.79    4.80
   0   1   2  107.49    4.80
   0   1   2  109.29    4.80
  -1  -1  -2  172.38    7.10
   1  -1   2  165.48    6.90
   1  -1   2  163.68    6.90
  -1  -1  -2  164.48    7.10
  -2  -1  -2   11.90    1.00
  -2  -1  -2   11.10    1.20
  -2  -1  -2   13.00    0.80
   2  -1   2   11.70    0.70
  -2   1  -2   11.60    1.20
  -2   1  -2   11.30    1.00
  -3  -1  -2   64.99    3.30
  -3  -1  -2   59.89    3.10
   3  -1   2   61.29    3.00
  -3  -1  -2   64.29    3.40
  -3   1  -2   63.59    3.40
  -3   1  -2   67.49    3.30
  -4  -1  -2   26.10    1.90
   4  -1   2   24.20    1.60
  -4  -1  -2   24.20    1.90
  -4   1  -2   25.10    1.80
  -4   1  -2   21.80    1.90
  -5  -1  -2   74.59    4.20
   5  -1   2   70.99    3.80
  -5  -1  -2   70.29    4.00
  -5  -1  -2   75.49    4.00
  -5   1  -2   73.29    4.10
  -5   1  -2   76.89    4.30
  -6  -1  -2    8.80    1.50
  -6  -1  -2   11.30    1.70
  -6  -1  -2   13.20    1.90
   6  -1   2   10.90    1.40
  -6   1  -2   10.40    1.50
  -6   1  -2   10.40    1.80
  -7  -1  -2   77.09    4.70
  -7  -1  -2   75.79    4.70
   7  -1   2   73.69    4.30
  -7  -1  -2   83.09    4.80
  -7   1  -2   76.39    4.60
  -7   1  -2   77.39    5.00
  -8  -1  -2   15.00    2.40
  -8  -1  -2   17.70    2.50
  -8  -1  -2   22.80    2.80
   8  -1   2   15.90    2.10
  -8   1  -2   18.40    2.40
  -8   1  -2   13.70    2.40
  -9  -1  -2    5.00    1.60
  -9  -1  -2    8.10    1.80
  -9  -1  -2    8.50    2.00
  -9   1  -2    2.60    1.50
  -9   1  -2    7.90    1.80
 -10  -1  -2   18.90    2.90
 -10  -1  -2   19.80    3.10
 -10  -1  -2   21.60    3.20
 -10   1  -2   16.70    3.20
 -11   1  -2    2.30    1.90
 -11  -2   2    5.50    2.40
 -11   2   2    6.40    2.60
 -10  -2   2    2.80    1.70
 -10   2   2    3.10    1.90
  -9  -2   2   46.50    4.00
  -9  -2   2   44.00    4.00
   9  -2  -2   44.80    3.70
   9   2  -2   46.60    3.80
  -9   2   2   53.49    5.20
  -8  -2   2   26.80    3.00
   8  -2  -2   27.00    2.90
  -8  -2   2   33.00    3.70
  -8   2   2   23.10    3.20
   8   2  -2   31.70    3.20
  -7  -2   2   -0.10    0.80
  -7  -2   2    1.10    1.10
   7  -2  -2    3.20    1.00
   7   2  -2    3.30    1.10
  -7   2   2    3.30    1.30
  -7   2   2    0.80    0.80
  -6  -2   2   32.40    2.80
  -6  -2   2   32.10    2.40
   6  -2  -2   24.60    2.30
  -6   2   2   31.30    2.20
  -6   2   2   28.70    3.10
   6   2  -2   32.30    2.50
  -5  -2   2  128.69    6.80
  -5  -2   2  125.09    6.30
   5  -2  -2  135.09    6.50
   5   2  -2  137.99    6.60
  -5   2   2  132.99    6.20
  -5   2   2  144.89    7.10
  -4  -2   2    0.90    0.70
  -4  -2   2    2.90    0.70
   4  -2  -2    1.10    0.60
  -4   2   2    2.10    0.80
  -4   2   2    1.90    0.60
   4   2  -2    1.40    0.60
  -3  -2   2  199.28    9.10
   3  -2  -2  207.98    8.90
  -3  -2   2  194.28    8.50
  -3   2   2  212.18    9.10
  -3   2   2  216.68    8.70
   3   2  -2  184.18    8.90
   2  -2  -2  200.48    8.80
  -2  -2   2  202.68    8.90
  -2  -2   2  208.58    8.30
   2   2  -2  207.68    8.80
  -2   2   2  192.88    8.80
   1  -2  -2  775.22   32.20
  -1  -2   2  808.22   31.70
  -1  -2   2  788.92   32.20
   1   2  -2  829.12   32.30
  -1   2   2  814.12   32.10
  -1   2   2  811.12   32.00
   0  -2   2  471.85   19.60
   0  -2  -2  501.05   20.10
   0  -2   2  458.45   19.90
   0   2  -2  528.45   20.10
   0   2   2  484.15   20.00
   0   2   2  517.65   19.60
   1  -2   2  244.28   10.00
   1  -2   2  242.98   10.00
  -1  -2  -2  234.28   10.40
   1  -2   2  237.08   10.00
   1   2   2  249.88   10.40
  -1   2  -2  250.37   10.30
   2  -2   2  104.99    4.50
  -2  -2  -2  101.69    4.90
  -2   2  -2  104.09    4.90
  -2   2  -2  100.29    4.80
   2   2   2   91.69    4.80
  -3  -2  -2  175.38    7.80
  -3  -2  -2  163.68    7.80
   3  -2   2  171.28    7.20
  -3   2  -2  156.38    7.70
  -3   2  -2  176.18    7.70
  -4  -2  -2  178.08    7.50
  -4  -2  -2  173.58    8.10
  -4  -2  -2  164.48    8.10
   4  -2   2  173.58    7.50
  -4   2  -2  179.48    8.00
  -4   2  -2  164.28    8.10
  -5  -2  -2   12.50    1.80
   5  -2   2   14.90    1.50
  -5  -2  -2   10.10    1.60
  -5  -2  -2   11.80    1.40
  -5   2  -2   13.30    1.70
  -5   2  -2   11.70    1.70
  -6  -2  -2   68.89    3.80
   6  -2   2   63.09    3.70
  -6  -2  -2   66.79    4.20
  -6  -2  -2   64.39    4.20
  -6   2  -2   70.79    4.50
  -6   2  -2   69.29    4.10
  -7  -2  -2   10.00    1.70
  -7  -2  -2   12.40    2.10
   7  -2   2   11.90    1.60
  -7  -2  -2   10.90    1.90
  -7   2  -2   13.70    2.30
  -7   2  -2    8.90    1.70
  -8  -2  -2   13.70    2.00
  -8  -2  -2   11.80    2.30
  -8  -2  -2   11.10    2.20
  -8   2  -2    8.50    2.00
  -8   2  -2   14.30    2.20
  -9  -2  -2    0.20    1.10
  -9  -2  -2    2.60    1.40
  -9   2  -2   -0.20    1.40
  -9   2  -2    1.30    1.20
 -10  -2  -2    6.60    2.00
 -10  -2  -2    8.30    2.20
 -10   2  -2   -0.20    1.70
  11   2   2    6.40    2.20
 -11   2  -2    8.40    2.70
 -11  -3   2    8.90    3.00
 -11   3   2    9.70    3.00
 -10  -3   2   -0.10    1.50
  10   3  -2   -0.90    1.70
 -10   3   2    3.00    1.80
  -9  -3   2   26.00    3.50
   9  -3  -2   20.40    3.10
   9   3  -2   22.00    3.00
  -9   3   2   22.60    3.50
   8  -3  -2    2.70    1.20
  -8  -3   2    6.30    1.90
   8   3  -2    6.00    1.80
  -8   3   2    1.70    1.50
  -7  -3   2   43.80    3.70
   7  -3  -2   34.10    2.90
  -7   3   2   40.30    4.10
  -7   3   2   39.90    2.90
   7   3  -2   40.70    3.30
  -6  -3   2   41.80    2.90
  -6  -3   2   46.80    3.70
   6  -3  -2   46.80    3.20
  -6   3   2   45.90    3.60
   6   3  -2   48.20    3.40
  -6   3   2   40.50    2.90
   5  -3  -2   53.59    3.50
  -5  -3   2   55.59    3.10
  -5  -3   2   51.99    3.90
  -5   3   2   58.79    4.00
  -5   3   2   61.89    3.50
   5   3  -2   60.59    3.80
  -4  -3   2  110.99    6.00
   4  -3  -2  116.79    5.70
  -4  -3   2  112.19    5.10
  -4   3   2  109.69    5.90
   4   3  -2  111.89    5.80
   3  -3  -2   53.89    3.20
  -3  -3   2   54.59    3.40
  -3  -3   2   55.99    2.60
   3   3  -2   56.09    3.40
  -3   3   2   54.69    3.30
  -3   3   2   46.10    2.90
  -2  -3   2    4.50    1.10
   2  -3  -2    6.10    1.10
  -2   3   2    8.70    1.20
   2   3  -2    8.10    1.30
  -2   3   2    8.30    1.20
  -1  -3   2  305.17   12.10
  -1  -3   2  311.57   13.00
   1  -3  -2  285.47   12.80
  -1   3   2  301.17   12.90
   1   3  -2  289.67   12.90
  -1   3   2  311.87   12.60
   0  -3   2   36.00    2.30
   0  -3  -2   34.00    2.40
   0  -3   2   35.80    1.90
   0   3  -2   34.80    2.40
   0   3   2   39.60    2.50
   0   3   2   37.30    1.90
  -1  -3  -2   44.00    2.80
   1  -3   2   42.90    2.30
   1  -3   2   47.30    2.60
   1  -3   2   45.80    2.40
  -1   3  -2   41.10    2.70
   1   3   2   39.40    2.70
  -2  -3  -2  173.88    8.10
   2  -3   2  167.08    7.50
  -2   3  -2  170.78    7.70
   2   3   2  169.88    8.00
   3  -3   2   36.70    2.20
  -3  -3  -2   30.50    2.50
   3   3   2   37.40    2.70
  -3   3  -2   39.40    2.60
  -3   3  -2   38.60    2.60
   4  -3   2    3.40    0.70
  -4  -3  -2    1.20    0.80
   4   3   2    2.40    0.50
  -4   3  -2    2.10    1.10
  -4   3  -2    2.70    0.90
   4   3   2    2.40    1.00
   4   3   2    3.50    0.50
  -5  -3  -2   11.50    1.90
   5  -3   2   10.10    1.30
   5   3   2   11.10    1.00
  -5   3  -2   12.80    2.00
   5   3   2    9.30    1.60
   5   3   2   10.40    1.00
  -5   3  -2    6.30    1.40
  -6  -3  -2    5.20    1.60
   6  -3   2    6.60    1.20
  -6   3  -2    2.50    1.20
   6   3   2    5.70    1.50
  -6   3  -2    5.40    1.30
  -7  -3  -2   11.40    2.20
  -7   3  -2    5.40    1.60
   7   3   2    8.80    1.80
  -7   3  -2    7.90    1.70
  -8  -3  -2   24.20    3.30
  -8   3  -2   17.20    3.00
   8   3   2   15.70    2.50
  -8   3  -2   19.80    2.70
  -9  -3  -2    5.40    2.00
  -9   3  -2    4.40    1.90
   9   3   2    1.80    1.40
  -9   3  -2    4.30    1.60
 -10  -3  -2    2.30    1.90
 -10   3  -2    5.00    2.10
  10   3   2    4.40    1.90
 -11  -3  -2   13.70    3.30
 -11   3  -2   15.60    3.50
  11   3   2    9.00    2.90
 -10  -4   2   16.20    3.40
 -10   4   2   18.60    3.60
  10   4  -2   29.10    3.80
  -9  -4   2   74.49    6.00
  -9   4   2   71.29    5.80
   9   4  -2   75.99    5.50
  -8  -4   2   11.90    2.60
   8  -4  -2    9.60    1.90
   8   4  -2    8.70    2.00
  -8   4   2    7.00    2.00
   7  -4  -2    3.50    1.30
  -7  -4   2   -0.50    1.10
  -7   4   2    1.90    1.30
   7   4  -2    1.80    1.30
  -6  -4   2   16.00    2.50
   6  -4  -2   11.20    1.80
  -6   4   2   13.20    2.30
   6   4  -2   12.60    2.10
  -6   4   2   10.50    1.80
  -5  -4   2   27.40    3.30
   5  -4  -2   23.00    2.50
  -5   4   2   20.90    2.40
   5   4  -2   22.20    2.70
  -5   4   2   24.40    2.90
  -4  -4   2   26.70    3.00
   4  -4  -2   17.80    2.20
   4   4  -2   26.20    2.80
  -4   4   2   24.60    2.50
  -4   4   2   23.10    2.60
  -3  -4   2  122.79    6.70
   3  -4  -2  122.09    6.30
  -3   4   2  126.99    6.40
  -3   4   2  126.49    6.30
   3   4  -2  130.19    6.60
  -2  -4   2   20.90    2.40
  -2  -4   2   17.40    1.00
   2  -4  -2   13.60    1.80
   2   4  -2   17.70    2.10
  -2   4   2   17.10    1.90
  -2   4   2   19.00    1.90
  -1  -4   2  133.39    5.70
   1  -4  -2  137.29    6.80
  -1  -4   2  138.39    6.80
  -1   4   2  132.59    6.20
   1   4  -2  135.19    6.80
  -1   4   2  137.49    6.70
   0  -4  -2    7.40    1.30
   0  -4   2    8.70    0.90
   0  -4   2    9.10    1.40
   0   4  -2    7.60    1.40
   0   4   2    7.10    1.30
   0   4   2    7.00    0.90
   1  -4   2   40.20    2.70
   1  -4   2   40.00    2.30
   1  -4   2   40.90    2.40
  -1  -4  -2   40.80    3.00
   1   4   2   44.70    3.00
  -1   4  -2   46.30    3.00
   2  -4   2    8.60    1.20
  -2  -4  -2    7.20    1.50
   2  -4   2    9.30    1.30
   2  -4   2   10.60    1.30
   2   4   2    6.70    1.40
  -2   4  -2    8.40    1.40
  -3  -4  -2   58.49    4.00
   3  -4   2   64.99    3.60
  -3   4  -2   62.19    3.90
  -3   4  -2   64.49    3.80
   3   4   2   56.89    3.90
  -4  -4  -2   25.70    3.00
   4  -4   2   24.80    2.00
   4   4   2   27.10    3.00
  -4   4  -2   26.20    2.80
  -4   4  -2   21.60    2.50
  -5  -4  -2    9.80    1.90
   5  -4   2    9.20    1.30
  -5   4  -2    9.30    1.80
   5   4   2    7.90    1.70
  -5   4  -2   10.70    1.80
  -6  -4  -2  100.09    6.10
  -6   4  -2   98.89    5.80
   6   4   2   88.79    5.80
  -6   4  -2  100.39    6.00
  -7  -4  -2    4.30    1.80
   7   4   2    7.40    1.80
  -7   4  -2    3.20    1.20
  -7   4  -2    4.30    1.60
  -8  -4  -2   25.20    3.60
  -8   4  -2   12.90    2.60
  -8   4  -2   13.40    2.40
   8   4   2   18.30    2.80
  -9  -4  -2    1.50    1.70
   9   4   2    3.10    1.60
  -9   4  -2    2.40    1.60
 -10  -4  -2   -0.60    1.70
  10   4   2    3.80    2.20
 -10   4  -2    2.10    2.10
 -10  -5   2   -2.10    2.00
  10   5  -2    1.60    1.90
 -10   5   2   -3.30    1.50
  -9  -5   2   25.20    4.00
   9   5  -2   34.60    4.20
  -9   5   2   18.70    3.40
  -8  -5   2    0.00    1.50
   8   5  -2    0.30    1.20
  -8   5   2    0.30    1.30
   7  -5  -2   32.30    3.50
  -7  -5   2   44.70    4.90
  -7   5   2   45.50    4.60
   7   5  -2   40.30    4.20
  -6  -5   2   15.10    2.80
   6  -5  -2   11.90    2.00
   6   5  -2    8.60    2.00
  -6   5   2   13.90    2.20
  -6   5   2   12.20    2.40
  -5  -5   2  127.69    7.40
   5  -5  -2  124.69    6.70
  -5   5   2  123.69    7.00
   5   5  -2  118.29    7.10
  -5   5   2  130.09    6.80
  -4  -5   2  122.19    7.20
   4  -5  -2  124.99    6.70
  -4   5   2  121.69    6.70
  -4   5   2  135.29    6.90
   4   5  -2  128.89    7.20
   3  -5  -2    3.70    1.20
  -3  -5   2    3.80    1.40
  -3   5   2    1.50    0.90
  -3   5   2    2.70    1.00
   3   5  -2    2.40    1.20
  -2  -5   2   66.09    4.40
   2  -5  -2   67.09    4.30
   2   5  -2   64.19    4.30
  -2   5   2   65.89    3.80
  -2   5   2   63.19    4.20
  -1  -5   2   29.70    3.10
   1  -5  -2   30.40    3.10
   1   5  -2   21.80    2.70
  -1   5   2   28.30    2.50
  -1   5   2   27.20    2.00
   0  -5   2   46.40    3.50
   0  -5  -2   60.89    3.90
   0  -5  -2   50.49    3.20
   0  -5   2   51.79    2.80
   0   5   2   48.90    3.60
   0   5  -2   56.29    3.80
  -1  -5  -2   16.50    2.30
   1  -5   2   16.10    1.60
   1  -5   2   15.50    2.00
  -1   5  -2   17.90    2.30
   1   5   2   15.00    2.10
   2  -5   2   70.29    3.80
   2  -5   2   69.49    3.90
  -2  -5  -2   74.39    4.80
   2  -5   2   68.99    4.20
  -2   5  -2   71.29    4.50
   2   5   2   73.09    4.60
   3  -5   2   25.80    2.60
   3  -5   2   27.10    2.50
   3  -5   2   24.20    2.60
  -3  -5  -2   29.60    3.40
  -3   5  -2   22.70    2.70
   3   5   2   27.80    3.10
   4  -5   2    0.80    0.80
  -4  -5  -2    3.00    1.40
  -4   5  -2    2.30    1.10
   4   5   2    1.40    1.10
  -4   5  -2    1.50    1.20
  -5  -5  -2   31.40    3.80
   5  -5   2   36.50    3.20
  -5   5  -2   35.00    3.60
  -5   5  -2   23.90    3.00
   5   5   2   30.30    3.50
  -6  -5  -2    7.80    2.00
   6   5   2    5.80    1.80
  -6   5  -2    7.40    2.00
  -6   5  -2    3.40    1.40
  -7  -5  -2   16.60    3.00
  -7   5  -2   15.90    2.90
  -7   5  -2   15.40    2.60
   7   5   2   12.10    2.40
  -8  -5  -2    4.70    2.20
   8   5   2    2.90    1.70
  -8   5  -2    0.80    1.60
  -8   5  -2    5.60    1.90
  -9  -5  -2    5.50    2.20
  -9   5  -2    1.10    1.90
   9   5   2    3.60    2.00
 -10  -5  -2    0.90    1.90
 -10   5  -2    0.90    2.10
  10   5   2   -0.20    1.80
  -9  -6   2   68.39    7.20
  -9   6   2   72.29    6.30
   9   6  -2   73.79    6.10
  -8  -6   2    7.60    2.50
  -8   6   2    1.50    2.00
   8   6  -2    2.20    1.80
  -7  -6   2    5.90    2.10
   7   6  -2    3.10    1.60
  -7   6   2    8.40    2.40
  -6  -6   2    6.00    2.20
   6  -6  -2    5.90    1.70
   6   6  -2    6.70    2.00
  -6   6   2    3.40    1.80
  -6   6   2    6.40    1.70
  -5  -6   2   27.10    3.60
   5  -6  -2   25.10    3.10
   5   6  -2   32.60    3.70
  -5   6   2   27.20    3.10
  -5   6   2   25.50    3.20
   4  -6  -2    1.10    1.20
  -4  -6   2    2.40    1.40
  -4   6   2    1.70    1.20
   4   6  -2    1.30    1.30
  -4   6   2    1.20    1.30
   3  -6  -2   31.50    3.50
  -3  -6   2   32.20    3.70
  -3   6   2   33.30    2.80
  -3   6   2   28.10    3.20
   3   6  -2   30.40    3.50
   2  -6  -2    0.10    1.00
  -2  -6   2    1.40    1.00
  -2   6   2    1.50    1.00
  -2   6   2    2.50    1.20
   2   6  -2    2.40    1.20
  -1  -6   2   16.90    2.60
   1  -6  -2   15.50    2.50
  -1   6   2   12.30    2.20
   1   6  -2   16.30    2.60
   0  -6   2   11.10    2.10
   0  -6  -2    7.50    1.80
   0   6   2    8.70    1.80
   0   6  -2    9.10    1.90
   1  -6   2   23.60    2.80
  -1  -6  -2   23.10    3.20
  -1   6  -2   19.40    2.70
   1   6   2   19.70    2.80
   2  -6   2    5.40    1.40
  -2  -6  -2    4.20    1.60
   2  -6   2    3.50    1.10
   2  -6   2    3.20    0.90
   2   6   2    4.00    1.50
  -2   6  -2    4.30    1.40
   3  -6   2   36.00    2.70
   3  -6   2   38.90    3.20
  -3  -6  -2   35.80    4.00
   3  -6   2   35.20    2.80
   3   6   2   34.50    3.80
  -3   6  -2   34.00    3.70
   4  -6   2   32.20    3.10
   4  -6   2   31.40    3.20
  -4  -6  -2   35.90    4.20
   4  -6   2   32.50    3.20
   4   6   2   26.20    3.40
  -4   6  -2   37.20    3.90
  -5  -6  -2   15.80    3.10
   5  -6   2   17.10    2.40
   5  -6   2   15.00    2.40
  -5   6  -2   16.10    2.70
   5   6   2   21.40    3.10
  -6  -6  -2   19.80    3.40
   6  -6   2   20.10    2.80
   6  -6   2   19.50    2.90
  -6   6  -2   20.50    3.10
   6   6   2   25.40    3.50
   7  -6   2    2.50    1.60
  -7  -6  -2    3.60    1.90
   7  -6   2    0.50    1.20
   7   6   2    2.30    1.60
  -7   6  -2    3.30    1.80
   8  -6   2    6.80    2.30
  -8  -6  -2    6.80    2.60
   8  -6   2    7.10    2.20
   8   6   2   12.20    2.80
  -9  -6  -2   -0.20    1.70
   9  -6   2   -0.20    1.40
   9  -6   2   -0.20    1.40
   9   6   2   -0.60    1.70
  -8  -7   2    0.90    2.00
  -7  -7   2    5.80    2.60
  -7   7   2    3.70    2.20
   7   7  -2    5.10    2.20
  -6  -7   2    2.20    1.90
  -6   7   2    1.40    1.70
   6   7  -2    2.90    1.60
  -5  -7   2   13.90    3.10
   5  -7  -2   15.10    2.70
   5   7  -2   14.50    3.00
  -5   7   2   17.70    2.90
  -5   7   2   16.30    2.80
  -4  -7   2   41.60    4.80
   4  -7  -2   41.40    4.40
   4   7  -2   39.80    4.50
  -4   7   2   35.30    4.10
  -4   7   2   35.90    3.80
   3  -7  -2    0.60    1.20
  -3  -7   2    0.00    1.10
   3   7  -2    0.20    1.00
  -3   7   2    1.60    1.20
  -2  -7   2   11.50    2.60
   2  -7  -2   15.90    2.80
   2   7  -2   14.10    2.60
  -2   7   2   13.80    2.50
   1  -7  -2   12.30    2.40
  -1  -7   2   14.30    2.60
  -1   7   2   11.90    2.50
   1   7  -2   11.70    2.40
   0  -7   2   37.20    4.00
   0  -7  -2   36.20    4.10
   0   7   2   28.00    3.60
   0   7  -2   29.20    3.70
  -1  -7  -2    6.90    1.90
   1  -7   2    4.90    1.70
  -1   7  -2    4.30    1.70
   1   7   2    5.30    1.80
   2  -7   2   10.20    2.30
  -2  -7  -2   13.40    2.80
  -2   7  -2   13.40    2.50
   2   7   2   10.40    2.40
  -3  -7  -2    0.20    1.20
   3  -7   2    0.70    1.20
  -3   7  -2   -1.40    0.90
   3   7   2   -0.20    1.10
  -4  -7  -2    5.40    2.20
   4  -7   2    6.30    1.90
   4  -7   2   10.10    1.90
  -4   7  -2   10.70    2.40
   4   7   2    6.90    2.00
   5  -7   2    5.00    1.70
  -5  -7  -2    8.20    2.30
   5  -7   2    3.00    1.40
   5   7   2    7.40    2.30
  -5   7  -2    8.50    2.40
   6  -7   2   -0.90    1.00
  -6  -7  -2    0.50    1.80
   6  -7   2    0.50    1.30
   6   7   2    0.20    1.30
  -6   7  -2    0.20    1.50
   7  -7   2    6.00    1.80
  -7  -7  -2    6.70    2.60
   7  -7   2    8.80    2.20
  -7   7  -2    4.50    2.20
   7   7   2    7.60    2.60
  -6  -8   2    2.10    2.30
   6   8  -2    4.10    2.00
  -5  -8   2    5.70    2.60
   5   8  -2    2.70    1.90
  -5   8   2    3.80    1.90
  -4  -8   2    2.20    1.90
   4  -8  -2    0.60    1.60
  -4   8   2    3.70    1.90
   4   8  -2    2.20    1.80
  -3  -8   2    7.70    2.50
   3  -8  -2    9.20    2.40
  -3   8   2    6.90    2.20
   3   8  -2    9.00    2.40
  -2  -8   2    2.60    1.80
   2  -8  -2    0.80    1.40
   2   8  -2    1.60    1.60
  -2   8   2   -0.30    1.30
   1  -8  -2    3.10    2.00
  -1  -8   2    2.50    1.70
  -1   8   2    2.50    1.80
   1   8  -2    2.70    1.70
   0  -8  -2   10.30    2.70
   0  -8   2    9.90    2.50
   0   8   2   12.50    2.70
   0   8  -2   14.00    2.90
   1  -8   2   22.60    3.50
  -1  -8  -2   25.90    4.00
  -1   8  -2   21.50    3.50
   1   8   2   22.20    3.60
   2  -8   2   -2.60    1.40
  -2  -8  -2    1.20    1.50
  -2   8  -2   -2.30    1.20
   2   8   2    0.40    1.50
  -3  -8  -2   17.00    3.30
  -3   8  -2    7.90    2.50
   3   8   2    8.60    2.40
  -4  -8  -2   32.40    4.70
  -4   8  -2   24.10    4.00
   4   8   2   28.50    4.10
  -5  -8  -2    6.30    2.50
   5   8   2    6.50    2.40
  -5   8  -2    7.70    2.60
  -6  -8  -2   12.40    3.40
  -6   8  -2    9.60    2.80
   6   8   2   18.40    3.60
   3  -9  -2   -0.20    1.70
  -3  -9   2    3.90    2.40
  -3   9   2    3.40    2.10
   3   9  -2    1.90    2.10
   2  -9  -2    7.00    2.60
  -2  -9   2    3.30    2.20
  -2   9   2    9.80    2.60
   2   9  -2    8.50    2.70
  -1  -9   2    8.60    2.90
   1  -9  -2    7.80    2.80
  -1   9   2    6.80    2.40
   1   9  -2    8.30    2.60
   0  -9  -2   -0.30    1.80
   0  -9   2    1.80    2.10
   0   9   2   -0.20    1.80
   0   9  -2   -0.40    1.60
   1  -9   2    2.30    2.10
  -1  -9  -2    9.40    2.90
   1   9   2    5.70    2.20
  -1   9  -2    3.30    2.10
  -2  -9  -2    2.00    2.10
  -2   9  -2   -1.50    1.60
   2   9   2   -0.90    1.70
  -3  -9  -2    2.90    2.20
   3   9   2    4.90    2.40
  -3   9  -2    1.80    2.10
 -12   0   3    4.50    2.20
  12   0  -3    2.50    2.70
 -11   0   3    2.20    1.80
  11   0  -3    2.90    1.70
 -10   0   3    2.10    1.60
  10   0  -3   -0.10    1.20
  -9   0   3   90.39    5.90
   9   0  -3   88.59    5.90
   8   0  -3   28.30    3.30
  -8   0   3   23.90    3.10
   7   0  -3   33.80    2.80
  -7   0   3   30.90    2.70
  -7   0   3   31.50    3.30
  -7   0   3   29.90    2.40
  -6   0   3   79.49    4.10
  -6   0   3   72.09    4.50
  -6   0   3   77.59    4.50
  -5   0   3  196.18    8.70
  -5   0   3  187.58    8.70
  -5   0   3  179.88    8.10
  -4   0   3  182.48    7.60
  -4   0   3  179.28    8.10
  -4   0   3  171.18    8.10
  -3   0   3   34.80    2.20
  -3   0   3   38.50    1.90
  -3   0   3   40.20    2.30
  -2   0   3    4.00    0.70
  -2   0   3    3.70    0.70
   1   0  -3  340.17   13.90
  -1   0   3  344.57   13.80
   0   0  -3  478.65   18.90
   0   0   3  474.15   18.90
  -1   0  -3  934.61   37.80
   1   0   3  978.50   37.70
  -2   0  -3  300.17   12.30
   2   0   3  308.77   12.40
  -2   0  -3  307.57   12.60
   2   0   3  308.27   12.40
  -3   0  -3  385.96   15.60
  -3   0  -3  395.56   15.90
  -3   0  -3  371.46   15.90
  -4   0  -3   40.00    2.30
  -4   0  -3   40.90    2.50
  -4   0  -3   44.30    2.60
  -5   0  -3   -0.10    0.60
  -5   0  -3    0.90    0.60
  -5   0  -3    0.60    0.50
  -6   0  -3   24.50    2.50
  -6   0  -3   25.00    2.60
  -6   0  -3   27.20    2.10
  -7   0  -3    2.80    1.20
  -7   0  -3    3.40    1.10
  -7   0  -3    2.60    1.10
  -8   0  -3   19.30    2.60
  -8   0  -3   21.80    2.80
  -9   0  -3   -0.80    1.00
  -9   0  -3   -1.10    1.00
 -10   0  -3   19.30    3.20
 -10   0  -3   20.70    3.20
 -11   0  -3   -1.00    1.50
  11  -1  -3   -0.40    1.40
 -11  -1   3    1.90    1.90
 -11   1   3   -0.30    1.80
  11   1  -3    0.00    1.50
 -10  -1   3   -0.90    1.30
  10  -1  -3    4.80    1.70
 -10  -1   3    2.80    1.70
 -10   1   3    2.30    1.70
   9  -1  -3   40.00    3.60
  -9  -1   3   42.10    4.40
  -9  -1   3   40.60    4.10
  -9   1   3   48.10    4.70
  -8  -1   3   40.20    3.50
  -8  -1   3   45.90    3.70
   8  -1  -3   40.50    3.40
  -8  -1   3   39.80    3.10
  -8   1   3   37.50    4.00
  -7  -1   3   69.09    4.20
  -7  -1   3   70.09    4.50
   7  -1  -3   77.49    4.60
  -7  -1   3   70.79    4.60
  -7   1   3   77.09    5.00
  -7   1   3   73.79    4.00
  -6  -1   3    7.80    1.20
   6  -1  -3    8.40    1.50
  -6  -1   3    5.90    1.20
  -6  -1   3    3.40    1.10
  -6   1   3    8.40    1.60
  -6   1   3    7.70    1.10
   5  -1  -3 1348.86   55.59
  -5  -1   3 1381.36   55.49
  -5  -1   3 1423.16   55.79
  -5   1   3 1382.86   54.89
   5   1  -3 1355.36   55.19
  -5   1   3 1433.86   55.89
  -4  -1   3  166.28    7.60
  -4  -1   3  173.38    7.90
   4  -1  -3  169.88    7.80
   4   1  -3  173.98    7.50
  -4   1   3  176.48    7.30
  -4   1   3  155.88    7.80
  -3  -1   3  275.87   12.10
   3  -1  -3  279.87   12.00
  -3  -1   3  268.77   11.80
  -3   1   3  295.47   11.50
   3   1  -3  283.87   11.70
  -3   1   3  288.97   12.10
   2  -1  -3  141.39    6.30
  -2  -1   3  147.39    6.30
  -2  -1   3  138.69    6.00
  -2   1   3  141.19    5.80
   2   1  -3  134.99    6.00
  -2   1   3  141.69    6.30
  -1  -1   3 4823.82  187.78
   1  -1  -3 4812.52  188.28
  -1  -1   3 4864.51  187.68
  -1   1   3 4979.60  187.68
   1   1  -3 4536.75  187.58
  -1   1   3 4750.82  187.38
   0  -1   3   23.30    1.20
   0  -1  -3   20.80    1.20
   0  -1   3   22.30    1.20
   0  -1  -3   21.00    1.30
   0   1   3   18.40    1.10
   0   1  -3   20.20    1.30
   1  -1   3  106.49    4.40
  -1  -1  -3   97.49    4.50
   1  -1   3  100.59    4.30
  -1  -1  -3  106.09    4.50
  -1   1  -3   80.99    4.40
   1   1   3  102.29    4.10
  -2  -1  -3   84.89    4.20
   2  -1   3   94.59    4.20
   2  -1   3   87.99    4.20
  -2  -1  -3   91.09    4.30
  -2   1  -3   92.49    4.30
   2   1   3   92.49    3.90
  -3  -1  -3   30.40    2.00
  -3  -1  -3   34.50    2.20
   3  -1   3   32.50    1.70
  -3   1  -3   32.60    2.20
   3   1   3   31.40    1.70
  -3   1  -3   31.40    2.10
   3   1   3   33.00    1.80
   4  -1   3   34.00    1.90
  -4  -1  -3   34.30    2.30
  -4  -1  -3   27.80    2.10
  -4   1  -3   32.10    2.20
  -4   1  -3   31.30    2.30
  -5  -1  -3   89.09    4.50
   5  -1   3   81.79    4.20
  -5  -1  -3   81.09    4.60
  -5  -1  -3   85.59    4.60
  -5   1  -3   86.69    4.60
  -5   1  -3   90.19    4.90
   6  -1   3   29.80    2.10
  -6  -1  -3   28.80    2.50
  -6  -1  -3   26.40    2.30
  -6  -1  -3   23.30    2.40
  -6   1  -3   27.00    2.30
  -6   1  -3   25.10    2.70
  -7  -1  -3   15.40    2.20
  -7  -1  -3   12.90    2.00
   7  -1   3   14.70    1.80
  -7  -1  -3   19.10    2.30
  -7   1  -3   16.00    2.10
  -7   1  -3   13.80    2.30
   8  -1   3   10.80    1.70
  -8  -1  -3    7.20    1.70
  -8  -1  -3   10.10    1.90
  -8  -1  -3    6.50    1.60
  -8   1  -3   13.70    2.40
  -8   1  -3    7.10    1.70
  -9  -1  -3    7.30    1.80
  -9  -1  -3    3.00    1.50
  -9  -1  -3    2.80    1.50
  -9   1  -3    1.90    1.50
  -9   1  -3    4.20    1.60
 -10  -1  -3   -2.50    1.20
 -10  -1  -3    1.00    1.30
 -10   1  -3    1.70    1.50
 -10   1  -3    0.60    1.60
  11   1   3   11.80    2.50
  11   1   3   14.30    2.40
 -11   1  -3   18.60    3.40
 -11  -2   3   14.10    3.10
 -11   2   3    7.30    2.50
 -10  -2   3    3.50    1.80
  10  -2  -3    4.80    1.80
 -10   2   3    2.50    2.00
  -9  -2   3   61.09    4.70
   9  -2  -3   52.89    4.00
  -9  -2   3   55.89    4.20
   9   2  -3   43.90    3.80
  -9   2   3   51.19    4.50
  -8  -2   3   25.80    3.00
  -8  -2   3   28.20    3.50
   8  -2  -3   31.20    3.20
  -8   2   3   26.40    3.30
   8   2  -3   29.70    3.00
  -7  -2   3    3.60    1.20
  -7  -2   3    8.60    1.80
   7  -2  -3    7.50    1.50
  -7   2   3    9.40    1.90
   7   2  -3    8.60    1.60
  -7   2   3    8.70    1.90
  -6  -2   3  116.09    6.40
   6  -2  -3  114.59    6.00
  -6   2   3  105.49    6.30
  -6   2   3  115.19    5.50
   6   2  -3  113.69    5.90
  -5  -2   3  167.98    7.90
   5  -2  -3  171.68    8.20
  -5  -2   3  167.68    8.40
   5   2  -3  179.78    8.10
  -5   2   3  164.88    7.60
  -5   2   3  182.78    8.60
   4  -2  -3   59.19    3.30
  -4  -2   3   56.19    3.50
  -4  -2   3   52.49    3.00
   4   2  -3   54.49    3.20
  -4   2   3   52.19    3.40
  -4   2   3   53.89    2.90
  -3  -2   3   87.59    4.60
  -3  -2   3   89.89    4.00
   3  -2  -3   84.69    4.40
   3   2  -3   85.49    4.30
  -3   2   3   86.19    4.00
  -3   2   3   82.79    4.50
  -2  -2   3  200.38    8.80
   2  -2  -3  202.68    8.80
  -2  -2   3  195.88    8.20
   2   2  -3  199.58    8.70
  -2   2   3  198.58    8.70
  -2   2   3  196.88    8.40
   1  -2  -3  571.64   23.60
  -1  -2   3  579.44   23.60
  -1  -2   3  580.14   23.20
  -1   2   3  570.54   23.40
  -1   2   3  595.64   23.40
   1   2  -3  601.84   23.60
   0  -2  -3  605.34   24.40
   0  -2   3  581.14   24.20
   0   2   3  618.04   24.30
   0   2  -3  593.04   24.40
   0   2   3  616.94   23.90
   1  -2   3  196.28    8.00
   1  -2   3  179.98    7.90
   1  -2   3  185.38    7.90
  -1  -2  -3  196.28    8.40
   1   2   3  187.78    8.30
  -1   2  -3  194.18    8.30
   2  -2   3   73.59    3.50
   2  -2   3   72.59    3.30
  -2  -2  -3   77.19    3.90
   2  -2   3   73.29    3.60
  -2   2  -3   56.59    3.60
   2   2   3   76.89    3.00
   2   2   3   73.49    3.80
   3  -2   3   50.69    2.40
  -3  -2  -3   49.30    3.00
  -3  -2  -3   49.70    3.00
   3   2   3   45.50    2.20
  -3   2  -3   41.90    2.80
  -3   2  -3   46.60    2.90
  -4  -2  -3   98.19    5.20
   4  -2   3   96.19    4.40
  -4  -2  -3   97.09    5.10
   4   2   3   99.49    4.30
   4   2   3   94.39    4.30
  -4   2  -3   97.19    5.00
  -4   2  -3   90.89    5.10
  -5  -2  -3    4.30    1.10
  -5  -2  -3    4.80    0.90
  -5  -2  -3    6.10    1.30
   5  -2   3    4.50    0.80
  -5   2  -3    2.90    1.10
  -5   2  -3    6.00    1.20
  -6  -2  -3    9.10    1.60
  -6  -2  -3    5.80    1.40
  -6  -2  -3    9.20    1.40
   6  -2   3    8.00    1.20
  -6   2  -3    5.70    1.30
  -6   2  -3    5.10    1.40
  -7  -2  -3   19.80    2.60
   7  -2   3   14.30    1.80
  -7  -2  -3   13.30    1.90
  -7  -2  -3   16.90    2.40
  -7   2  -3   18.40    2.40
  -7   2  -3   15.00    2.40
  -8  -2  -3   14.60    2.30
  -8  -2  -3   16.50    2.50
  -8  -2  -3   18.30    2.30
  -8   2  -3   15.80    2.30
  -8   2  -3   15.30    2.60
  -9  -2  -3    2.10    1.40
  -9  -2  -3    0.20    1.30
  -9   2  -3    1.40    1.20
  -9   2  -3    0.30    1.30
 -10  -2  -3   15.20    2.80
 -10  -2  -3   10.70    2.50
 -10   2  -3   15.90    3.10
 -11  -2  -3    4.70    2.10
 -11   2  -3    4.30    2.30
 -11  -3   3   -0.50    1.70
 -11   3   3    4.40    2.20
 -10  -3   3    8.70    2.40
 -10   3   3   12.40    3.00
   9  -3  -3   30.20    3.40
  -9  -3   3   32.40    4.00
  -9   3   3   29.70    4.00
   9   3  -3   26.80    3.30
   8  -3  -3   13.50    2.20
  -8  -3   3    9.90    2.40
   8   3  -3    9.90    1.90
  -8   3   3    8.80    2.20
   7  -3  -3    7.80    1.70
  -7  -3   3    5.60    1.60
   7   3  -3    8.20    1.70
  -7   3   3   11.50    2.30
  -6  -3   3    0.70    1.10
   6  -3  -3    4.00    1.20
  -6  -3   3    2.40    0.90
   6   3  -3    4.00    1.10
  -6   3   3    3.40    0.90
  -6   3   3    1.50    1.10
   5  -3  -3  378.66   16.30
  -5  -3   3  376.06   16.80
  -5  -3   3  369.66   15.70
  -5   3   3  378.16   16.70
   5   3  -3  375.66   16.40
  -5   3   3  375.16   15.90
  -4  -3   3   15.40    1.50
  -4  -3   3   11.20    1.80
   4  -3  -3   16.70    1.90
   4   3  -3   14.70    1.90
  -4   3   3   16.50    2.10
  -4   3   3   15.30    1.60
  -3  -3   3  100.99    5.40
   3  -3  -3   99.19    5.20
  -3  -3   3  104.99    4.60
  -3   3   3   99.19    5.20
   3   3  -3  101.49    5.30
  -2  -3   3   29.70    1.60
   2  -3  -3   29.40    2.20
  -2  -3   3   32.50    2.30
  -2   3   3   32.00    2.10
  -2   3   3   30.40    2.10
   2   3  -3   29.80    2.20
  -1  -3   3  729.13   30.70
  -1  -3   3  748.03   30.00
   1  -3  -3  724.13   30.70
   1   3  -3  791.92   30.80
  -1   3   3  765.52   30.30
  -1   3   3  774.72   30.60
   0  -3  -3   73.19    4.10
   0  -3   3   78.79    4.00
   0  -3   3   76.79    3.60
   0   3   3   76.29    4.10
   0   3   3   79.39    3.60
   0   3  -3   80.19    4.20
   1  -3   3   15.00    1.20
   1  -3   3   17.10    1.30
   1  -3   3   17.50    1.40
  -1  -3  -3   19.00    2.00
   1   3   3   15.80    1.70
  -1   3  -3   17.20    1.80
  -2  -3  -3  161.38    7.70
   2  -3   3  167.58    7.30
   2  -3   3  157.08    7.10
   2  -3   3  158.98    7.20
  -2   3  -3  165.48    7.70
   2   3   3  170.28    7.80
   3  -3   3   47.00    2.50
  -3  -3  -3   46.40    3.20
   3   3   3   47.50    3.10
  -3   3  -3   45.00    3.00
  -3   3  -3   43.00    3.00
  -4  -3  -3   47.30    3.40
   4  -3   3   47.90    2.60
  -4   3  -3   50.39    3.30
   4   3   3   41.60    3.20
   4   3   3   50.39    2.20
  -4   3  -3   46.00    3.30
   5  -3   3    9.20    1.20
  -5  -3  -3   10.80    1.90
   5   3   3   13.20    1.10
  -5   3  -3    8.70    1.70
  -5   3  -3   11.10    1.80
   5   3   3   11.80    1.90
   5   3   3   11.50    1.10
   6  -3   3   42.60    2.80
  -6  -3  -3   39.70    3.30
  -6   3  -3   40.70    3.20
  -6   3  -3   47.80    3.60
   6   3   3   38.90    3.30
  -7  -3  -3   21.80    3.00
  -7   3  -3   23.80    2.80
  -7   3  -3   24.90    3.20
   7   3   3   22.80    2.90
  -8  -3  -3   24.70    3.30
  -8   3  -3   25.20    3.10
  -8   3  -3   25.20    3.40
   8   3   3   28.50    3.40
  -9  -3  -3   19.80    3.10
   9   3   3   15.50    2.70
  -9   3  -3   13.50    2.90
  -9   3  -3   12.60    2.40
 -10  -3  -3    0.70    1.70
 -10   3  -3    1.50    1.60
  10   3   3    1.20    1.40
 -11  -3  -3   18.70    3.50
 -11   3  -3   20.10    3.80
  11   3   3   15.40    3.10
 -10  -4   3   11.40    3.00
 -10   4   3   14.20    3.20
  -9  -4   3   39.20    4.90
   9   4  -3   32.50    3.80
  -9   4   3   26.90    4.10
  -8  -4   3    1.90    1.40
   8  -4  -3    5.10    1.60
   8   4  -3    3.80    1.60
  -8   4   3    3.80    2.00
  -7  -4   3   31.30    3.80
   7  -4  -3   32.10    3.40
   7   4  -3   36.10    3.70
  -7   4   3   29.40    3.70
  -6  -4   3   64.49    4.70
   6  -4  -3   60.59    4.10
   6   4  -3   58.19    4.20
  -6   4   3   58.39    4.40
  -6   4   3   58.59    3.80
   5  -4  -3  139.39    7.00
  -5  -4   3  127.29    7.30
  -5   4   3  126.79    7.10
   5   4  -3  136.99    7.20
  -5   4   3  130.99    6.60
  -4  -4   3   83.39    5.20
   4  -4  -3   84.89    4.90
  -4   4   3   90.29    5.10
   4   4  -3   81.49    5.00
  -3  -4   3   59.69    3.00
   3  -4  -3   63.59    3.90
  -3  -4   3   66.09    4.20
   3   4  -3   63.59    4.00
  -3   4   3   66.29    3.90
  -3   4   3   66.49    3.80
  -2  -4   3   26.50    2.30
  -2  -4   3   26.30    1.50
   2  -4  -3   27.80    2.30
  -2   4   3   31.50    2.20
   2   4  -3   25.70    2.60
  -2   4   3   27.20    2.20
  -1  -4   3  134.59    5.90
   1  -4  -3  137.39    6.80
  -1  -4   3  138.39    6.80
  -1   4   3  129.29    6.20
  -1   4   3  136.69    6.70
   1   4  -3  137.79    6.90
   0  -4  -3   19.00    2.20
   0  -4   3   17.60    2.00
   0  -4   3   18.40    1.40
   0   4   3   19.60    1.40
   0   4  -3   20.30    2.20
   0   4   3   18.30    2.00
   1  -4   3  104.49    5.20
  -1  -4  -3  107.79    5.70
   1   4   3   99.29    5.50
  -1   4  -3  104.39    5.50
   2  -4   3   27.00    2.10
   2  -4   3   26.10    2.00
  -2  -4  -3   27.10    2.80
   2  -4   3   28.70    2.00
   2   4   3   28.70    2.40
  -2   4  -3   31.30    2.40
   3  -4   3   46.70    3.10
  -3  -4  -3   51.19    3.70
   3  -4   3   51.39    3.00
   3  -4   3   47.50    3.00
  -3   4  -3   51.19    3.50
   3   4   3   47.50    3.50
   4  -4   3   35.70    2.40
  -4  -4  -3   34.00    3.10
   4   4   3   36.20    3.10
  -4   4  -3   37.60    2.90
  -4   4  -3   36.40    2.90
   5  -4   3   25.70    2.00
  -5  -4  -3   27.90    3.30
  -5   4  -3   25.00    2.90
  -5   4  -3   25.80    3.00
   5   4   3   28.20    3.10
  -6  -4  -3   62.49    4.60
   6   4   3   54.69    4.30
  -6   4  -3   56.79    4.40
  -6   4  -3   63.99    4.40
  -7  -4  -3    7.00    1.90
  -7   4  -3    8.90    1.80
  -7   4  -3    6.20    2.00
   7   4   3    6.90    1.90
  -8  -4  -3    4.70    2.00
  -8   4  -3    4.80    1.90
  -8   4  -3    8.40    2.00
   8   4   3    4.00    1.80
  -9  -4  -3    2.80    1.80
   9   4   3   -1.50    1.20
  -9   4  -3    0.00    1.50
  -9   4  -3   -1.00    1.30
 -10  -4  -3    3.20    1.90
  10   4   3    4.20    2.00
 -10   4  -3    3.30    2.00
 -10  -5   3    3.30    2.40
  10   5  -3    5.30    2.00
 -10   5   3   12.40    3.20
  -9  -5   3   31.30    4.50
   9   5  -3   27.50    3.80
  -9   5   3   33.00    4.40
  -8  -5   3    5.70    2.30
   8   5  -3    7.10    2.00
  -8   5   3    6.00    2.10
  -7  -5   3   22.80    3.50
   7  -5  -3   23.70    3.00
   7   5  -3   19.70    2.90
  -7   5   3   22.50    3.30
   6  -5  -3    0.80    1.10
  -6  -5   3    0.50    1.30
  -6   5   3   -0.30    0.90
   6   5  -3    1.30    1.10
  -6   5   3    1.10    1.20
   5  -5  -3  173.78    8.60
  -5  -5   3  171.28    9.20
  -5   5   3  166.58    8.80
  -5   5   3  164.58    8.40
   5   5  -3  162.78    8.90
  -4  -5   3   54.19    4.30
   4  -5  -3   56.59    3.90
   4   5  -3   58.09    4.20
  -4   5   3   54.69    4.00
  -4   5   3   59.29    3.90
   3  -5  -3    2.20    1.10
  -3  -5   3    1.80    1.00
   3   5  -3    1.90    1.10
  -3   5   3    0.80    1.00
  -3   5   3    0.10    0.70
  -2  -5   3   23.60    2.70
   2  -5  -3   20.20    2.50
  -2   5   3   18.00    2.30
  -2   5   3   23.60    2.30
   2   5  -3   15.60    2.30
   1  -5  -3    8.70    1.70
  -1  -5   3   11.50    1.90
  -1   5   3    8.90    1.30
  -1   5   3    8.30    1.60
   1   5  -3    6.00    1.50
   0  -5   3   19.40    1.50
   0  -5  -3   20.10    2.60
   0  -5   3   20.20    2.40
   0   5   3   20.00    1.50
   0   5  -3   16.70    2.40
   0   5   3   23.40    2.70
  -1  -5  -3    1.70    1.00
   1  -5   3    3.50    1.00
   1  -5   3    3.60    0.80
  -1   5  -3    3.60    1.20
   1   5   3    1.90    1.00
   2  -5   3   35.50    2.70
   2  -5   3   37.70    2.40
  -2  -5  -3   35.10    3.70
   2  -5   3   33.80    2.40
   2   5   3   34.10    3.00
  -2   5  -3   27.90    3.10
  -3  -5  -3   21.20    2.80
   3  -5   3   17.70    2.00
   3  -5   3   18.90    2.10
   3  -5   3   18.40    2.10
   3   5   3   15.50    2.40
  -3   5  -3   27.90    3.00
   4  -5   3   35.90    2.80
   4  -5   3   39.80    2.90
   4  -5   3   39.50    3.00
  -4  -5  -3   42.10    3.70
   4   5   3   38.60    3.40
  -4   5  -3   43.40    3.50
  -5  -5  -3   16.10    2.70
   5  -5   3   18.50    2.30
   5  -5   3   16.60    2.40
   5   5   3   14.70    2.50
  -5   5  -3   14.60    2.30
  -6  -5  -3    9.10    2.20
   6  -5   3    1.80    1.30
  -6   5  -3    5.90    1.80
   6   5   3    4.70    1.70
  -6   5  -3    6.80    1.70
  -7  -5  -3   11.40    2.60
  -7   5  -3    9.10    2.10
   7   5   3    7.70    2.00
  -7   5  -3    8.90    2.20
  -8  -5  -3   20.20    3.40
   8  -5   3   11.00    2.40
  -8   5  -3   14.20    2.80
   8   5   3   16.90    3.00
  -8   5  -3   16.60    3.10
   9  -5   3    0.90    1.70
   9  -5   3    1.90    1.60
  -9  -5  -3    4.30    2.30
   9   5   3    1.70    1.70
 -10  -5  -3    2.60    2.20
  10  -5   3    4.50    2.00
  10  -5   3    2.90    1.80
  10   5   3    3.70    2.30
  -9  -6   3   25.80    4.50
   9   6  -3   25.50    4.00
  -9   6   3   22.10    4.00
  -8  -6   3    4.20    2.20
  -8   6   3   -0.10    1.70
   8   6  -3    1.90    1.90
  -7  -6   3   17.10    3.30
   7   6  -3   12.80    2.70
  -7   6   3   12.80    2.70
  -6  -6   3    7.40    2.30
   6  -6  -3    8.80    2.10
   6   6  -3   14.80    2.70
  -6   6   3   12.00    2.40
   5  -6  -3   87.49    5.40
  -5  -6   3   77.99    5.70
  -5   6   3   80.09    5.10
  -5   6   3   75.09    5.20
   5   6  -3   72.39    5.40
  -4  -6   3   18.90    2.90
   4  -6  -3   16.20    2.50
   4   6  -3    9.10    2.10
  -4   6   3   11.50    2.10
  -4   6   3   13.20    2.20
  -3  -6   3   13.40    2.60
   3  -6  -3   15.20    2.50
   3   6  -3   17.70    2.70
  -3   6   3   14.60    2.20
  -3   6   3   23.00    2.70
   2  -6  -3   10.90    2.00
  -2  -6   3    6.20    1.60
  -2   6   3    6.20    1.60
  -2   6   3   11.40    1.80
   2   6  -3    8.50    2.00
   1  -6  -3  100.79    6.00
  -1  -6   3  100.89    6.00
   1   6  -3   96.09    6.10
  -1   6   3   90.89    5.80
   0  -6  -3   29.80    3.40
   0  -6   3   26.20    3.10
   0   6  -3   27.70    3.20
   0   6   3   31.50    3.40
  -1  -6  -3   39.40    4.10
   1  -6   3   40.50    3.30
   1   6   3   37.30    3.40
  -1   6  -3   35.20    3.20
   2  -6   3    1.10    0.80
   2  -6   3   -0.40    0.90
  -2  -6  -3    0.60    1.00
   2   6   3    1.40    1.10
  -2   6  -3    0.10    0.80
   3  -6   3    5.60    1.40
  -3  -6  -3    5.70    1.80
   3  -6   3    3.60    1.40
   3  -6   3    2.70    1.30
  -3   6  -3    6.20    1.70
   3   6   3    2.90    1.40
   4  -6   3   16.30    2.30
   4  -6   3   12.30    2.00
  -4  -6  -3   14.30    2.70
  -4   6  -3   17.10    2.60
   4   6   3   12.20    2.30
  -5  -6  -3   21.80    3.30
   5  -6   3   24.10    2.90
   5  -6   3   22.00    2.70
  -5   6  -3   27.00    3.50
   5   6   3   20.30    3.10
   6  -6   3   16.90    2.50
  -6  -6  -3   25.00    3.70
   6  -6   3   17.70    2.60
  -6   6  -3   16.50    2.80
   6   6   3   12.30    2.60
   7  -6   3    1.10    1.30
   7  -6   3   -1.90    0.90
  -7  -6  -3    1.40    1.70
   7   6   3   -1.00    1.20
  -7   6  -3   -1.50    1.40
   8  -6   3    4.80    1.90
   8  -6   3    5.10    1.90
  -8  -6  -3    6.10    2.60
   8   6   3    6.00    2.20
  -8   6  -3    2.40    1.90
  -9  -6  -3   -0.70    1.90
   9  -6   3    0.50    1.50
   9  -6   3   -0.70    1.60
   9   6   3    2.90    2.20
  -7  -7   3    2.10    1.80
  -7   7   3    0.70    1.80
   7   7  -3    3.00    2.00
  -6  -7   3    3.80    2.10
  -6   7   3    2.60    1.80
   6   7  -3   -2.20    1.40
   5  -7  -3   31.50    4.00
  -5  -7   3   33.90    4.40
   5   7  -3   38.30    4.50
  -5   7   3   31.90    3.80
  -5   7   3   36.00    4.00
  -4  -7   3   10.20    2.50
   4  -7  -3    7.70    2.10
   4   7  -3   15.60    2.90
  -4   7   3   14.10    2.40
  -4   7   3   20.60    2.90
  -3  -7   3   16.50    3.10
   3  -7  -3   12.20    2.50
   3   7  -3   12.60    2.50
  -3   7   3   13.40    2.40
  -2  -7   3    3.80    1.70
   2  -7  -3    1.90    1.50
  -2   7   3    0.60    1.20
   2   7  -3    3.50    1.50
   1  -7  -3    1.90    1.30
  -1  -7   3    2.20    1.50
   1   7  -3    0.50    1.00
  -1   7   3    2.30    1.40
   0  -7  -3   15.50    2.70
   0  -7   3   18.20    2.80
   0   7  -3   13.00    2.60
   0   7   3   19.30    2.90
  -1  -7  -3    1.80    1.40
   1  -7   3    2.60    1.50
  -1   7  -3    1.50    1.40
   1   7   3    1.60    1.40
   2  -7   3    9.50    2.10
  -2  -7  -3    3.50    1.60
   2   7   3    2.50    1.70
  -2   7  -3    7.00    1.90
  -3  -7  -3   23.50    3.60
   3   7   3   20.70    3.20
  -3   7  -3   27.20    3.60
   4  -7   3   14.40    2.20
  -4  -7  -3   19.90    3.30
   4  -7   3   14.20    2.30
   4   7   3   16.80    3.00
  -4   7  -3   24.80    3.50
  -5  -7  -3    0.70    1.70
   5  -7   3    5.20    1.60
   5  -7   3    1.10    1.40
   5   7   3    2.00    1.50
  -5   7  -3    6.70    2.20
  -6  -7  -3   10.30    2.90
   6  -7   3   10.20    2.20
   6  -7   3   12.60    2.30
   6   7   3   11.80    2.80
  -6   7  -3    9.40    2.60
   7  -7   3    4.90    1.80
   7  -7   3    5.30    1.90
  -7  -7  -3    7.30    2.80
  -7   7  -3    2.90    2.00
   7   7   3    3.10    2.00
  -6  -8   3    4.10    2.80
   6   8  -3    8.70    2.70
  -5  -8   3   53.29    6.00
   5   8  -3   38.80    5.10
  -4  -8   3    7.20    2.70
   4  -8  -3    7.80    2.30
   4   8  -3    6.30    2.20
  -4   8   3    5.30    2.00
  -3  -8   3   11.60    3.00
   3  -8  -3    8.80    2.50
  -3   8   3    9.30    2.50
   3   8  -3    9.80    2.80
  -2  -8   3    9.20    2.70
   2  -8  -3    3.30    1.80
  -2   8   3    8.30    2.20
   2   8  -3    3.50    1.80
   1  -8  -3   34.40    4.30
  -1  -8   3   30.00    4.10
   1   8  -3   30.30    4.20
  -1   8   3   38.60    4.40
   0  -8  -3    7.20    2.30
   0  -8   3    3.80    1.80
   0   8   3    1.00    1.50
   0   8  -3    2.20    1.60
  -1  -8  -3   27.80    4.10
   1  -8   3   29.80    3.90
   1   8   3   26.30    3.90
  -1   8  -3   23.20    3.50
  -2  -8  -3   -0.60    1.40
  -2   8  -3    0.50    1.50
   2   8   3   -0.70    1.20
  -3  -8  -3    1.40    1.80
  -3   8  -3    1.20    1.70
   3   8   3   -0.30    1.20
  -4  -8  -3   19.30    3.70
   4   8   3   11.20    2.70
  -4   8  -3   16.90    3.20
  -5  -8  -3    2.60    2.10
   5   8   3    3.50    2.10
  -5   8  -3    9.20    2.80
  -6  -8  -3    2.70    2.20
   6   8   3    2.30    1.90
  -6   8  -3    6.30    2.60
   3  -9  -3    2.20    2.10
  -3  -9   3    0.50    2.10
   3   9  -3    4.30    2.40
  -3   9   3    1.90    2.00
  -2  -9   3    5.90    2.50
   2  -9  -3    2.10    2.30
  -2   9   3    2.20    2.00
   2   9  -3    5.90    2.30
   1  -9  -3    5.00    2.50
  -1  -9   3    3.90    2.30
  -1   9   3    1.40    2.10
   1   9  -3    1.70    1.90
   0  -9  -3    1.10    2.10
   0  -9   3    1.50    2.20
   0   9  -3   -1.10    1.70
   0   9   3    0.20    1.90
  -1  -9  -3    1.90    2.00
   1   9   3    6.80    2.60
  -1   9  -3    3.50    2.30
  -2  -9  -3    2.20    2.20
   2   9   3    1.80    2.00
  -2   9  -3    5.80    2.30
  12   0  -4    2.20    1.80
 -12   0   4    1.20    2.20
 -11   0   4    2.20    2.00
  11   0  -4    1.70    1.60
 -10   0   4    1.60    1.50
  10   0  -4    0.30    1.20
   9   0  -4   44.60    4.00
  -9   0   4   47.70    4.70
  -8   0   4   14.60    2.40
   8   0  -4   16.00    2.50
  -7   0   4   51.59    3.80
  -7   0   4   50.09    3.20
   7   0  -4   57.39    4.00
  -6   0   4   62.49    4.00
  -6   0   4   54.69    3.30
   6   0  -4   67.79    4.10
  -6   0   4   62.89    3.90
  -5   0   4   77.89    4.30
  -5   0   4   72.79    3.70
  -5   0   4   79.09    4.40
  -4   0   4  203.08    8.60
  -4   0   4  205.28    9.30
  -4   0   4  210.78    9.30
   3   0  -4  277.57   11.40
  -3   0   4  283.37   12.10
  -3   0   4  294.47   12.10
  -2   0   4    0.10    0.30
   2   0  -4    0.20    0.40
   1   0  -4  243.28   10.50
  -1   0   4  257.27   10.40
   0   0   4  351.66   14.00
   0   0  -4  346.37   14.00
   1   0   4  989.50   38.20
  -1   0  -4  923.61   38.40
  -1   0  -4  984.90   38.10
   2   0   4  864.21   33.90
   2   0   4  877.21   33.90
  -2   0  -4  835.52   33.70
  -2   0  -4  841.42   34.10
  -3   0  -4   88.29    4.10
  -3   0  -4   89.59    4.50
   3   0   4   93.89    4.30
   3   0   4   91.09    4.30
  -4   0  -4    6.10    0.90
  -4   0  -4    4.90    1.00
  -4   0  -4    5.40    1.00
  -5   0  -4    3.30    1.00
  -5   0  -4    1.90    0.80
  -5   0  -4    1.50    0.60
  -6   0  -4    1.90    1.00
  -6   0  -4    2.80    0.90
  -6   0  -4    2.70    1.10
  -7   0  -4   77.59    4.30
  -7   0  -4   71.39    4.60
  -7   0  -4   72.49    4.70
  -8   0  -4    2.30    1.10
  -8   0  -4    3.70    1.40
  -8   0  -4    4.90    1.50
  -9   0  -4    4.20    1.60
  -9   0  -4    4.90    1.70
 -10   0  -4   11.30    2.60
 -10   0  -4   13.80    2.70
 -11   0  -4   18.40    3.80
  11   0   4   14.20    2.60
  11   0   4   10.70    2.40
 -11  -1   4    3.90    2.10
  11  -1  -4    1.40    1.50
  11   1  -4    4.40    2.10
 -11   1   4    4.10    2.10
 -10  -1   4    9.30    2.30
 -10  -1   4   11.90    2.60
  10  -1  -4    6.30    2.00
 -10   1   4   11.30    2.40
  10   1  -4   12.00    2.60
   9  -1  -4   12.20    2.30
  -9  -1   4   10.80    2.20
  -9  -1   4   16.00    2.70
  -9   1   4   12.90    2.50
  -8  -1   4   66.29    4.60
   8  -1  -4   61.99    4.40
  -8  -1   4   58.59    4.40
   8   1  -4   62.49    3.90
  -8   1   4   58.19    4.70
   7  -1  -4   31.40    3.20
  -7  -1   4   26.30    2.80
  -7  -1   4   28.80    3.10
   7   1  -4   26.60    2.20
  -7   1   4   22.30    2.80
   6  -1  -4  109.19    5.90
  -6  -1   4  113.09    6.10
  -6  -1   4  113.79    5.90
  -6   1   4  102.89    5.10
   6   1  -4  111.29    5.50
  -6   1   4  116.09    6.20
  -5  -1   4   13.20    1.80
  -5  -1   4   12.60    1.70
   5  -1  -4   10.60    1.60
  -5   1   4   10.00    1.10
  -5   1   4   12.60    1.80
   5   1  -4   11.50    1.30
  -4  -1   4   16.70    1.70
   4  -1  -4   17.70    1.90
  -4  -1   4   19.40    2.00
  -4   1   4   18.20    1.10
   4   1  -4   16.30    1.30
  -4   1   4   18.20    2.00
  -3  -1   4  199.88    8.70
  -3  -1   4  206.68    9.00
   3  -1  -4  202.98    8.90
   3   1  -4  197.48    8.50
  -3   1   4  202.98    8.20
  -3   1   4  202.98    9.00
   2  -1  -4   59.29    3.10
  -2  -1   4   58.49    3.10
  -2  -1   4   61.59    2.90
  -2   1   4   51.39    3.00
   2   1  -4   58.19    2.80
  -1  -1   4 8384.16  328.47
   1  -1  -4 8175.88  328.37
  -1  -1   4 8361.06  327.77
  -1   1   4 8649.13  327.77
  -1   1   4 8260.37  327.47
   1   1  -4 8414.16  327.77
   0  -1   4  346.57   14.10
   0  -1   4  351.56   14.10
   0  -1  -4  353.96   14.30
   0  -1  -4  350.16   14.20
   1  -1   4  923.11   35.20
  -1  -1  -4  878.01   35.30
  -1  -1  -4  914.81   35.30
  -1   1  -4  798.22   35.30
   1   1   4  911.61   35.00
   2  -1   4  256.97   10.50
  -2  -1  -4  260.77   10.80
   2  -1   4  261.47   10.60
  -2  -1  -4  258.67   10.60
  -2   1  -4  220.98   10.70
   2   1   4  261.17   10.30
  -3  -1  -4   66.39    3.70
   3  -1   4   72.59    3.60
  -3  -1  -4   71.79    3.60
   3  -1   4   67.29    3.50
   3  -1   4   69.19    3.00
   3   1   4   68.89    3.20
  -3   1  -4   66.69    3.70
   3   1   4   69.29    3.30
   4  -1   4  163.18    7.10
  -4  -1  -4  166.88    7.60
  -4  -1  -4  166.28    7.80
  -4   1  -4  168.38    7.70
  -4   1  -4  165.88    7.80
   4   1   4  172.18    7.20
   4   1   4  165.78    7.30
  -5  -1  -4   71.89    4.00
  -5  -1  -4   77.19    4.00
   5  -1   4   76.09    3.70
  -5  -1  -4   67.99    4.10
  -5   1  -4   73.69    4.40
  -5   1  -4   72.49    4.20
  -6  -1  -4   12.20    1.70
  -6  -1  -4   12.60    1.90
   6  -1   4   16.50    1.70
  -6  -1  -4   14.30    1.90
  -6   1  -4   15.60    2.10
  -6   1  -4   12.30    1.80
  -7  -1  -4   58.19    4.00
  -7  -1  -4   51.89    3.60
  -7  -1  -4   54.49    3.70
   7  -1   4   43.40    3.10
  -7   1  -4   46.90    3.50
  -7   1  -4   54.39    3.90
  -8  -1  -4   50.49    3.80
  -8  -1  -4   54.59    3.90
  -8  -1  -4   57.19    4.20
  -8   1  -4   51.49    4.20
  -8   1  -4   54.09    4.10
  -9  -1  -4    4.30    1.50
  -9  -1  -4    2.50    1.40
  -9  -1  -4    4.40    1.70
  -9   1  -4    2.30    1.50
  -9   1  -4    2.60    1.60
 -10  -1  -4   15.10    2.80
 -10   1  -4    8.90    2.40
  10   1   4    8.70    2.00
 -10   1  -4    6.50    2.00
  10   1   4    5.40    1.70
  11  -1   4    5.70    2.00
  11  -1   4    7.10    2.10
 -11  -1  -4    7.10    2.30
  11   1   4   12.60    2.30
  11   1   4    5.90    1.80
 -11  -2   4   13.10    2.80
 -11   2   4   13.10    3.20
  10  -2  -4    6.10    1.80
 -10  -2   4    5.20    2.10
 -10   2   4    4.20    2.10
  -9  -2   4   18.00    2.70
  -9  -2   4   21.40    3.30
   9  -2  -4   15.80    2.50
  -9   2   4   13.70    2.80
  -8  -2   4    4.20    1.50
   8  -2  -4    2.80    1.20
  -8  -2   4    6.60    1.80
   8   2  -4    4.20    1.30
  -8   2   4    4.50    1.60
   7  -2  -4    5.10    1.30
  -7  -2   4    3.50    1.20
  -7  -2   4    4.50    1.50
   7   2  -4    6.80    1.40
  -7   2   4    4.00    1.40
   6  -2  -4  102.29    5.70
  -6  -2   4  109.49    6.10
  -6   2   4  108.89    6.10
  -6   2   4  101.19    5.00
   6   2  -4  102.99    5.50
  -5  -2   4   43.20    3.30
   5  -2  -4   50.69    3.30
   5   2  -4   50.49    3.10
  -5   2   4   54.09    3.60
  -5   2   4   49.90    2.70
  -4  -2   4   45.80    3.10
  -4  -2   4   46.90    2.70
   4  -2  -4   47.30    3.00
   4   2  -4   48.60    2.90
  -4   2   4   48.30    3.20
  -3  -2   4    7.50    1.20
  -3  -2   4    4.60    0.80
   3  -2  -4    6.80    1.10
  -3   2   4    5.40    0.70
   3   2  -4    6.20    1.00
  -3   2   4    7.00    1.20
  -2  -2   4  168.68    7.40
  -2  -2   4  167.58    6.90
   2  -2  -4  164.78    7.40
  -2   2   4  157.58    6.90
  -2   2   4  151.68    7.30
   2   2  -4  164.78    7.30
   1  -2  -4  303.17   12.90
  -1  -2   4  307.47   12.80
  -1   2   4  300.87   12.60
   1   2  -4  312.07   12.80
   0  -2   4  226.78    9.60
   0  -2   4  231.78    9.40
   0  -2  -4  233.88    9.80
   0   2   4  226.78    9.40
   0   2   4  218.38    9.70
   0   2  -4  230.48    9.80
  -1  -2  -4   29.00    1.90
   1  -2   4   26.60    1.60
   1  -2   4   23.90    1.40
   1   2   4   26.70    1.80
  -2  -2  -4   19.60    1.60
  -2  -2  -4   18.30    1.60
   2  -2   4   20.70    1.50
   2  -2   4   18.10    1.40
   2  -2   4   19.20    1.10
   2   2   4   18.90    1.00
  -2   2  -4   16.50    1.80
   3  -2   4 1083.99   41.50
  -3  -2  -4 1024.10   42.50
  -3  -2  -4 1031.30   42.40
   3  -2   4 1067.09   42.10
   3  -2   4 1021.00   42.20
  -3   2  -4 1023.50   42.40
   3   2   4 1113.79   41.50
  -4  -2  -4   36.00    2.60
   4  -2   4   39.20    2.00
  -4  -2  -4   36.70    2.60
  -4   2  -4   37.70    2.70
   4   2   4   35.50    2.00
   4   2   4   37.80    2.00
  -4   2  -4   35.10    2.60
  -5  -2  -4   34.30    2.70
   5  -2   4   37.60    2.10
  -5  -2  -4   36.70    2.90
   5   2   4   35.60    2.10
  -5   2  -4   41.00    2.80
  -5   2  -4   29.70    2.70
   5   2   4   36.50    2.20
   6  -2   4   13.00    1.40
  -6  -2  -4   10.80    1.80
  -6  -2  -4   11.30    1.90
   6   2   4   12.60    1.40
  -6   2  -4   12.00    2.00
   6   2   4   10.50    1.30
  -6   2  -4    9.80    1.70
  -7  -2  -4   24.70    2.80
  -7  -2  -4   27.00    3.10
  -7   2  -4   23.30    2.70
  -7   2  -4   22.40    3.00
   7   2   4   25.10    2.40
   7   2   4   25.60    2.10
  -8  -2  -4    2.60    1.30
  -8  -2  -4    2.90    1.30
  -8   2  -4    1.50    1.40
   8   2   4    1.70    0.90
  -8   2  -4    2.80    1.20
   8   2   4    1.70    1.00
  -9  -2  -4    5.00    1.70
  -9  -2  -4    0.60    1.40
  -9   2  -4    1.40    1.50
  -9   2  -4    3.50    1.50
 -10  -2  -4    9.10    2.40
 -10  -2  -4    7.00    2.30
 -10   2  -4    7.00    2.20
 -10   2  -4    7.10    2.10
 -11  -2  -4    8.20    2.70
  11  -2   4    3.90    1.90
  11  -2   4    6.50    2.10
 -11  -3   4    3.10    2.10
 -11   3   4    4.10    2.40
 -10  -3   4   15.40    3.20
  10  -3  -4   10.40    3.50
 -10   3   4    5.40    2.40
   9  -3  -4    3.20    1.40
  -9  -3   4    0.40    1.50
   9   3  -4    3.10    1.60
  -9   3   4    1.50    1.60
  -8  -3   4   32.80    3.90
   8  -3  -4   29.70    3.20
   8   3  -4   21.80    2.80
  -8   3   4   28.60    3.60
   7  -3  -4    3.90    1.30
  -7  -3   4    3.60    1.50
   7   3  -4    4.70    1.40
  -7   3   4    4.60    1.50
  -6  -3   4  113.89    5.90
  -6  -3   4  120.89    6.80
   6  -3  -4  121.39    6.40
   6   3  -4  118.49    6.30
  -6   3   4  117.49    5.80
  -6   3   4  110.59    6.70
   5  -3  -4   21.70    2.50
  -5  -3   4   21.20    2.70
  -5  -3   4   27.70    2.00
  -5   3   4   25.60    2.80
   5   3  -4   24.40    2.50
  -5   3   4   21.70    1.80
   4  -3  -4   43.90    3.10
  -4  -3   4   48.20    3.40
  -4  -3   4   45.00    2.60
  -4   3   4   46.50    2.70
  -4   3   4   43.30    3.20
   4   3  -4   48.30    3.10
  -3  -3   4  100.89    4.50
  -3  -3   4   94.59    5.30
   3  -3  -4   94.09    5.10
  -3   3   4   99.59    4.70
   3   3  -4  100.59    5.10
  -3   3   4   93.89    5.10
   2  -3  -4   22.60    1.90
  -2  -3   4   22.40    1.40
  -2  -3   4   18.30    2.00
  -2   3   4   20.70    1.80
   2   3  -4   26.90    2.00
  -1  -3   4 1429.66   56.69
   1  -3  -4 1404.76   56.79
  -1  -3   4 1404.96   55.99
  -1   3   4 1379.86   56.49
   1   3  -4 1449.35   56.79
  -1   3   4 1455.75   56.29
   0  -3  -4  128.09    6.20
   0  -3   4  122.09    5.90
   0   3   4  128.79    5.50
   0   3  -4  121.09    6.10
   0   3   4  132.09    6.10
  -1  -3  -4  205.88    9.30
   1  -3   4  199.28    8.80
   1  -3   4  210.18    8.80
   1   3   4  210.48    8.30
   1   3   4  197.28    9.20
  -1   3  -4  202.68    9.20
   2  -3   4  233.18   10.10
   2  -3   4  221.28   10.00
   2  -3   4  231.48    9.80
  -2  -3  -4  245.48   10.60
  -2   3  -4  245.78   10.50
   2   3   4  228.58   10.50
   3  -3   4   60.49    3.50
   3  -3   4   65.79    3.20
   3  -3   4   62.89    3.60
  -3  -3  -4   69.49    4.00
   3   3   4   65.69    2.70
  -3   3  -4   57.69    3.70
   3   3   4   65.49    4.00
   4  -3   4   58.89    3.50
   4  -3   4   54.79    3.40
  -4  -3  -4   54.89    3.70
   4  -3   4   54.79    2.90
  -4   3  -4   54.39    3.60
  -4   3  -4   55.19    3.60
   4   3   4   56.89    2.60
   4   3   4   58.49    3.80
   5  -3   4    4.90    0.80
  -5  -3  -4    3.30    1.10
   5   3   4    5.40    0.80
   5   3   4    4.40    1.30
  -5   3  -4    4.40    1.20
  -5   3  -4    1.90    1.00
  -6  -3  -4   28.50    3.20
  -6  -3  -4   33.90    3.50
  -6   3  -4   30.70    3.30
  -6   3  -4   29.20    3.10
   6   3   4   28.90    3.20
  -7  -3  -4   43.10    3.70
  -7  -3  -4   41.80    3.60
   7   3   4   38.70    3.50
  -7   3  -4   33.90    3.80
  -7   3  -4   44.70    3.50
  -8  -3  -4   30.70    3.70
  -8   3  -4   32.20    3.90
   8   3   4   34.50    3.90
  -8   3  -4   31.20    3.60
  -9  -3  -4   29.50    3.90
  -9   3  -4   36.30    4.30
  -9   3  -4   34.10    3.80
   9   3   4   31.20    4.00
  10  -3   4    0.00    1.40
 -10  -3  -4   -1.40    1.60
  10  -3   4    1.90    1.30
 -10   3  -4   -1.00    1.50
  10   3   4    2.40    1.60
  11  -3   4    1.40    1.80
  11  -3   4    3.80    2.00
  11   3   4    5.00    2.40
 -10  -4   4    7.50    2.80
 -10   4   4    7.10    2.50
  -9  -4   4   12.50    2.90
   9  -4  -4   11.60    2.40
   9   4  -4   17.60    2.80
  -9   4   4   15.30    3.10
  -8  -4   4    1.30    1.50
   8  -4  -4    1.90    1.30
  -8   4   4    0.20    1.30
   8   4  -4    3.40    1.40
   7  -4  -4   25.50    3.00
  -7  -4   4   24.70    3.40
   7   4  -4   26.90    3.20
  -7   4   4   33.90    3.90
  -6  -4   4   47.30    4.00
   6  -4  -4   55.69    3.90
   6   4  -4   48.30    3.70
  -6   4   4   48.30    4.00
  -5  -4   4   68.29    4.90
   5  -4  -4   74.79    4.60
  -5   4   4   75.29    4.30
   5   4  -4   76.89    4.80
  -5   4   4   74.19    4.80
   4  -4  -4   43.70    3.20
  -4  -4   4   44.30    3.50
   4   4  -4   43.20    3.30
  -4   4   4   44.80    3.00
  -4   4   4   42.50    3.30
  -3  -4   4    3.70    1.20
  -3  -4   4    4.00    0.70
   3  -4  -4    4.80    1.20
   3   4  -4    2.90    1.00
  -3   4   4    5.60    1.30
  -3   4   4    1.60    0.80
  -2  -4   4   38.70    2.90
  -2  -4   4   34.40    2.10
   2  -4  -4   43.80    3.00
   2   4  -4   40.60    3.00
  -2   4   4   38.70    2.70
  -2   4   4   45.90    2.80
  -1  -4   4  238.58   10.70
   1  -4  -4  232.98   10.80
  -1  -4   4  234.48    9.80
  -1   4   4  233.28   10.60
   1   4  -4  231.78   10.80
  -1   4   4  233.78   10.10
   0  -4   4   25.00    2.00
   0  -4  -4   24.50    2.60
   0  -4   4   24.70    1.60
   0   4   4   24.10    2.10
   0   4  -4   25.80    2.20
   0   4   4   23.00    1.60
   1  -4   4   48.00    2.80
  -1  -4  -4   56.09    3.60
   1  -4   4   51.59    3.10
   1   4   4   50.99    2.40
   1   4   4   51.09    3.40
  -1   4  -4   56.29    3.50
  -2  -4  -4   29.10    2.50
   2  -4   4   28.20    2.00
   2  -4   4   33.20    2.20
   2  -4   4   29.30    2.10
   2   4   4   25.70    2.40
  -2   4  -4   26.60    2.30
  -3  -4  -4  583.94   23.70
   3  -4   4  537.35   22.70
   3  -4   4  546.35   22.80
   3  -4   4  556.74   22.50
  -3   4  -4  520.55   23.20
   3   4   4  554.54   23.50
   4  -4   4    2.60    0.90
   4  -4   4    2.80    1.10
   4  -4   4    2.90    0.80
  -4  -4  -4    1.60    0.90
   4   4   4    3.30    1.20
  -4   4  -4    1.70    1.00
   5  -4   4   43.80    3.20
  -5  -4  -4   46.80    3.70
   5  -4   4   44.00    3.40
  -5   4  -4   46.40    3.60
   5   4   4   48.00    3.70
  -6  -4  -4    8.30    2.00
   6   4   4    6.30    1.50
  -6   4  -4    5.30    1.60
  -6   4  -4   -0.20    1.00
  -7  -4  -4   17.00    2.80
  -7   4  -4   15.80    2.70
   7   4   4   18.50    2.70
  -7   4  -4   16.50    2.60
  -8  -4  -4   14.70    2.80
   8   4   4   11.50    2.40
  -8   4  -4   10.90    2.30
  -8   4  -4    9.50    2.30
   9  -4   4    6.20    1.80
  -9  -4  -4    5.70    2.10
   9  -4   4    4.70    2.00
  -9   4  -4    1.90    1.60
   9   4   4    5.60    2.10
  10  -4   4    1.60    1.80
 -10  -4  -4   13.10    3.10
  10  -4   4    5.30    2.00
  10   4   4    6.50    2.40
 -10  -5   4    5.70    2.50
 -10   5   4    2.80    2.10
  -9  -5   4    1.70    2.10
   9   5  -4    1.70    1.70
  -9   5   4    2.40    1.90
  -8  -5   4   10.00    2.70
   8  -5  -4    6.70    1.80
  -8   5   4    7.30    2.30
   8   5  -4   12.20    2.40
   7  -5  -4    1.50    1.30
  -7  -5   4    0.60    1.30
  -7   5   4    3.90    1.90
   7   5  -4    1.20    1.20
  -6  -5   4   22.60    3.30
   6  -5  -4   17.40    2.60
   6   5  -4   18.30    2.70
  -6   5   4   19.30    3.00
  -5  -5   4    3.00    1.50
   5  -5  -4    1.90    1.10
  -5   5   4    1.70    1.00
   5   5  -4    4.70    1.60
  -5   5   4    2.80    1.40
   4  -5  -4    1.20    1.10
  -4  -5   4    0.40    1.00
   4   5  -4    1.00    0.90
  -4   5   4    1.30    0.90
  -4   5   4    2.10    1.10
   3  -5  -4    3.20    1.10
  -3  -5   4    2.10    1.20
   3   5  -4    3.80    1.30
  -3   5   4    1.70    0.90
  -3   5   4    3.10    1.00
   2  -5  -4   18.00    2.40
  -2  -5   4   23.70    2.80
  -2   5   4   19.50    2.30
   2   5  -4   22.00    2.70
  -2   5   4   18.10    2.00
  -1  -5   4  390.56   16.30
   1  -5  -4  397.06   17.60
  -1  -5   4  411.06   17.60
   1   5  -4  382.76   17.60
  -1   5   4  394.76   16.70
  -1   5   4  414.56   17.50
   0  -5   4    7.80    1.50
   0  -5   4    6.80    1.00
   0  -5  -4    8.40    1.60
   0   5  -4    6.50    1.50
   0   5   4    7.60    1.60
   0   5   4    6.60    1.00
   1  -5   4   20.30    1.90
  -1  -5  -4   23.40    2.70
   1  -5   4   22.30    2.40
  -1   5  -4   18.60    2.40
   1   5   4   19.00    2.40
   2  -5   4   29.10    2.40
  -2  -5  -4   27.10    3.10
   2  -5   4   27.40    2.20
   2   5   4   29.50    3.10
  -2   5  -4   23.50    2.70
   3  -5   4   19.40    2.20
  -3  -5  -4   17.10    2.50
   3  -5   4   17.50    2.00
   3  -5   4   18.40    2.00
  -3   5  -4   18.60    2.50
   3   5   4   18.60    2.50
   4  -5   4   29.00    2.80
   4  -5   4   28.50    2.80
  -4  -5  -4   27.40    3.40
  -4   5  -4   26.60    3.10
   4   5   4   25.60    3.10
   5  -5   4    0.10    0.90
  -5  -5  -4    1.40    1.20
   5  -5   4    1.10    1.00
   5   5   4    0.50    1.00
  -5   5  -4    0.10    1.00
  -6  -5  -4   10.40    2.40
   6  -5   4   10.50    1.90
   6  -5   4    6.80    1.70
   6   5   4   13.40    2.50
  -6   5  -4    7.90    2.10
  -7  -5  -4   16.40    3.10
   7  -5   4   14.40    2.40
   7  -5   4   10.20    2.20
   7   5   4   12.40    2.50
  -7   5  -4   13.00    2.50
  -8  -5  -4   22.20    3.70
   8  -5   4   13.20    2.80
   8  -5   4   17.50    2.80
  -8   5  -4   18.20    3.00
   8   5   4   19.90    3.30
   9  -5   4    9.40    2.30
   9  -5   4    4.50    1.90
  -9  -5  -4    4.50    2.50
   9   5   4   12.00    2.90
  -9   5  -4    5.30    2.50
  -9  -6   4    1.20    2.20
  -9   6   4    0.20    2.00
   9   6  -4    2.00    1.90
  -8  -6   4    0.70    1.60
  -8   6   4    3.20    2.10
   8   6  -4    3.20    1.90
  -7  -6   4   18.90    3.50
   7  -6  -4   16.70    2.80
   7   6  -4   17.80    3.10
  -7   6   4   21.20    3.30
   6  -6  -4   31.10    3.50
  -6  -6   4   28.40    4.00
  -6   6   4   28.80    3.60
   6   6  -4   28.80    3.60
   5  -6  -4   49.99    4.00
  -5  -6   4   48.60    5.10
  -5   6   4   53.09    4.10
   5   6  -4   56.79    4.50
  -5   6   4   47.40    4.00
   4  -6  -4    9.70    2.00
  -4  -6   4    2.30    1.40
   4   6  -4    6.70    1.90
  -4   6   4    3.80    1.40
  -4   6   4    3.50    1.40
   3  -6  -4    1.30    1.20
  -3  -6   4    0.90    1.10
  -3   6   4    3.40    1.30
  -3   6   4    1.90    1.00
   3   6  -4    1.70    1.10
  -2  -6   4   16.20    2.60
   2  -6  -4   17.80    2.60
  -2   6   4   22.10    2.30
  -2   6   4   17.60    2.50
   2   6  -4   21.80    3.00
  -1  -6   4   36.20    3.70
   1  -6  -4   30.60    3.50
   1   6  -4   32.20    3.60
  -1   6   4   29.10    3.30
   0  -6  -4   22.00    3.10
   0  -6   4   26.40    3.00
   0   6   4   23.30    2.90
   0   6  -4   25.60    3.00
   1  -6   4   26.60    2.20
  -1  -6  -4   25.40    3.20
   1  -6   4   27.70    3.10
  -1   6  -4   27.70    3.20
   1   6   4   26.50    3.20
   2  -6   4   -0.30    0.60
   2  -6   4    1.70    1.10
  -2  -6  -4    3.10    1.50
   2   6   4    0.70    1.00
  -2   6  -4    1.00    1.10
  -3  -6  -4  397.96   19.10
   3  -6   4  429.26   18.10
   3  -6   4  398.76   17.80
   3   6   4  434.06   19.10
  -3   6  -4  409.56   18.90
   4  -6   4    3.70    1.40
  -4  -6  -4    7.60    2.30
   4  -6   4    5.00    1.40
  -4   6  -4    5.20    1.80
   4   6   4    4.40    1.50
  -5  -6  -4   22.40    3.50
   5  -6   4   17.70    2.50
   5  -6   4   14.90    2.30
  -5   6  -4   14.40    2.60
   5   6   4   15.50    2.80
  -6  -6  -4    1.00    1.50
   6  -6   4    4.30    1.40
   6  -6   4    1.80    1.10
  -6   6  -4    0.70    1.40
   6   6   4    2.50    1.70
  -7  -6  -4    7.60    2.40
   7  -6   4    4.60    1.70
   7  -6   4    4.10    1.70
  -7   6  -4    2.50    1.90
   7   6   4    7.30    2.10
  -8  -6  -4   13.00    3.20
   8  -6   4    6.40    1.90
   8  -6   4    6.70    2.00
  -8   6  -4    7.10    2.40
   8   6   4    7.00    2.40
  -9  -6  -4    1.50    2.10
   9   6   4    0.80    1.90
  -7  -7   4    1.40    1.90
  -7   7   4   -0.30    1.90
   7   7  -4    2.20    1.90
  -6  -7   4    1.90    1.90
   6  -7  -4    4.20    1.80
   6   7  -4    4.90    2.10
  -6   7   4    2.20    1.90
  -5  -7   4    1.70    1.70
   5  -7  -4    3.80    1.80
   5   7  -4    1.10    1.50
  -5   7   4   -2.10    1.30
  -4  -7   4    4.20    1.90
   4  -7  -4    1.30    1.50
  -4   7   4    3.60    2.10
  -4   7   4    3.80    1.50
   4   7  -4    4.10    1.80
  -3  -7   4   22.70    3.50
   3  -7  -4   24.20    3.30
   3   7  -4   23.60    3.30
  -3   7   4   27.40    3.30
   2  -7  -4    4.60    1.60
  -2  -7   4    3.40    1.70
   2   7  -4    1.60    1.30
  -2   7   4    2.70    1.40
  -1  -7   4   16.10    2.70
   1  -7  -4   14.60    2.70
   1   7  -4   10.80    2.30
  -1   7   4   12.80    2.50
   0  -7   4    2.10    1.40
   0  -7  -4    7.30    1.90
   0   7   4    3.80    1.50
   0   7  -4    5.30    1.70
  -1  -7  -4   16.40    2.90
   1  -7   4   19.50    2.90
  -1   7  -4   18.30    2.80
   1   7   4   21.80    3.20
   2  -7   4    6.60    1.80
  -2  -7  -4    5.20    2.00
  -2   7  -4    3.80    1.60
   2   7   4    8.60    2.10
  -3  -7  -4   28.50    4.00
   3   7   4   23.10    3.40
  -3   7  -4   20.60    3.30
  -4  -7  -4   14.30    3.00
   4  -7   4   11.80    2.10
  -4   7  -4   18.40    3.10
   4   7   4   12.30    2.70
   5  -7   4    1.60    1.20
  -5  -7  -4    0.40    1.50
   5  -7   4    2.20    1.40
  -5   7  -4    2.90    1.80
   5   7   4    4.30    1.90
   6  -7   4   20.30    3.00
   6  -7   4   16.50    2.60
  -6  -7  -4   30.50    4.40
  -6   7  -4   24.50    3.80
   6   7   4   15.70    3.30
   7  -7   4    3.40    1.80
   7  -7   4    4.30    1.80
  -7  -7  -4    7.50    2.80
  -7   7  -4    7.40    2.50
   7   7   4    4.90    2.20
  -6  -8   4    5.30    2.60
   6   8  -4    0.40    2.10
   5  -8  -4   13.80    3.00
  -5  -8   4   16.00    3.60
   5   8  -4    7.30    2.50
  -4  -8   4    1.10    1.80
   4  -8  -4    0.10    1.70
  -4   8   4    3.00    1.90
   4   8  -4    5.80    2.20
   3  -8  -4    8.40    2.50
  -3  -8   4    3.50    2.00
  -3   8   4    5.30    2.00
   3   8  -4    5.10    2.20
   2  -8  -4    6.30    2.30
  -2  -8   4    9.50    2.60
   2   8  -4    7.10    2.40
  -2   8   4    8.00    2.30
   1  -8  -4    7.20    2.30
  -1  -8   4    7.90    2.30
  -1   8   4   11.10    2.60
   1   8  -4    9.10    2.30
   0  -8  -4   -0.80    1.50
   0  -8   4    3.60    2.00
   0   8   4    2.50    1.80
   0   8  -4    3.60    1.70
  -1  -8  -4    3.10    2.00
   1  -8   4    4.70    2.10
  -1   8  -4    4.70    1.90
   1   8   4    5.20    1.90
  -2  -8  -4   -1.60    1.60
  -2   8  -4    4.30    1.90
   2   8   4    0.70    1.50
  -3  -8  -4  101.89    7.50
  -3   8  -4   94.39    7.00
   3   8   4  102.19    7.20
  -4  -8  -4    9.20    2.60
  -4   8  -4   12.50    3.00
   4   8   4    6.30    2.30
  -5  -8  -4    2.20    2.20
  -5   8  -4    2.80    1.90
   5   8   4    1.00    1.90
   2  -9  -4    1.70    2.10
  -2  -9   4    0.20    1.90
   2   9  -4    2.40    2.00
  -2   9   4    3.80    2.30
   1  -9  -4   11.10    3.30
  -1  -9   4   17.80    3.40
   1   9  -4   22.00    3.90
  -1   9   4   21.00    3.70
   0  -9   4   -0.80    1.90
   0  -9  -4    1.80    2.20
   0   9  -4    0.10    1.70
   0   9   4   -0.20    1.70
  -1  -9  -4   13.40    3.30
  -1   9  -4   20.80    3.80
   1   9   4    8.30    2.80
  -2  -9  -4   12.50    3.10
  -2   9  -4   16.50    3.40
   2   9   4    9.80    2.90
 -11   0   5   -0.40    1.60
  11   0  -5    1.30    1.60
 -10   0   5    2.70    1.60
  10   0  -5    1.40    1.40
  -9   0   5   30.30    3.90
   9   0  -5   31.60    3.70
   8   0  -5    1.50    1.10
  -8   0   5    3.50    1.50
   7   0  -5   13.60    2.30
  -7   0   5   18.60    2.60
   6   0  -5    0.50    0.60
  -6   0   5    0.20    0.70
  -6   0   5    0.80    0.60
  -5   0   5    3.90    1.10
   5   0  -5    2.70    0.90
  -5   0   5    3.10    0.60
  -4   0   5   74.49    4.10
   4   0  -5   78.39    3.50
   4   0  -5   78.29    4.30
   3   0  -5  396.96   15.90
  -3   0   5  354.36   15.70
   3   0  -5  378.96   15.00
  -2   0   5    7.60    1.00
   2   0  -5   11.80    1.30
   1   0  -5   16.20    0.90
  -1   0   5   14.50    1.10
   1   0  -5   16.20    1.20
   0   0   5   13.20    1.00
   0   0  -5   13.50    0.90
   1   0   5  140.09    6.10
  -1   0  -5  141.59    6.20
  -1   0  -5  145.79    5.90
   2   0   5 1374.76   53.39
  -2   0  -5 1372.06   53.59
  -2   0  -5 1308.27   53.09
   3   0   5   35.40    2.00
  -3   0  -5   33.40    2.20
   3   0   5   30.80    2.00
  -3   0  -5   32.80    1.80
  -4   0  -5  131.49    6.60
   4   0   5  136.79    6.20
  -4   0  -5  140.39    6.10
   4   0   5  140.79    6.30
   5   0   5    4.40    1.00
   5   0   5    4.60    0.90
  -5   0  -5    4.10    0.90
  -5   0  -5    4.30    1.00
   6   0   5    3.70    1.10
  -6   0  -5    5.40    1.30
  -6   0  -5    6.20    1.40
  -6   0  -5    5.10    1.00
   6   0   5    6.00    1.10
  -7   0  -5  309.47   13.50
  -7   0  -5  301.37   14.10
  -7   0  -5  314.27   14.10
  -8   0  -5    0.60    1.10
  -8   0  -5   -0.60    0.90
   8   0   5    0.40    0.90
   8   0   5    0.70    0.80
   9   0   5   14.40    2.20
  -9   0  -5   14.40    2.50
   9   0   5   14.80    2.30
  10   0   5    0.30    1.10
  10   0   5   -1.90    1.10
 -10   0  -5    0.50    1.40
 -11   0  -5   35.80    4.50
  11   0   5   37.50    4.00
  11   0   5   30.90    3.70
  11  -1  -5    5.60    2.00
 -11  -1   5   10.60    2.70
 -11   1   5   13.30    3.10
  11   1  -5   12.60    3.00
 -10  -1   5    6.20    2.10
  10  -1  -5    3.10    1.60
  10   1  -5    1.70    1.60
 -10   1   5    3.40    1.80
  -9  -1   5   10.30    2.30
  -9  -1   5   10.20    2.30
   9  -1  -5   12.10    2.40
  -9   1   5    9.20    2.20
   8  -1  -5   39.30    3.40
  -8  -1   5   35.60    3.70
  -8  -1   5   41.90    4.20
  -8   1   5   41.30    4.30
  -7  -1   5    8.10    1.60
  -7  -1   5    5.40    1.40
   7  -1  -5    5.30    1.40
  -7   1   5    5.80    1.60
   7   1  -5    9.10    1.40
  -6  -1   5   71.29    4.50
   6  -1  -5   84.39    4.70
  -6  -1   5   76.79    4.70
  -6   1   5   65.19    4.50
  -6   1   5   75.19    3.70
   6   1  -5   79.89    4.10
   5  -1  -5    3.90    1.10
  -5  -1   5    3.90    1.10
  -5  -1   5    4.00    1.10
  -5   1   5    4.50    0.70
  -5   1   5    3.80    1.10
   5   1  -5    5.10    0.90
  -4  -1   5   57.59    3.30
  -4  -1   5   56.09    3.40
   4  -1  -5   58.69    3.50
  -4   1   5   52.99    2.50
   4   1  -5   56.49    2.90
  -4   1   5   57.59    3.50
  -3  -1   5   36.40    2.20
   3  -1  -5   31.30    2.30
  -3  -1   5   32.90    2.30
  -3   1   5   40.20    2.40
   3   1  -5   34.40    1.90
   2  -1  -5   85.89    4.30
  -2  -1   5   89.19    4.10
  -2  -1   5   85.49    4.20
  -2   1   5   85.39    4.20
   2   1  -5   85.49    3.90
  -1  -1   5  275.27   11.50
  -1  -1   5  275.97   11.40
   1  -1  -5  286.67   11.70
  -1   1   5  284.67   11.50
   1   1  -5  265.17   11.40
  -1   1   5  280.57   11.20
   0  -1  -5  174.48    8.00
   0  -1   5  195.58    7.80
   0  -1   5  180.18    7.90
   0  -1  -5  194.28    7.90
   0   1   5  188.18    7.80
   0   1  -5  197.98    8.00
   1  -1   5  552.44   23.00
  -1  -1  -5  590.54   23.20
  -1  -1  -5  580.44   23.10
   1   1   5  582.34   22.90
  -1   1  -5  566.74   23.20
  -2  -1  -5   22.00    1.60
   2  -1   5   17.40    1.40
  -2  -1  -5   18.20    1.40
  -2   1  -5   19.30    1.50
   2   1   5   19.50    1.20
  -3  -1  -5    4.00    0.80
   3  -1   5    5.20    0.90
  -3  -1  -5    3.80    0.80
   3  -1   5    5.40    0.90
   3   1   5    4.50    0.70
  -3   1  -5    4.00    0.90
   4  -1   5   52.09    3.00
   4  -1   5   50.99    2.90
  -4  -1  -5   45.90    3.10
   4  -1   5   47.60    2.40
  -4   1  -5   51.29    3.10
   4   1   5   49.20    2.60
   4   1   5   50.19    2.70
   5  -1   5   91.79    4.70
   5  -1   5   90.19    4.10
   5  -1   5   90.89    4.60
  -5  -1  -5   87.59    4.90
   5   1   5   81.89    4.20
  -5   1  -5   72.49    4.60
   5   1   5   82.19    4.30
  -5   1  -5   92.89    4.90
   6  -1   5   19.10    1.60
  -6  -1  -5   17.80    2.30
   6   1   5   21.00    1.90
  -6   1  -5   20.20    2.30
  -6   1  -5   16.80    2.20
   6   1   5   16.50    1.80
  -7  -1  -5  535.85   23.80
   7   1   5  564.74   23.20
   7   1   5  553.34   23.00
  -7   1  -5  558.64   23.90
  -7   1  -5  553.64   23.70
  -8  -1  -5   30.40    3.50
  -8   1  -5   36.90    3.70
   8   1   5   33.40    3.10
   8   1   5   34.30    2.60
  -8   1  -5   30.10    3.60
   9  -1   5   -0.30    1.10
  -9  -1  -5    0.90    1.20
   9  -1   5   -0.60    1.00
  -9   1  -5   -0.20    1.30
   9   1   5   -0.50    0.80
  -9   1  -5   -0.10    1.20
   9   1   5    0.00    0.90
  10  -1   5   11.80    2.40
 -10  -1  -5   15.50    3.00
  10  -1   5   15.60    2.70
  10   1   5   16.40    2.40
 -10   1  -5   20.50    3.20
  10   1   5   15.00    2.40
  11  -1   5   19.70    3.10
 -11  -1  -5   26.60    4.00
  11  -1   5   23.40    3.30
  11   1   5   16.20    2.70
  11   1   5   22.80    3.10
 -11   1  -5   14.70    3.20
  11  -2  -5   -0.10    1.60
 -11  -2   5    3.40    2.60
 -11   2   5    1.30    2.20
  10  -2  -5    1.40    1.40
 -10  -2   5    6.00    2.30
 -10   2   5    3.60    1.90
  -9  -2   5    2.20    1.40
  -9  -2   5    3.70    1.60
   9  -2  -5    2.60    1.40
  -9   2   5    4.40    1.90
  -8  -2   5    5.40    1.70
  -8  -2   5    3.50    1.40
   8  -2  -5    2.50    1.20
  -8   2   5    4.60    1.80
   8   2  -5    2.60    1.20
   7  -2  -5    3.90    1.30
  -7  -2   5    3.50    1.20
  -7  -2   5    1.10    1.10
  -7   2   5    3.60    1.50
   7   2  -5    1.50    1.00
  -6  -2   5   20.20    2.20
  -6  -2   5   13.50    2.10
   6  -2  -5   16.70    2.20
  -6   2   5   14.80    2.20
   6   2  -5   18.20    2.00
  -5  -2   5    2.30    1.00
  -5  -2   5    1.50    0.70
   5  -2  -5    4.70    1.20
  -5   2   5    3.40    1.10
   5   2  -5    3.20    0.90
  -5   2   5    2.40    0.60
   4  -2  -5   59.09    3.60
  -4  -2   5   59.59    3.70
  -4   2   5   54.69    3.60
   4   2  -5   59.79    3.30
  -3  -2   5   63.39    3.80
   3  -2  -5   59.09    3.70
  -3   2   5   70.99    3.80
  -3   2   5   67.89    3.20
   3   2  -5   71.29    3.60
   2  -2  -5  219.28    9.60
  -2  -2   5  221.98    9.60
  -2   2   5  213.38    9.40
   2   2  -5  215.98    9.40
  -2   2   5  213.08    9.00
  -1  -2   5  135.79    6.10
  -1  -2   5  142.49    6.40
   1  -2  -5  143.79    6.60
  -1   2   5  138.59    6.20
   1   2  -5  151.18    6.50
  -1   2   5  144.89    6.30
   0  -2   5   39.20    2.10
   0  -2   5   37.30    2.10
   0  -2  -5   33.00    2.30
   0   2  -5   35.40    2.20
   0   2   5   37.90    2.20
   0   2   5   39.30    2.00
   1  -2   5  275.47   11.40
  -1  -2  -5  283.57   12.00
  -1  -2  -5  276.07   12.00
   1  -2   5  282.67   11.70
  -1   2  -5  294.57   12.10
   1   2   5  279.77   11.40
   2  -2   5  142.89    6.50
   2  -2   5  144.29    5.90
  -2  -2  -5  153.98    6.80
  -2  -2  -5  135.29    6.60
   2  -2   5  131.19    6.30
  -2   2  -5  144.59    6.70
   2   2   5  147.69    6.00
   3  -2   5  128.39    6.00
   3  -2   5  130.39    5.30
   3  -2   5  126.99    6.10
  -3  -2  -5  134.09    6.40
  -3  -2  -5  137.39    6.40
  -3   2  -5  118.09    6.20
   3   2   5  129.49    5.50
   4  -2   5  113.49    5.80
   4  -2   5  120.19    5.20
   4  -2   5  128.09    6.10
  -4  -2  -5  128.39    6.20
  -4  -2  -5  120.79    6.20
   4   2   5  121.69    5.40
  -4   2  -5  122.29    6.20
   5  -2   5   57.69    2.90
   5  -2   5   61.49    3.80
  -5  -2  -5   64.29    3.90
  -5  -2  -5   63.49    4.00
   5  -2   5   57.19    3.60
   5   2   5   58.39    3.20
   5   2   5   66.99    3.20
  -5   2  -5   60.49    3.90
  -6  -2  -5   29.00    3.00
  -6  -2  -5   25.00    2.80
  -6   2  -5   31.60    2.70
   6   2   5   27.10    2.00
  -6   2  -5   32.00    3.20
   6   2   5   31.50    2.00
  -7  -2  -5  289.97   13.60
  -7  -2  -5  257.37   13.20
  -7   2  -5  290.17   13.40
  -7   2  -5  294.77   13.60
   7   2   5  297.37   12.50
   7   2   5  291.77   12.40
  -8  -2  -5    3.00    1.30
  -8  -2  -5    2.10    1.20
   8   2   5    3.60    1.10
   8   2   5    4.10    1.10
  -8   2  -5    1.30    1.10
  -8   2  -5    3.10    1.60
   9  -2   5   21.10    3.00
   9  -2   5   20.00    2.80
  -9  -2  -5   24.00    3.20
  -9  -2  -5   21.10    3.30
  -9   2  -5   26.50    3.30
 -10  -2  -5    9.70    2.50
  10  -2   5    7.60    2.10
  10  -2   5    8.80    2.30
 -10   2  -5    7.50    2.30
  11  -2   5   21.80    3.30
  11  -2   5   26.00    3.70
 -11  -2  -5   23.30    3.90
 -11  -3   5    6.10    2.40
 -11   3   5    7.50    2.80
 -10  -3   5   23.70    3.70
  10  -3  -5   18.10    3.00
 -10   3   5   20.00    3.70
  -9  -3   5    2.00    1.50
   9  -3  -5    4.90    1.60
  -9   3   5    2.70    1.70
  -8  -3   5   30.80    3.80
   8  -3  -5   27.20    3.30
  -8   3   5   33.20    4.10
   8   3  -5   29.10    3.20
  -7  -3   5    7.30    1.80
  -7  -3   5    6.60    1.60
   7  -3  -5    4.50    1.40
  -7   3   5    7.90    2.00
   7   3  -5    9.70    1.80
   6  -3  -5  215.68   10.50
  -6  -3   5  216.18   10.00
  -6  -3   5  231.78   11.00
   6   3  -5  229.28   10.40
  -6   3   5  205.18   10.70
   5  -3  -5    8.10    1.60
  -5  -3   5    9.90    1.40
  -5  -3   5    8.40    1.70
   5   3  -5    8.00    1.40
  -5   3   5    8.00    1.70
  -5   3   5    6.50    1.00
  -4  -3   5  130.99    6.80
  -4  -3   5  125.79    5.90
   4  -3  -5  128.59    6.60
   4   3  -5  130.79    6.50
  -4   3   5  125.29    6.60
  -4   3   5  125.79    5.90
   3  -3  -5    7.80    1.40
  -3  -3   5    6.70    0.90
  -3  -3   5    6.70    1.30
  -3   3   5    4.50    0.80
   3   3  -5    4.20    1.00
  -3   3   5    4.10    1.00
  -2  -3   5   15.00    1.20
   2  -3  -5   12.50    1.70
  -2  -3   5   12.80    1.70
  -2   3   5   12.80    1.40
   2   3  -5   14.40    1.80
  -2   3   5   12.40    1.50
  -1  -3   5   38.00    2.20
   1  -3  -5   41.30    2.70
  -1  -3   5   38.50    2.50
  -1   3   5   39.20    2.50
   1   3  -5   38.40    2.60
  -1   3   5   43.40    2.40
   0  -3   5  134.49    6.30
   0  -3  -5  142.99    6.70
   0  -3   5  134.89    6.00
   0   3   5  138.69    6.50
   0   3   5  135.59    5.90
   0   3  -5  132.39    6.50
   1  -3   5  143.89    6.50
  -1  -3  -5  135.79    6.90
   1  -3   5  147.49    6.40
   1   3   5  144.79    6.00
  -1   3  -5  144.19    6.90
   1   3   5  145.49    6.90
   2  -3   5   37.70    2.20
   2  -3   5   39.20    2.50
  -2  -3  -5   43.00    2.90
   2   3   5   39.80    1.80
  -2   3  -5   38.70    2.70
   2   3   5   39.50    2.80
  -3  -3  -5   74.09    4.30
   3  -3   5   70.19    3.40
   3  -3   5   73.59    3.90
   3  -3   5   68.99    3.90
   3   3   5   69.99    4.30
   3   3   5   74.19    3.10
  -3   3  -5   71.99    4.20
   4  -3   5    0.50    0.60
   4  -3   5    1.00    0.50
   4  -3   5    2.10    0.90
  -4  -3  -5    0.50    0.80
  -4   3  -5    1.20    0.80
   4   3   5    1.50    0.40
   4   3   5    1.00    0.80
   5  -3   5   13.50    1.90
  -5  -3  -5   18.60    2.40
   5  -3   5   17.20    2.10
  -5  -3  -5   15.30    2.30
  -5   3  -5   19.30    2.40
   5   3   5   15.40    1.20
  -6  -3  -5    3.60    1.20
  -6  -3  -5    0.30    0.90
   6  -3   5    0.50    0.90
   6  -3   5   -0.10    0.70
  -6   3  -5    1.00    1.00
   7  -3   5  136.29    7.40
   7  -3   5  139.29    7.70
  -7  -3  -5  139.09    7.90
  -7  -3  -5  146.69    7.90
  -7   3  -5  137.19    7.70
  -8  -3  -5    3.20    1.60
   8  -3   5    0.40    1.10
  -8  -3  -5    3.90    1.60
   8  -3   5    0.70    1.20
  -8   3  -5    0.80    1.20
   9  -3   5    8.30    2.10
  -9  -3  -5    5.10    1.90
  -9  -3  -5    7.50    2.10
   9  -3   5    6.30    1.90
   9   3   5    7.20    2.20
  -9   3  -5    6.20    2.00
  10  -3   5    7.00    2.00
  10  -3   5    4.20    1.90
 -10  -3  -5    6.50    2.30
 -10   3  -5    8.00    2.20
  10   3   5    9.60    2.50
  11  -3   5   11.10    2.70
  11  -3   5    9.80    2.60
  11   3   5   10.30    3.00
 -10  -4   5   13.10    3.20
 -10   4   5   10.50    3.00
  -9  -4   5   31.80    4.30
   9  -4  -5   25.30    3.40
  -9   4   5   32.20    4.50
   9   4  -5   37.10    4.00
   8  -4  -5    5.40    1.60
  -8  -4   5    5.60    2.00
   8   4  -5    9.00    1.90
  -8   4   5    4.80    1.80
  -7  -4   5    6.90    2.10
   7  -4  -5    6.90    1.70
   7   4  -5    9.30    1.80
  -7   4   5    4.50    1.70
  -6  -4   5    0.20    1.20
   6  -4  -5    0.20    0.90
   6   4  -5   -0.20    0.90
  -6   4   5    0.60    1.10
  -5  -4   5   41.20    3.50
   5  -4  -5   39.80    3.20
   5   4  -5   36.20    3.10
  -5   4   5   46.10    3.60
  -5   4   5   38.80    2.70
  -4  -4   5    2.40    1.00
  -4  -4   5    1.70    1.10
   4  -4  -5    1.10    0.80
  -4   4   5    3.00    0.90
  -4   4   5    2.60    1.10
   4   4  -5    3.80    1.20
  -3  -4   5   95.39    5.40
   3  -4  -5   88.59    5.20
  -3  -4   5   92.69    4.40
   3   4  -5   97.99    5.30
  -3   4   5   86.79    5.00
  -2  -4   5   16.60    2.00
  -2  -4   5   11.00    1.20
   2  -4  -5   11.60    1.80
  -2   4   5   14.20    1.70
  -2   4   5   11.90    1.60
   2   4  -5   14.80    2.00
  -1  -4   5  106.59    4.90
  -1  -4   5  105.69    5.50
   1  -4  -5  108.69    5.70
   1   4  -5  100.69    5.60
  -1   4   5  103.59    5.40
  -1   4   5  103.99    5.10
   0  -4   5   78.79    4.30
   0  -4  -5   76.79    4.60
   0  -4   5   75.39    3.80
   0   4   5   71.49    4.30
   0   4   5   82.19    3.80
   0   4  -5   81.99    4.60
   1  -4   5    0.30    0.50
   1  -4   5    0.50    0.50
  -1  -4  -5    0.10    0.50
  -1   4  -5    0.60    0.60
   1   4   5    0.10    0.40
   1   4   5    0.90    0.80
   2  -4   5   60.49    3.40
  -2  -4  -5   65.69    4.10
   2  -4   5   57.19    3.30
  -2   4  -5   55.69    3.80
   2   4   5   59.49    3.90
   3  -4   5  148.79    7.10
   3  -4   5  146.79    7.20
   3  -4   5  144.19    6.70
  -3  -4  -5  163.38    8.00
  -3   4  -5  148.39    7.60
   3   4   5  144.89    7.70
   4  -4   5    8.40    1.50
  -4  -4  -5   12.00    2.00
   4  -4   5   10.80    1.70
   4   4   5    8.90    1.70
  -4   4  -5    9.70    1.80
   5  -4   5   20.20    2.40
   5  -4   5   19.60    2.40
  -5  -4  -5   24.80    3.10
  -5   4  -5   22.60    2.80
   5   4   5   24.10    3.00
   6  -4   5    8.60    1.80
   6  -4   5    3.00    1.10
  -6  -4  -5    8.40    2.00
  -6   4  -5    3.70    1.40
   6   4   5    9.20    2.10
  -7  -4  -5  157.98    8.40
   7  -4   5  135.49    7.90
   7  -4   5  146.99    7.80
  -7   4  -5  137.19    8.00
   7   4   5  135.19    8.10
   8  -4   5   12.90    2.50
  -8  -4  -5    7.40    2.20
   8  -4   5    7.40    2.00
  -8   4  -5   10.50    2.20
   8   4   5    8.10    2.10
  -9  -4  -5   30.50    4.10
   9  -4   5   26.10    3.60
   9  -4   5   20.80    3.10
  -9   4  -5   25.10    3.50
   9   4   5   27.20    3.90
  10  -4   5    8.50    2.20
 -10  -4  -5    7.30    2.60
  10  -4   5    7.50    2.20
  10   4   5    5.30    2.20
 -10  -5   5    9.40    3.00
 -10   5   5   19.00    3.80
  -9  -5   5    3.30    2.40
   9   5  -5    4.90    2.00
  -9   5   5    2.60    2.10
  -8  -5   5   13.00    3.10
   8  -5  -5   13.60    2.50
  -8   5   5   11.40    2.70
   8   5  -5   11.20    2.40
  -7  -5   5   -0.20    1.20
   7  -5  -5    0.30    1.10
   7   5  -5    0.30    1.30
  -7   5   5   -0.70    1.30
   6  -5  -5   61.69    4.60
  -6  -5   5   65.29    5.10
  -6   5   5   72.49    5.10
   6   5  -5   74.09    5.00
  -5  -5   5    4.70    1.60
   5  -5  -5    3.10    1.40
   5   5  -5    4.10    1.50
  -5   5   5    6.00    1.60
  -5   5   5    4.60    1.20
  -4  -5   5   21.70    2.90
   4  -5  -5   19.50    2.60
  -4   5   5   18.70    2.50
   4   5  -5   20.90    2.70
   3  -5  -5    9.10    1.70
  -3  -5   5    9.70    2.00
  -3   5   5    8.00    1.50
   3   5  -5    5.60    1.50
  -3   5   5    6.90    1.50
  -2  -5   5   74.99    4.70
   2  -5  -5   72.49    4.60
  -2   5   5   68.79    4.00
   2   5  -5   75.59    4.70
  -2   5   5   60.69    4.20
  -1  -5   5   77.39    4.70
   1  -5  -5   72.79    4.80
  -1  -5   5   76.49    3.80
   1   5  -5   76.29    4.90
  -1   5   5   77.19    4.70
  -1   5   5   76.19    4.00
   0  -5  -5    5.60    1.50
   0  -5   5    2.50    0.70
   0  -5   5    3.90    1.10
   0   5   5    5.20    1.30
   0   5  -5    2.20    1.00
   0   5   5    4.50    1.30
  -1  -5  -5   35.20    3.10
   1  -5   5   35.50    2.70
   1   5   5   33.50    3.00
  -1   5  -5   38.30    3.00
  -2  -5  -5   18.30    2.60
   2  -5   5   19.50    2.10
   2  -5   5   20.10    2.20
   2   5   5   19.20    2.50
  -2   5  -5   19.70    2.60
   3  -5   5   19.60    2.10
   3  -5   5   15.60    1.90
  -3  -5  -5   13.10    2.40
   3  -5   5   18.20    2.10
   3   5   5   14.40    2.30
  -3   5  -5   20.20    2.70
   4  -5   5    4.30    1.20
   4  -5   5    6.20    1.40
  -4  -5  -5    3.10    1.30
  -4   5  -5    5.30    1.50
   4   5   5    1.90    1.10
   5  -5   5    6.40    1.50
   5  -5   5    7.20    1.60
  -5  -5  -5    6.40    2.00
   5   5   5    5.30    1.70
  -5   5  -5    7.50    1.90
   6  -5   5    0.80    0.90
  -6  -5  -5    0.40    1.20
   6  -5   5    1.20    1.00
   6   5   5    1.20    1.30
  -6   5  -5    1.50    1.30
   7  -5   5   16.20    2.70
   7  -5   5   18.60    2.70
  -7  -5  -5   21.70    3.50
   7   5   5   13.00    2.80
  -7   5  -5   19.20    3.00
  -8  -5  -5   15.20    3.00
   8  -5   5    9.00    2.10
   8  -5   5   17.10    2.90
   8   5   5   11.00    2.70
  -8   5  -5    7.40    2.40
  -9  -5  -5    1.20    2.00
   9  -5   5    0.30    1.40
   9  -5   5    1.50    1.60
  -9   5  -5   -2.20    1.50
   9   5   5   -0.40    1.60
  -9  -6   5    8.50    3.00
  -9   6   5   11.10    2.90
   9   6  -5    9.10    2.70
  -8  -6   5   -1.70    1.70
  -8   6   5    2.00    2.00
   8   6  -5    3.50    1.90
   7  -6  -5   15.20    2.60
  -7  -6   5   11.80    2.80
   7   6  -5   15.60    2.80
  -7   6   5   20.00    3.50
   6  -6  -5    4.60    1.80
  -6  -6   5    5.20    2.00
   6   6  -5    4.40    1.80
  -6   6   5    6.00    2.00
   5  -6  -5    8.30    2.10
  -5  -6   5    7.80    2.20
  -5   6   5    6.30    1.90
   5   6  -5    8.40    2.00
   4  -6  -5    6.60    1.80
  -4  -6   5    3.60    1.60
  -4   6   5    6.10    1.70
   4   6  -5    5.50    1.70
  -4   6   5    7.00    1.70
   3  -6  -5   22.30    2.90
  -3  -6   5   15.50    2.60
  -3   6   5   14.10    2.20
   3   6  -5   20.40    2.90
  -3   6   5   18.80    2.50
   2  -6  -5    2.90    1.30
  -2  -6   5    3.30    1.40
  -2   6   5    1.20    1.00
  -2   6   5    4.10    1.30
   2   6  -5    2.40    1.10
   1  -6  -5    5.10    1.60
  -1  -6   5    4.00    1.40
   1   6  -5    4.10    1.50
  -1   6   5    3.20    1.30
   0  -6  -5   30.00    3.60
   0  -6   5   35.00    3.50
   0   6   5   27.10    3.20
   0   6  -5   31.50    3.50
   1  -6   5    6.60    1.20
  -1  -6  -5    2.10    1.40
   1  -6   5    6.20    1.50
   1   6   5    5.30    1.50
  -1   6  -5    6.00    1.60
  -2  -6  -5   22.10    3.20
   2  -6   5   18.80    2.10
   2  -6   5   19.70    2.50
  -2   6  -5   17.00    2.60
   2   6   5   19.30    2.80
   3  -6   5   79.49    4.80
  -3  -6  -5   76.49    5.60
  -3   6  -5   83.09    5.50
   3   6   5   72.29    5.30
  -4  -6  -5   13.70    2.60
   4  -6   5    9.40    1.80
   4  -6   5   16.10    2.20
   4   6   5    8.90    2.30
  -4   6  -5   13.10    2.50
  -5  -6  -5    5.90    2.10
   5  -6   5    5.30    1.50
   5  -6   5    4.60    1.40
   5   6   5    2.00    1.40
  -5   6  -5    2.20    1.50
  -6  -6  -5   -0.60    1.20
   6  -6   5   -0.60    1.00
   6  -6   5    2.30    1.40
  -6   6  -5    1.60    1.60
   6   6   5    2.30    1.60
  -7  -6  -5   33.90    4.60
   7  -6   5   34.30    3.90
   7  -6   5   36.60    3.80
  -7   6  -5   37.10    4.40
   7   6   5   30.70    4.10
   8  -6   5    0.90    1.40
   8  -6   5    0.30    1.20
  -8  -6  -5    1.90    2.00
  -8   6  -5    1.10    1.70
   8   6   5    0.80    1.80
  -7  -7   5   10.80    3.10
   7   7  -5    8.60    2.60
  -7   7   5   11.00    2.80
   6  -7  -5   13.90    2.80
  -6  -7   5   19.10    3.70
   6   7  -5   17.10    3.20
  -6   7   5   16.00    3.00
  -5  -7   5    1.40    1.90
   5  -7  -5   -1.40    1.40
  -5   7   5    0.70    1.50
   5   7  -5    0.40    1.50
  -4  -7   5    7.00    2.30
   4  -7  -5    5.00    1.80
  -4   7   5    4.10    1.60
   4   7  -5    4.10    1.70
   3  -7  -5   14.90    2.80
  -3  -7   5   14.80    2.80
   3   7  -5    9.20    2.40
  -3   7   5   10.50    2.30
  -2  -7   5   17.60    3.00
   2  -7  -5   20.70    3.20
  -2   7   5   14.30    2.50
   2   7  -5   11.90    2.50
   1  -7  -5   35.10    4.20
  -1  -7   5   38.80    4.20
  -1   7   5   33.70    4.00
   1   7  -5   39.70    4.30
   0  -7  -5   -0.10    1.20
   0  -7   5    2.10    1.40
   0   7  -5    1.20    1.00
   0   7   5    0.30    1.00
   1  -7   5   11.90    2.30
  -1  -7  -5   11.90    2.60
   1   7   5   15.80    2.80
  -1   7  -5   10.70    2.20
  -2  -7  -5   10.40    2.50
   2   7   5    9.60    2.30
  -2   7  -5   10.00    2.30
  -3  -7  -5    0.70    1.60
   3   7   5    0.70    1.40
  -3   7  -5    0.60    1.20
   4  -7   5    0.10    1.00
  -4  -7  -5   -1.50    1.10
  -4   7  -5    2.40    1.50
   4   7   5   -0.10    1.30
  -5  -7  -5   -0.20    1.50
   5  -7   5    0.00    1.10
  -5   7  -5   -1.90    1.20
   5   7   5   -0.10    1.40
   6  -7   5    4.30    1.80
  -6  -7  -5    8.40    2.60
   6  -7   5    2.80    1.50
   6   7   5    4.40    2.00
  -6   7  -5    8.60    2.50
   7  -7   5    1.20    1.60
   7  -7   5    0.60    1.50
  -7  -7  -5    2.50    2.00
  -7   7  -5    0.40    1.80
   7   7   5    0.70    1.60
   5  -8  -5    8.70    2.70
  -5  -8   5    8.10    3.00
   5   8  -5    9.20    2.60
  -4  -8   5    9.60    2.70
   4  -8  -5    5.80    2.30
   4   8  -5    7.70    2.50
  -3  -8   5    9.20    2.70
   3  -8  -5    8.00    2.50
   3   8  -5    8.90    2.50
  -3   8   5    8.70    2.30
  -2  -8   5    4.90    2.10
   2  -8  -5    4.20    2.10
  -2   8   5    1.00    1.60
   2   8  -5    2.30    1.70
  -1  -8   5    4.20    1.90
   1  -8  -5    5.60    2.30
   1   8  -5    1.50    1.50
  -1   8   5    6.60    2.20
   0  -8  -5    4.60    2.20
   0  -8   5    8.80    2.50
   0   8  -5    7.20    2.20
   0   8   5    5.20    2.00
  -1  -8  -5    0.80    1.50
  -1   8  -5    0.70    1.40
   1   8   5    2.10    1.80
  -2  -8  -5   15.60    3.30
   2   8   5   22.00    3.40
  -2   8  -5   24.90    3.80
  -3  -8  -5   43.40    5.30
   3   8   5   38.40    4.70
  -3   8  -5   45.10    5.10
  -4  -8  -5   15.10    3.60
  -4   8  -5   20.60    3.70
   4   8   5   14.50    3.10
  -5  -8  -5    4.90    2.60
   5   8   5    9.20    2.70
  -5   8  -5   10.60    2.90
  -2  -9   5    4.20    2.50
   2  -9  -5    6.30    2.40
  -2   9   5    5.90    2.20
   2   9  -5    1.30    2.10
   1  -9  -5   14.10    3.40
  -1  -9   5   17.30    3.60
  -1   9   5   21.80    3.80
   1   9  -5   18.50    3.40
   0  -9  -5    0.90    2.00
   0   9  -5    1.30    1.80
   0   9   5    1.70    1.80
  -1  -9  -5   15.50    3.60
   1   9   5   10.40    2.80
  -1   9  -5   17.90    3.50
  -2  -9  -5   12.30    3.20
   2   9   5   13.70    3.40
  -2   9  -5   16.00    3.50
  11   0  -6   11.00    2.70
 -11   0   6    4.60    2.20
  10   0  -6   18.80    3.10
 -10   0   6   30.60    4.00
   9   0  -6    7.70    2.10
  -9   0   6    7.70    2.20
   8   0  -6   -0.10    0.90
  -8   0   6    0.00    1.10
   7   0  -6   32.30    3.50
  -7   0   6   26.40    3.10
  -6   0   6  317.27   14.00
   6   0  -6  307.37   14.10
   6   0  -6  300.87   12.80
   5   0  -6   67.09    3.30
  -5   0   6   72.29    4.20
   5   0  -6   70.49    4.30
  -4   0   6    1.80    0.70
   4   0  -6    1.80    0.40
   4   0  -6    2.10    0.80
  -3   0   6  193.48    8.60
   3   0  -6  190.98    8.70
  -2   0   6  522.45   20.40
   2   0  -6  479.35   20.50
   1   0  -6   29.20    1.80
  -1   0   6   30.40    1.80
   1   0  -6   30.10    1.50
   0   0   6   50.49    2.60
   0   0  -6   52.09    2.50
  -1   0  -6  233.98    9.50
  -1   0  -6  227.08    9.70
   1   0   6  231.68    9.60
   2   0   6  521.35   20.90
  -2   0  -6  509.35   20.60
  -2   0  -6  518.75   21.10
   3   0   6    6.20    0.90
  -3   0  -6    6.70    0.80
  -3   0  -6    6.90    1.10
  -4   0  -6   88.89    4.70
   4   0   6   88.89    4.40
  -4   0  -6   86.19    4.20
   4   0   6   92.19    4.40
   5   0   6   72.69    3.80
  -5   0  -6   72.79    3.70
  -5   0  -6   71.39    4.20
   5   0   6   71.59    3.90
  -6   0  -6   78.79    4.30
  -6   0  -6   82.29    5.00
   6   0   6   85.79    4.50
   6   0   6   86.69    4.60
   7   0   6   22.10    2.50
   7   0   6   22.40    2.50
  -7   0  -6   23.50    2.10
  -7   0  -6   27.20    3.00
   8   0   6   -0.70    0.70
   8   0   6    1.60    0.90
  -8   0  -6   -0.30    0.90
   9   0   6   17.40    2.40
  -9   0  -6   15.80    2.70
   9   0   6   13.90    2.20
  10   0   6    3.00    1.50
  10   0   6    0.90    1.20
 -10   0  -6    6.00    2.10
  11   0   6   50.09    4.70
  11   0   6   49.50    4.10
 -11   0  -6   38.40    4.90
  11  -1  -6    6.80    2.20
 -11  -1   6    5.60    2.30
  11   1  -6    9.20    2.60
 -11   1   6    9.70    2.80
  10  -1  -6   10.80    2.40
 -10  -1   6   13.10    2.80
 -10   1   6   10.10    2.50
  10   1  -6   15.20    3.00
  -9  -1   6   12.40    2.40
  -9  -1   6   14.30    2.60
   9  -1  -6   12.10    2.40
  -9   1   6   11.30    2.50
   9   1  -6   12.30    2.50
  -8  -1   6    6.80    1.70
   8  -1  -6    3.30    1.40
  -8  -1   6    4.60    1.60
  -8   1   6    4.00    1.70
  -7  -1   6    1.80    1.20
   7  -1  -6    2.80    1.30
  -7  -1   6    1.20    1.00
   7   1  -6    2.30    0.90
  -7   1   6    3.10    1.30
  -6  -1   6   32.60    2.70
  -6  -1   6   25.40    2.90
   6  -1  -6   31.10    3.10
   6   1  -6   29.20    2.10
  -6   1   6   30.40    3.10
   5  -1  -6   60.69    3.80
  -5  -1   6   62.39    3.80
  -5  -1   6   55.39    3.50
  -5   1   6   57.89    2.70
  -5   1   6   50.29    3.60
   5   1  -6   62.99    3.20
  -4  -1   6  104.89    5.40
  -4  -1   6  109.69    5.60
   4  -1  -6  106.49    5.60
   4   1  -6  115.59    5.00
  -4   1   6  106.69    5.60
  -3  -1   6   -0.30    0.30
  -3  -1   6    0.50    0.50
   3  -1  -6    0.40    0.50
  -3   1   6    1.50    0.70
   3   1  -6    0.70    0.40
  -2  -1   6  319.17   13.80
  -2  -1   6  334.07   13.60
   2  -1  -6  325.67   13.90
   2   1  -6  331.27   13.40
  -2   1   6  329.77   13.70
   1  -1  -6   82.09    3.70
  -1  -1   6   87.39    4.00
   1  -1  -6   90.99    4.20
  -1  -1   6   86.59    4.00
   1   1  -6   84.99    3.90
  -1   1   6   79.19    4.00
   0  -1  -6   54.39    2.80
   0  -1  -6   53.59    2.60
   0  -1   6   49.40    2.60
   0  -1   6   53.29    2.50
   0   1   6   48.60    2.60
   0   1  -6   53.99    2.70
  -1  -1  -6   50.89    2.70
  -1  -1  -6   51.59    2.80
   1  -1   6   49.90    2.70
  -1   1  -6   55.69    2.90
   1   1   6   55.69    2.60
  -2  -1  -6   66.39    3.40
   2  -1   6   61.19    3.20
  -2  -1  -6   61.09    3.20
  -2   1  -6   55.39    3.30
   2   1   6   68.59    3.00
   3  -1   6   14.40    1.50
   3  -1   6   11.50    1.30
  -3  -1  -6   14.00    1.60
   3   1   6   12.00    1.20
  -3   1  -6   11.20    1.50
  -4  -1  -6   23.60    2.00
   4  -1   6   25.60    1.90
   4  -1   6   26.50    1.90
   4  -1   6   24.40    1.30
   4   1   6   23.60    1.70
  -4   1  -6   23.90    2.00
  -5  -1  -6  165.68    8.50
   5  -1   6  193.98    8.20
   5  -1   6  172.38    8.20
   5  -1   6  179.08    7.50
   5   1   6  175.68    7.90
   5   1   6  172.48    7.80
  -5   1  -6  169.98    8.40
   6  -1   6    8.80    1.60
   6  -1   6    7.60    1.40
  -6  -1  -6   10.20    1.80
  -6  -1  -6    6.80    1.30
   6  -1   6    6.50    1.00
   6   1   6    9.40    1.30
   6   1   6    7.90    1.30
  -6   1  -6    9.60    1.70
  -7  -1  -6   10.90    2.10
  -7  -1  -6    9.80    1.70
   7  -1   6    8.70    1.80
   7  -1   6   12.20    1.90
  -7   1  -6   12.80    2.10
   7   1   6   10.70    1.60
   7   1   6    9.70    1.60
   8  -1   6   12.00    2.10
  -8  -1  -6   13.30    2.10
   8  -1   6   16.90    2.30
  -8  -1  -6   13.70    2.50
   8   1   6   18.00    2.10
   8   1   6   16.10    2.10
  -8   1  -6   15.00    2.40
   9  -1   6    2.50    1.30
   9  -1   6    2.80    1.40
  -9  -1  -6    4.80    1.80
   9   1   6    3.30    1.20
  -9   1  -6    4.70    1.80
   9   1   6    3.60    1.00
  10  -1   6    6.10    1.90
 -10  -1  -6    9.20    2.50
  10  -1   6   10.00    2.10
  10   1   6    9.20    2.00
  10   1   6    8.90    1.90
 -10   1  -6    9.00    2.50
  11  -1   6   44.60    4.60
 -11  -1  -6   36.90    4.80
  11  -1   6   40.80    4.30
 -11   1  -6   35.10    4.60
 -11  -2   6    3.60    2.20
  11  -2  -6    0.20    1.50
 -11   2   6    3.80    2.40
 -10  -2   6   46.20    5.00
  10  -2  -6   44.80    4.80
 -10   2   6   42.80    5.10
   9  -2  -6    1.00    1.20
  -9  -2   6   -0.40    1.20
  -9  -2   6   -1.10    0.80
  -9   2   6   -0.40    1.10
  -8  -2   6   29.80    3.30
  -8  -2   6   23.70    3.20
   8  -2  -6   28.70    3.40
  -8   2   6   28.40    3.70
  -7  -2   6   30.10    3.00
  -7  -2   6   32.80    3.50
   7  -2  -6   32.50    3.30
  -7   2   6   31.70    3.50
   7   2  -6   26.50    2.40
   6  -2  -6   70.69    4.50
  -6  -2   6   71.29    4.30
  -6  -2   6   62.69    4.50
   6   2  -6   73.19    4.00
  -6   2   6   67.29    4.60
  -5  -2   6   71.09    4.00
  -5  -2   6   72.89    4.40
   5  -2  -6   66.89    4.20
  -5   2   6   68.99    3.30
   5   2  -6   68.59    3.90
  -5   2   6   76.89    4.50
  -4  -2   6   70.19    3.80
  -4  -2   6   70.89    4.30
   4  -2  -6   71.39    4.20
  -4   2   6   72.99    4.30
   4   2  -6   75.29    3.90
  -4   2   6   71.19    3.30
  -3  -2   6   39.80    2.80
  -3  -2   6   45.90    2.50
   3  -2  -6   39.20    2.80
  -3   2   6   44.20    2.10
   3   2  -6   41.70    2.50
  -3   2   6   45.00    2.90
  -2  -2   6   51.39    3.00
  -2  -2   6   49.99    2.70
   2  -2  -6   51.69    3.10
  -2   2   6   48.90    2.50
  -2   2   6   49.30    2.90
   2   2  -6   50.19    2.90
  -1  -2   6  100.29    4.70
   1  -2  -6   99.39    5.10
  -1  -2   6  101.29    4.90
   1   2  -6  105.19    4.90
  -1   2   6  103.49    4.80
  -1   2   6  104.99    4.70
   0  -2   6  121.09    5.70
   0  -2  -6  124.09    6.00
   0  -2   6  123.59    5.60
   0   2   6  131.09    5.90
   0   2   6  121.59    5.60
   0   2  -6  147.89    6.00
   1  -2   6  249.58   10.40
  -1  -2  -6  233.48   10.60
   1  -2   6  252.57   10.00
  -1  -2  -6  243.48   10.60
   1   2   6  245.78   10.10
  -1   2  -6  248.78   10.70
  -2  -2  -6   61.89    3.70
  -2  -2  -6   65.79    3.70
   2  -2   6   67.99    3.50
   2   2   6   68.49    3.10
  -2   2  -6   67.79    3.80
   3  -2   6   10.00    1.30
   3  -2   6    8.30    1.30
  -3  -2  -6    9.80    1.40
  -3  -2  -6    8.10    1.30
  -3   2  -6    9.50    1.50
   3   2   6    8.50    0.90
  -4  -2  -6   72.99    4.20
   4  -2   6   70.39    3.90
  -4  -2  -6   72.59    4.30
   4  -2   6   69.69    4.00
   4   2   6   72.39    3.50
  -4   2  -6   77.79    4.40
  -5  -2  -6    2.50    0.90
  -5  -2  -6    1.80    0.90
   5  -2   6    1.80    0.70
   5  -2   6    0.80    0.70
   5   2   6    1.40    0.60
  -5   2  -6    0.50    0.70
   6  -2   6   49.60    3.40
   6  -2   6   43.30    3.10
  -6  -2  -6   37.10    3.10
  -6  -2  -6   47.60    3.60
  -6   2  -6   42.90    3.30
   6   2   6   45.60    2.70
  -7  -2  -6   44.90    3.60
   7  -2   6   47.50    3.50
  -7  -2  -6   45.80    3.80
   7  -2   6   52.79    3.80
   7   2   6   45.60    2.90
  -7   2  -6   50.69    3.80
   7   2   6   44.00    3.00
   8  -2   6    1.90    1.20
  -8  -2  -6    1.30    1.30
  -8  -2  -6    1.10    1.30
   8  -2   6   -0.80    1.00
   8   2   6    2.10    0.90
  -8   2  -6    1.10    1.00
   8   2   6    0.00    0.80
  -9  -2  -6   13.30    2.40
   9  -2   6   16.80    2.60
  -9  -2  -6   15.30    2.80
   9  -2   6   10.50    2.10
  -9   2  -6   14.50    2.60
  10  -2   6    8.10    2.20
  10  -2   6    7.70    2.10
 -10  -2  -6    5.60    2.00
 -10   2  -6    6.70    2.30
  11  -2   6   27.30    3.70
  11  -2   6   28.90    3.80
 -11  -2  -6   24.30    4.10
 -11   2  -6   28.60    4.40
 -11  -3   6    7.60    2.80
 -11   3   6    9.00    2.80
  10  -3  -6   12.90    2.60
 -10  -3   6   10.00    2.70
 -10   3   6   12.40    3.00
   9  -3  -6   13.40    2.50
  -9  -3   6   14.40    2.80
  -9   3   6   10.30    2.50
  -8  -3   6    2.10    1.50
   8  -3  -6    3.80    1.30
  -8   3   6    4.50    1.80
   8   3  -6    5.50    1.50
   7  -3  -6    3.00    1.20
  -7  -3   6    4.50    1.40
  -7  -3   6    2.50    1.30
  -7   3   6    5.40    1.70
   7   3  -6    2.60    1.20
  -6  -3   6   11.20    1.70
  -6  -3   6    7.50    1.90
   6  -3  -6    7.40    1.60
   6   3  -6    8.50    1.50
  -6   3   6    9.50    2.00
   5  -3  -6    3.80    1.10
  -5  -3   6    4.20    1.00
  -5  -3   6    2.60    1.10
  -5   3   6    1.70    0.70
   5   3  -6    2.30    0.90
  -5   3   6    2.50    1.10
  -4  -3   6  118.39    5.60
  -4  -3   6  116.79    6.30
   4  -3  -6  115.19    6.20
  -4   3   6  112.99    5.40
  -4   3   6  112.19    6.10
   4   3  -6  119.89    6.00
  -3  -3   6   43.90    2.50
   3  -3  -6   40.30    2.90
  -3  -3   6   38.00    2.90
   3   3  -6   47.40    2.90
  -3   3   6   41.70    2.90
  -3   3   6   43.00    2.50
  -2  -3   6   82.79    4.50
   2  -3  -6   85.79    4.60
  -2  -3   6   84.69    4.00
  -2   3   6   75.29    4.20
   2   3  -6   79.69    4.40
  -2   3   6   78.09    4.00
   1  -3  -6  113.99    5.70
  -1  -3   6  104.29    5.40
   1   3  -6  107.89    5.50
  -1   3   6  107.29    5.30
  -1   3   6  114.29    5.20
   0  -3  -6   91.09    4.90
   0  -3   6   90.69    4.40
   0  -3   6   84.59    4.40
   0   3   6   92.59    4.20
   0   3  -6   94.49    4.80
   0   3   6   95.29    4.70
  -1  -3  -6   28.20    2.20
   1  -3   6   30.20    1.80
   1  -3   6   31.70    2.00
   1   3   6   24.50    2.10
  -1   3  -6   23.70    2.10
   1   3   6   26.10    1.50
   2  -3   6   31.80    1.80
  -2  -3  -6   27.70    2.40
   2  -3   6   30.80    2.20
   2   3   6   36.60    2.60
  -2   3  -6   34.80    2.50
   2   3   6   30.40    1.60
  -3  -3  -6   56.59    3.80
   3  -3   6   61.09    2.90
   3  -3   6   60.29    3.40
   3  -3   6   59.99    3.60
   3   3   6   61.99    2.80
   3   3   6   60.79    3.80
  -3   3  -6   61.39    3.80
  -4  -3  -6   45.80    3.30
   4  -3   6   48.20    3.10
  -4  -3  -6   46.00    3.40
   4  -3   6   42.00    2.90
   4   3   6   46.20    2.30
  -4   3  -6   47.80    3.40
   5  -3   6   61.39    3.90
  -5  -3  -6   64.49    4.30
  -5  -3  -6   64.49    4.30
   5  -3   6   64.89    4.10
   5   3   6   68.69    3.40
  -5   3  -6   59.49    4.10
   6  -3   6   14.70    2.10
  -6  -3  -6   16.20    2.40
   6  -3   6   14.80    2.10
  -6  -3  -6   16.20    2.40
  -6   3  -6   15.00    2.30
   7  -3   6    4.20    1.40
  -7  -3  -6    3.70    1.50
   7  -3   6    7.50    1.70
  -7  -3  -6    5.10    1.60
  -7   3  -6    4.60    1.50
   8  -3   6    3.20    1.40
  -8  -3  -6    4.20    1.70
  -8  -3  -6    2.80    1.40
   8  -3   6    3.00    1.40
  -8   3  -6    1.70    1.30
  -9  -3  -6    5.80    2.00
   9  -3   6    2.30    1.50
  -9  -3  -6    6.60    2.10
   9  -3   6    5.20    1.70
  -9   3  -6    1.70    1.40
  10  -3   6    7.90    2.10
  10  -3   6    6.80    2.00
  10   3   6    9.30    2.60
 -10   3  -6   12.20    2.70
  11   3   6   31.90    4.50
 -10  -4   6   45.80    5.50
  10  -4  -6   57.29    8.10
 -10   4   6   50.59    6.00
   9  -4  -6   16.80    2.80
  -9  -4   6   13.70    3.10
  -9   4   6   13.40    2.90
  -8  -4   6   27.70    3.80
   8  -4  -6   28.60    3.60
   8   4  -6   31.80    3.50
  -8   4   6   31.70    4.10
   7  -4  -6    3.40    1.40
  -7  -4   6    2.80    1.60
  -7   4   6    2.50    1.70
   7   4  -6    5.50    1.50
  -6  -4   6   22.50    3.10
   6  -4  -6   18.60    2.70
  -6   4   6   18.60    2.80
   6   4  -6   23.00    2.70
  -5  -4   6    0.20    0.90
   5  -4  -6    1.70    1.10
   5   4  -6    0.50    0.90
  -5   4   6    0.70    1.10
  -4  -4   6   16.70    1.70
   4  -4  -6   12.20    2.00
  -4  -4   6   19.40    2.60
  -4   4   6   16.10    1.80
   4   4  -6   15.30    2.10
  -4   4   6   17.20    2.30
  -3  -4   6   92.19    4.60
   3  -4  -6   98.59    5.50
  -3  -4   6   97.39    5.50
  -3   4   6   97.79    5.20
   3   4  -6   92.29    5.40
  -3   4   6   92.79    4.90
   2  -4  -6   35.80    2.70
  -2  -4   6   35.40    2.70
  -2  -4   6   34.10    2.10
  -2   4   6   31.60    2.40
  -2   4   6   33.70    2.50
   2   4  -6   29.70    2.60
  -1  -4   6   83.39    4.60
   1  -4  -6   78.59    4.70
  -1  -4   6   85.69    4.10
   1   4  -6   86.79    4.80
  -1   4   6   80.59    4.50
  -1   4   6   77.89    4.20
   0  -4   6  103.69    5.10
   0  -4  -6   92.79    5.40
   0   4   6   97.59    4.60
   0   4   6   95.49    5.20
   0   4  -6   97.59    5.40
  -1  -4  -6   23.80    2.70
   1  -4   6   21.20    1.70
   1  -4   6   21.10    1.80
   1   4   6   21.20    2.30
   1   4   6   22.60    1.40
  -1   4  -6   21.30    2.40
  -2  -4  -6   12.20    1.90
   2  -4   6   15.50    1.70
   2  -4   6   12.50    1.40
   2   4   6   13.20    2.00
  -2   4  -6    8.50    1.60
   3  -4   6   36.50    2.70
  -3  -4  -6   46.60    3.40
   3  -4   6   35.80    2.30
   3   4   6   38.30    3.10
  -3   4  -6   33.40    2.90
  -4  -4  -6    5.40    1.50
   4  -4   6    5.40    1.30
   4  -4   6    3.40    1.10
   4   4   6    4.90    1.30
  -4   4  -6    5.90    1.50
  -5  -4  -6    2.60    1.30
   5  -4   6    1.60    1.00
   5  -4   6    2.40    1.10
   5   4   6    1.30    1.00
  -5   4  -6    2.20    1.10
   6  -4   6   30.40    3.10
   6  -4   6   25.10    2.80
  -6  -4  -6   19.10    2.90
  -6   4  -6   19.00    2.80
   6   4   6   16.80    2.70
   7  -4   6   46.20    3.70
  -7  -4  -6   44.90    4.00
   7  -4   6   43.50    3.80
   7   4   6   45.10    4.10
  -7   4  -6   44.30    4.00
   8  -4   6   12.10    2.30
   8  -4   6    6.10    1.90
  -8  -4  -6    9.50    2.30
   8   4   6    8.10    2.20
  -8   4  -6    5.40    1.90
   9  -4   6   15.80    2.90
  -9  -4  -6    9.80    2.60
   9  -4   6   17.90    2.90
   9   4   6   15.30    3.00
  10  -4   6    2.10    1.60
 -10  -4  -6    0.90    1.80
  10  -4   6    0.40    1.40
 -10   4  -6   -0.30    1.70
  10   4   6   -1.70    1.70
   9  -5  -6   12.70    2.60
  -9  -5   6    9.80    2.70
  -9   5   6    7.80    2.70
  -8  -5   6    1.60    1.70
   8  -5  -6    1.50    1.30
   8   5  -6    2.00    1.50
  -8   5   6   -0.60    1.50
   7  -5  -6    2.30    1.40
  -7  -5   6    5.20    2.10
  -7   5   6    4.70    1.80
   7   5  -6    1.70    1.50
   6  -5  -6    0.90    1.10
  -6  -5   6    0.80    1.30
   6   5  -6    1.70    1.20
  -6   5   6    0.10    1.30
   5  -5  -6    6.50    1.80
  -5  -5   6    8.30    2.10
  -5   5   6    5.70    1.60
   5   5  -6    6.30    1.60
  -4  -5   6   38.70    4.00
   4  -5  -6   30.70    3.40
  -4   5   6   37.30    3.60
  -4   5   6   31.40    2.60
   4   5  -6   30.20    3.30
  -3  -5   6   26.20    3.10
   3  -5  -6   28.80    3.10
  -3   5   6   24.30    2.60
   3   5  -6   25.80    3.10
  -3   5   6   27.10    2.90
  -2  -5   6   36.20    3.10
   2  -5  -6   31.20    3.40
  -2   5   6   34.70    2.70
   2   5  -6   37.70    3.20
  -2   5   6   39.70    3.00
  -1  -5   6    9.90    1.30
   1  -5  -6    8.80    1.90
  -1  -5   6   10.70    1.80
  -1   5   6   11.40    1.80
  -1   5   6   12.40    1.60
   1   5  -6    7.60    1.60
   0  -5  -6   28.50    3.10
   0  -5   6   29.60    2.40
   0  -5   6   27.00    2.00
   0   5   6   26.40    2.80
   0   5  -6   22.70    2.70
   1  -5   6    7.10    1.40
  -1  -5  -6    5.20    1.40
   1  -5   6    7.60    1.30
  -1   5  -6    7.90    1.60
   1   5   6    9.20    1.80
  -2  -5  -6   31.20    3.40
   2  -5   6   25.30    2.20
   2  -5   6   24.60    2.10
  -2   5  -6   24.40    2.90
   2   5   6   21.10    2.80
   3  -5   6   15.80    2.00
  -3  -5  -6   20.50    2.90
  -3   5  -6   16.90    2.40
   3   5   6   15.90    2.40
   4  -5   6   -0.50    0.70
  -4  -5  -6    0.40    1.00
   4  -5   6    0.20    0.80
  -4   5  -6    0.20    0.80
   4   5   6    0.90    0.90
   5  -5   6   14.10    2.20
  -5  -5  -6   22.10    3.10
   5  -5   6   18.30    2.40
   5   5   6   11.80    2.30
  -5   5  -6   17.30    2.70
   6  -5   6    5.80    1.70
   6  -5   6    1.30    1.10
  -6  -5  -6    2.40    1.60
   6   5   6    2.20    1.50
  -6   5  -6    3.40    1.60
   7  -5   6    8.80    2.10
   7  -5   6   16.00    2.50
  -7  -5  -6   17.90    3.10
  -7   5  -6   10.20    2.40
   7   5   6   14.00    2.60
   8  -5   6    5.60    1.80
   8  -5   6    2.70    1.60
  -8  -5  -6    2.90    1.90
   8   5   6    4.80    2.00
  -8   5  -6    2.40    1.70
   9  -5   6   -0.80    1.30
   9  -5   6    0.40    1.30
  -9  -5  -6    2.10    2.10
  -9   5  -6   -0.30    1.70
   9   5   6    2.60    1.90
  -9   6   6    3.20    2.30
  -8  -6   6    2.00    2.10
   8  -6  -6    4.60    1.80
   8   6  -6    5.50    2.20
  -8   6   6    1.30    2.00
   7  -6  -6   11.50    2.40
  -7  -6   6    9.30    2.70
   7   6  -6   16.90    3.00
  -7   6   6    7.60    2.60
  -6  -6   6    3.90    2.00
   6  -6  -6    6.30    1.90
  -6   6   6    7.10    2.20
   6   6  -6    1.10    1.40
   5  -6  -6   23.20    3.20
  -5  -6   6   24.10    3.60
   5   6  -6   32.30    3.70
  -5   6   6   29.90    3.60
   4  -6  -6   11.90    2.30
  -4  -6   6   14.50    2.70
  -4   6   6   13.60    2.20
   4   6  -6    6.70    1.90
  -4   6   6    9.50    1.90
  -3  -6   6   19.70    2.90
   3  -6  -6   16.80    2.70
  -3   6   6   21.90    2.60
  -3   6   6   17.70    2.50
   3   6  -6   20.50    3.00
   2  -6  -6   10.00    2.20
  -2  -6   6   10.90    2.10
  -2   6   6    8.10    1.70
  -2   6   6    7.90    2.30
   2   6  -6    6.60    1.80
   1  -6  -6   13.60    2.50
  -1  -6   6   16.20    2.50
  -1   6   6   15.90    2.30
   1   6  -6   14.80    2.50
   0  -6  -6   17.80    2.80
   0  -6   6   22.20    2.80
   0   6   6   23.00    2.80
   0   6  -6   21.40    2.90
   1  -6   6    9.20    1.80
   1  -6   6    6.20    1.30
  -1  -6  -6    6.20    1.80
   1   6   6    8.50    1.90
  -1   6  -6   10.20    2.10
   2  -6   6   10.20    1.80
   2  -6   6    8.50    1.60
  -2  -6  -6    8.90    2.10
   2   6   6    8.80    2.00
  -2   6  -6   11.60    2.20
   3  -6   6    0.00    0.90
  -3  -6  -6   -0.30    1.00
   3   6   6    1.00    1.30
  -3   6  -6    2.20    1.30
   4  -6   6   11.80    2.00
  -4  -6  -6   11.80    2.50
  -4   6  -6   11.20    2.40
   4   6   6   19.60    3.00
   5  -6   6    2.80    1.30
   5  -6   6    3.10    1.30
  -5  -6  -6    1.50    1.40
  -5   6  -6    2.50    1.50
   5   6   6    0.50    1.30
   6  -6   6    7.40    1.90
  -6  -6  -6    7.40    2.40
   6  -6   6    6.80    1.80
  -6   6  -6    8.80    2.30
   6   6   6    6.10    2.10
  -7  -6  -6    6.70    2.50
   7  -6   6    1.80    1.40
   7  -6   6    3.20    1.60
   7   6   6    4.90    2.10
  -7   6  -6    4.40    2.10
   8  -6   6    0.70    1.60
  -8  -6  -6    2.40    1.80
   8  -6   6    2.30    1.60
  -8   6  -6    2.50    1.80
   8   6   6   -0.20    1.60
  -7  -7   6   15.30    3.40
   7  -7  -6   15.30    2.90
  -7   7   6    6.60    2.50
   7   7  -6   11.00    2.80
   6  -7  -6    1.60    1.60
  -6  -7   6    7.00    2.50
   6   7  -6    4.50    2.00
  -6   7   6    2.30    1.90
  -5  -7   6    0.30    1.50
   5  -7  -6    1.70    1.50
  -5   7   6    1.60    1.50
   5   7  -6   -1.10    1.00
   4  -7  -6    4.00    1.80
  -4  -7   6    0.70    1.50
   4   7  -6    0.40    1.60
   3  -7  -6    0.80    1.20
  -3  -7   6    0.00    1.20
  -3   7   6    1.70    1.20
   3   7  -6    0.80    1.30
   2  -7  -6    8.40    2.20
  -2  -7   6    5.70    1.90
   2   7  -6    6.20    2.00
  -2   7   6    1.90    1.40
  -1  -7   6   14.40    2.60
   1  -7  -6   12.40    2.60
   1   7  -6    6.10    1.90
  -1   7   6   12.50    2.30
   0  -7   6   11.10    2.30
   0  -7  -6    8.30    2.30
   0   7  -6    8.80    2.20
   0   7   6    5.90    1.80
   1  -7   6   -0.30    1.10
  -1  -7  -6    0.10    1.30
   1   7   6   -0.60    1.10
  -1   7  -6    0.10    1.20
  -2  -7  -6   38.00    4.60
   2   7   6   33.70    4.00
  -2   7  -6   32.30    4.10
   3  -7   6    2.50    1.40
  -3  -7  -6    1.00    1.50
   3   7   6    4.00    1.90
  -3   7  -6    3.00    1.80
   4  -7   6    0.30    1.20
  -4  -7  -6    1.00    1.60
  -4   7  -6    0.90    1.30
   4   7   6    1.00    1.60
   5  -7   6    7.10    1.80
  -5  -7  -6    7.30    2.40
  -5   7  -6    7.90    2.40
   5   7   6    3.30    1.70
  -6  -7  -6   -0.60    1.80
   6  -7   6   -1.00    1.30
   6   7   6    2.20    1.80
  -6   7  -6    1.50    1.90
  -7  -7  -6    7.90    3.00
   7  -7   6    4.50    1.80
   7   7   6    4.30    1.80
  -7   7  -6   -0.90    2.10
   5  -8  -6    7.20    2.50
  -5  -8   6    7.70    2.70
   5   8  -6    9.00    2.80
   4  -8  -6    0.20    1.80
  -4  -8   6    2.80    2.20
   4   8  -6    2.10    1.70
  -3  -8   6   11.70    2.70
   3  -8  -6    8.90    2.60
   3   8  -6    9.20    2.60
  -3   8   6   12.40    2.70
  -2  -8   6   19.60    3.50
   2  -8  -6   26.80    4.00
  -2   8   6   17.00    3.00
   2   8  -6   20.60    3.60
   1  -8  -6   11.10    2.80
  -1  -8   6   10.10    2.50
   1   8  -6   11.30    2.60
  -1   8   6    7.00    2.10
   0  -8  -6    9.40    2.70
   0  -8   6    9.20    2.40
   0   8   6    9.60    2.40
   0   8  -6    8.90    2.40
  -1  -8  -6    1.60    1.80
   1   8   6    2.30    1.80
  -1   8  -6    2.40    1.70
  -2  -8  -6   29.00    4.30
  -2   8  -6   22.60    3.70
   2   8   6   28.40    4.00
  -3  -8  -6    0.90    1.80
   3   8   6    3.20    1.90
  -3   8  -6   -0.10    1.80
  -4  -8  -6   10.00    3.00
   4   8   6    9.30    2.60
  -4   8  -6   11.00    2.80
  -5  -8  -6    5.90    2.70
  -5   8  -6   -0.50    1.80
   5   8   6    0.40    1.80
  -2  -9   6    1.20    2.10
   2  -9  -6    3.50    2.40
  -2   9   6    5.10    2.40
   2   9  -6    1.90    2.00
  -1  -9   6   10.90    2.80
   1  -9  -6    8.70    2.80
  -1   9   6    5.60    2.40
   1   9  -6    9.50    2.80
   0  -9  -6    3.30    2.10
   0   9   6   -0.80    1.70
   0   9  -6   -0.20    1.90
  -1  -9  -6    1.00    2.30
   1   9   6    1.50    1.90
  -1   9  -6    5.80    2.40
  11   0  -7   12.20    2.80
 -11   0   7   19.10    3.60
 -10   0   7   27.80    4.00
  10   0  -7   18.30    3.10
   9   0  -7    0.50    1.30
  -9   0   7    1.90    1.50
  -8   0   7    0.00    1.10
   8   0  -7    0.60    1.00
  -7   0   7    0.00    0.90
   7   0  -7    2.30    1.10
  -6   0   7  521.65   22.40
   6   0  -7  519.75   22.50
   5   0  -7   18.80    1.20
  -5   0   7   20.40    2.30
   5   0  -7   22.80    2.50
   4   0  -7   76.29    3.40
  -4   0   7   88.99    4.50
   4   0  -7   86.59    4.70
  -3   0   7  100.09    5.00
   3   0  -7  102.49    5.20
   2   0  -7  341.37   13.20
  -2   0   7  314.87   13.90
   2   0  -7  339.17   14.10
   1   0  -7    8.30    1.00
  -1   0   7    7.50    1.00
   1   0  -7    7.40    0.70
   0   0  -7    8.00    0.90
   0   0   7   10.50    1.10
   0   0  -7    9.90    1.00
  -1   0  -7  184.68    8.00
  -1   0  -7  199.08    8.40
   1   0   7  197.38    8.20
   2   0   7  313.37   12.90
  -2   0  -7  297.67   13.10
  -2   0  -7  315.77   12.60
  -3   0  -7  105.69    4.70
   3   0   7  111.09    5.00
  -3   0  -7  102.79    5.30
  -4   0  -7   26.40    2.20
  -4   0  -7   32.30    1.90
   4   0   7   32.40    2.20
   5   0   7  156.18    7.40
  -5   0  -7  158.98    7.80
  -5   0  -7  160.58    7.10
   5   0   7  155.38    7.30
   6   0   7   64.79    3.90
   6   0   7   73.29    3.90
  -6   0  -7   62.49    3.70
  -6   0  -7   64.99    4.40
   7   0   7   -0.20    0.80
  -7   0  -7    0.10    0.90
   7   0   7   -0.70    0.80
   8   0   7    8.50    1.70
   8   0   7    2.30    1.10
  -8   0  -7    6.30    1.80
   9   0   7    6.80    1.60
  -9   0  -7    5.30    1.90
   9   0   7    5.00    1.50
  10   0   7    2.90    1.40
 -10   0  -7    6.50    2.10
  10   0   7    3.30    1.50
  11   0   7   18.20    2.80
 -11   0  -7   16.20    3.30
  11   0   7   16.80    2.90
  11  -1  -7    2.30    1.90
 -11  -1   7    0.00    1.70
  11   1  -7    2.10    1.80
 -11   1   7    2.00    2.00
 -10  -1   7   -0.10    1.50
  10  -1  -7    0.20    1.30
  10   1  -7    0.90    1.40
 -10   1   7    0.30    1.50
   9  -1  -7   11.20    2.30
  -9  -1   7   11.50    2.50
   9   1  -7    8.30    2.30
  -9   1   7   10.00    2.50
   8  -1  -7    9.30    2.00
  -8  -1   7   11.70    2.30
  -8  -1   7   11.30    2.20
  -8   1   7    9.70    2.10
  -7  -1   7   58.99    4.30
   7  -1  -7   68.59    4.50
  -7  -1   7   65.99    4.50
  -7   1   7   57.39    4.40
  -6  -1   7  291.17   13.10
   6  -1  -7  281.97   13.00
  -6  -1   7  281.77   12.80
  -6   1   7  261.87   13.00
   6   1  -7  287.87   12.00
  -5  -1   7  172.18    8.10
   5  -1  -7  165.08    8.10
  -5  -1   7  150.98    7.70
   5   1  -7  164.08    7.10
  -5   1   7  152.88    7.90
  -4  -1   7   38.80    2.70
  -4  -1   7   34.10    2.50
   4  -1  -7   37.10    2.70
   4   1  -7   39.30    2.10
  -4   1   7   34.60    2.60
  -3  -1   7    6.30    1.20
  -3  -1   7   10.60    1.30
   3  -1  -7   11.60    1.60
  -3   1   7   10.40    1.40
   3   1  -7   11.10    1.00
  -2  -1   7  638.14   26.70
   2  -1  -7  656.03   26.90
  -2  -1   7  655.53   26.50
  -2   1   7  668.63   26.70
   2   1  -7  665.53   26.20
   1  -1  -7    4.00    0.80
  -1  -1   7    6.20    0.90
   1  -1  -7    5.40    0.60
  -1  -1   7    4.30    0.70
  -1   1   7    6.70    0.90
   1   1  -7    5.70    0.80
   0  -1  -7  295.97   12.20
   0  -1  -7  294.77   12.40
   0  -1   7  297.87   12.30
   0   1  -7  310.57   12.40
   0   1  -7  282.17   12.10
   0   1   7  291.97   12.20
   1  -1   7   76.39    3.80
  -1  -1  -7   75.99    3.80
  -1  -1  -7   76.29    3.80
  -1   1  -7   79.09    3.40
  -1   1  -7   80.49    4.00
   1   1   7   75.19    3.60
   2  -1   7   41.60    2.50
  -2  -1  -7   48.50    2.70
  -2   1  -7   40.00    2.60
   2   1   7   44.30    2.30
  -3  -1  -7    2.40    0.70
  -3  -1  -7    3.50    1.00
   3  -1   7    2.70    0.70
  -3   1  -7    2.30    0.70
   3   1   7    2.70    0.60
  -4  -1  -7   45.10    2.80
  -4  -1  -7   47.90    3.20
   4  -1   7   49.90    2.90
   4  -1   7   47.00    3.00
   4  -1   7   47.40    2.20
  -4   1  -7   53.19    3.20
   4   1   7   47.10    2.70
  -5  -1  -7   33.90    2.80
   5  -1   7   36.70    2.00
   5  -1   7   38.60    2.70
   5  -1   7   38.20    2.60
  -5  -1  -7   37.40    2.60
   5   1   7   37.90    2.50
  -5   1  -7   37.90    2.90
   6  -1   7    4.10    1.20
  -6  -1  -7    3.20    1.30
   6  -1   7    4.00    1.10
  -6  -1  -7    4.70    1.10
   6   1   7    4.60    1.00
  -6   1  -7    4.10    1.30
   6   1   7    3.70    1.00
   7  -1   7   18.20    2.30
  -7  -1  -7   21.10    2.40
   7  -1   7   21.30    2.40
  -7  -1  -7   20.70    2.80
  -7   1  -7   18.60    2.60
   7   1   7   21.30    2.20
   7   1   7   21.90    2.30
   8  -1   7    9.10    1.90
   8  -1   7   11.40    1.90
  -8  -1  -7   11.00    2.30
   8   1   7   10.50    1.80
  -8   1  -7    8.70    1.90
   8   1   7    9.40    1.70
   9  -1   7   11.70    2.20
  -9  -1  -7   15.50    2.90
   9  -1   7   11.90    2.00
  -9   1  -7   11.80    2.40
   9   1   7   13.00    2.10
   9   1   7    8.20    1.80
  10  -1   7    1.60    1.30
 -10  -1  -7   -1.10    1.30
  10  -1   7   -1.00    1.10
  10   1   7    1.00    1.30
  10   1   7    1.70    1.30
 -10   1  -7   -0.60    1.50
  11  -1   7   -0.20    1.50
  11  -1   7    2.00    1.80
 -11  -1  -7    0.30    1.90
 -11   1  -7   -1.50    1.80
  11  -2  -7   14.60    3.00
  11   2  -7   16.50    3.30
 -11   2   7   10.60    3.00
 -10  -2   7   49.30    5.30
 -10  -2   7   56.99    7.90
  10  -2  -7   43.10    4.90
 -10   2   7   56.99    5.90
  -9  -2   7    7.10    2.00
   9  -2  -7    4.20    1.70
  -9  -2   7    2.40    1.80
  -9   2   7    7.40    2.30
  -8  -2   7   20.00    2.70
   8  -2  -7   19.00    2.80
  -8  -2   7   15.50    2.60
  -8   2   7   18.90    3.00
  -7  -2   7   40.90    3.50
  -7  -2   7   33.20    3.40
   7  -2  -7   33.60    3.70
  -7   2   7   35.90    3.80
   7   2  -7   38.00    2.80
   6  -2  -7  350.76   16.20
  -6  -2   7  357.76   16.30
  -6  -2   7  371.76   15.90
   6   2  -7  365.16   15.50
  -6   2   7  359.46   16.40
   5  -2  -7   76.59    4.80
  -5  -2   7   83.69    4.60
  -5  -2   7   82.79    5.00
  -5   2   7   83.99    5.00
   5   2  -7   84.39    4.40
  -4  -2   7  102.29    5.80
  -4  -2   7  115.89    5.60
   4  -2  -7  125.49    6.10
  -4   2   7  101.49    5.80
   4   2  -7  111.69    5.40
  -3  -2   7   29.20    2.00
  -3  -2   7   27.00    2.20
   3  -2  -7   30.40    2.40
  -3   2   7   31.80    2.30
  -3   2   7   30.60    1.60
   3   2  -7   31.10    2.10
  -2  -2   7  599.44   24.20
  -2  -2   7  598.74   23.90
   2  -2  -7  566.74   24.30
  -2   2   7  576.44   24.10
   2   2  -7  606.94   24.00
  -2   2   7  580.64   23.50
  -1  -2   7  101.69    4.90
  -1  -2   7  100.89    4.80
   1  -2  -7  102.49    5.20
  -1   2   7  105.69    4.80
  -1   2   7  100.49    4.90
   1   2  -7  104.69    4.90
   0  -2   7   17.70    1.40
   0  -2  -7   21.30    1.70
   0  -2   7   20.60    1.40
   0   2   7   22.10    1.50
   0   2  -7   23.40    1.70
   0   2   7   23.30    1.60
  -1  -2  -7  105.69    5.00
   1  -2   7   99.69    4.30
  -1  -2  -7  106.69    5.00
   1  -2   7   99.49    4.80
   1   2   7  101.39    4.50
  -1   2  -7   83.19    4.80
  -2  -2  -7   68.79    3.80
   2  -2   7   63.19    3.60
  -2  -2  -7   64.19    3.70
  -2   2  -7   67.69    3.90
   2   2   7   71.69    3.20
  -3  -2  -7   26.10    2.10
  -3  -2  -7   26.20    2.20
   3  -2   7   26.20    2.10
   3   2   7   30.30    1.70
  -3   2  -7   32.70    2.40
  -4  -2  -7   44.30    3.00
  -4  -2  -7   36.50    2.90
   4  -2   7   41.30    2.70
   4  -2   7   41.90    2.80
   4   2   7   41.70    2.30
  -4   2  -7   46.30    3.20
  -5  -2  -7   20.80    2.50
  -5  -2  -7   19.10    2.30
   5  -2   7   17.40    2.00
   5  -2   7   17.90    2.00
   5   2   7   18.00    1.50
  -5   2  -7   19.70    2.40
   6  -2   7   18.10    2.20
  -6  -2  -7   17.50    2.50
   6  -2   7   19.20    2.30
  -6  -2  -7   21.20    2.50
  -6   2  -7   17.40    2.40
   6   2   7   19.90    1.90
  -7  -2  -7    0.50    0.90
   7  -2   7    1.10    1.00
   7  -2   7   -0.80    0.80
  -7  -2  -7    0.90    1.00
  -7   2  -7   -0.80    0.80
   7   2   7   -0.40    0.70
   8  -2   7    1.40    1.10
   8  -2   7    2.00    1.20
  -8  -2  -7    4.10    1.50
  -8  -2  -7    5.70    1.70
  -8   2  -7    3.00    1.40
   8   2   7    1.30    0.90
   9  -2   7   -0.10    1.00
   9  -2   7    1.00    1.20
  -9  -2  -7   -0.30    1.30
  -9   2  -7    1.30    1.20
  10  -2   7   12.30    2.30
  10  -2   7   20.60    3.10
 -10  -2  -7   16.80    3.20
 -10   2  -7   14.90    3.10
  11  -2   7   11.20    2.60
  11  -2   7    8.20    2.30
 -11  -2  -7   15.30    3.50
 -11   2  -7   10.80    2.90
  11  -3  -7    4.70    2.10
 -11  -3   7   11.20    3.00
 -11   3   7    5.10    2.70
  10  -3  -7    7.90    2.10
 -10  -3   7    9.50    2.60
 -10   3   7   10.10    2.70
  -9  -3   7    0.80    1.60
   9  -3  -7    5.60    1.80
  -9   3   7    5.10    2.20
   8  -3  -7    4.00    1.40
  -8  -3   7    7.80    2.00
  -8   3   7    7.80    2.10
  -7  -3   7    2.40    1.30
   7  -3  -7    4.60    1.50
  -7  -3   7    4.70    1.40
   7   3  -7    7.00    1.50
  -7   3   7    6.60    1.80
  -6  -3   7  155.98    7.40
  -6  -3   7  151.68    8.20
   6  -3  -7  148.49    7.90
  -6   3   7  146.99    8.10
   6   3  -7  140.69    7.40
  -5  -3   7   17.70    2.00
  -5  -3   7   17.40    2.50
   5  -3  -7   16.00    2.20
  -5   3   7   18.00    2.40
   5   3  -7   15.10    1.90
   4  -3  -7   51.49    3.50
  -4  -3   7   51.99    3.10
  -4  -3   7   50.79    3.60
  -4   3   7   49.10    3.50
  -4   3   7   48.10    2.70
   4   3  -7   49.00    3.20
  -3  -3   7   90.39    5.10
  -3  -3   7   90.19    4.50
   3  -3  -7   89.19    5.10
   3   3  -7   94.39    4.90
  -3   3   7   86.49    4.90
  -3   3   7   95.89    4.40
  -2  -3   7  607.14   24.60
   2  -3  -7  615.94   24.80
  -2   3   7  599.34   24.00
   2   3  -7  563.04   24.40
  -2   3   7  568.94   24.30
   1  -3  -7  236.68   11.10
  -1  -3   7  242.78   10.50
  -1  -3   7  254.37   10.90
   1   3  -7  248.48   11.00
  -1   3   7  252.97   10.70
   0  -3   7  117.09    5.40
   0  -3  -7  107.99    5.70
   0  -3   7  113.09    5.30
   0   3   7  117.09    5.60
   0   3   7  116.19    5.20
   0   3  -7  100.99    5.60
   1  -3   7   26.30    1.90
   1  -3   7   28.30    1.80
  -1  -3  -7   27.50    2.20
   1   3   7   26.80    1.60
   1   3   7   29.70    2.20
  -1   3  -7   26.30    2.20
   2  -3   7   54.79    3.10
   2  -3   7   47.60    2.60
  -2  -3  -7   58.09    3.60
  -2   3  -7   59.39    3.60
   2   3   7   57.99    3.50
   2   3   7   50.99    2.60
   3  -3   7   69.49    3.90
  -3  -3  -7   68.99    4.20
  -3  -3  -7   68.99    4.20
   3  -3   7   64.79    3.00
  -3   3  -7   73.79    4.30
   3   3   7   68.89    3.20
   4  -3   7   62.99    4.00
   4  -3   7   66.79    3.90
  -4  -3  -7   64.29    4.30
  -4  -3  -7   69.59    4.30
   4   3   7   65.19    3.20
  -4   3  -7   69.89    4.40
   5  -3   7   42.30    3.20
  -5  -3  -7   39.80    3.40
  -5  -3  -7   45.20    3.50
   5  -3   7   38.00    3.00
  -5   3  -7   52.79    3.70
   5   3   7   48.50    3.20
  -6  -3  -7   35.10    3.20
  -6  -3  -7   38.80    3.40
   6  -3   7   35.20    3.00
   6  -3   7   36.80    3.00
  -6   3  -7   30.50    3.40
   7  -3   7   20.10    2.60
   7  -3   7   23.40    2.90
  -7  -3  -7   15.20    2.60
  -7  -3  -7   19.60    2.90
  -7   3  -7   23.90    3.20
  -8  -3  -7    0.60    1.00
   8  -3   7    3.00    1.40
   8  -3   7    0.90    1.20
  -8  -3  -7    4.20    1.60
  -8   3  -7    1.60    1.30
  -9  -3  -7    8.20    2.20
  -9  -3  -7    9.30    2.40
   9  -3   7   14.00    2.60
   9  -3   7    9.50    2.10
  -9   3  -7    8.50    2.30
  10  -3   7    0.40    1.40
  10  -3   7    1.10    1.40
 -10  -3  -7    2.10    1.80
 -10   3  -7    2.50    1.70
  10  -4  -7   26.50    3.80
 -10  -4   7   26.20    4.20
 -10   4   7   21.70    3.90
   9  -4  -7    0.40    1.30
  -9  -4   7   -0.30    1.70
  -9   4   7   -0.30    1.60
  -8  -4   7   18.20    3.10
   8  -4  -7   21.00    3.10
   8   4  -7   24.10    3.00
  -8   4   7   16.50    3.20
  -7  -4   7    4.10    1.90
   7  -4  -7    5.90    1.70
   7   4  -7    4.20    1.40
  -7   4   7    8.00    2.10
   6  -4  -7  171.38    9.50
  -6  -4   7  190.28   10.10
  -6   4   7  205.28   10.10
   6   4  -7  194.88    9.50
  -5  -4   7   15.20    2.50
   5  -4  -7   17.80    2.50
  -5   4   7   16.10    2.40
   5   4  -7   14.70    2.10
   4  -4  -7   31.70    3.30
  -4  -4   7   26.10    3.00
  -4  -4   7   23.30    1.90
   4   4  -7   29.10    2.90
  -4   4   7   23.40    2.00
  -4   4   7   24.60    2.80
  -3  -4   7   60.69    3.30
   3  -4  -7   62.09    4.10
  -3  -4   7   55.89    4.00
  -3   4   7   61.09    3.80
   3   4  -7   61.09    3.90
  -3   4   7   55.99    3.40
   2  -4  -7  208.18   10.10
  -2  -4   7  203.48    9.90
  -2  -4   7  200.68    9.20
  -2   4   7  220.98    9.70
   2   4  -7  231.78   10.20
  -1  -4   7    4.60    0.90
  -1  -4   7    4.20    1.10
   1  -4  -7    7.70    1.50
  -1   4   7    3.70    1.00
   1   4  -7    5.90    1.30
  -1   4   7    4.90    1.00
   0  -4   7   25.40    2.00
   0  -4  -7   25.20    2.70
   0  -4   7   24.30    1.90
   0   4   7   28.10    2.30
   0   4   7   24.20    1.80
   0   4  -7   25.00    2.20
   1  -4   7   28.30    2.00
   1  -4   7   26.40    2.00
  -1  -4  -7   24.80    2.70
  -1   4  -7   32.90    2.60
   1   4   7   24.80    1.60
   1   4   7   27.10    2.40
   2  -4   7   52.89    2.90
   2  -4   7   50.39    3.20
  -2  -4  -7   51.19    3.60
  -2   4  -7   42.50    3.40
   2   4   7   54.49    3.70
  -3  -4  -7  143.89    7.70
   3  -4   7  143.69    7.20
   3   4   7  148.29    7.70
  -3   4  -7  153.68    7.80
   4  -4   7    7.60    1.60
  -4  -4  -7    8.10    1.70
   4  -4   7   11.80    1.70
   4   4   7   10.40    2.00
  -4   4  -7   14.20    2.20
   5  -4   7    9.70    1.70
  -5  -4  -7   16.90    2.60
   5  -4   7   15.00    2.10
   5   4   7    9.70    1.90
  -5   4  -7   12.60    2.20
   6  -4   7   19.00    2.50
  -6  -4  -7   19.00    2.80
   6  -4   7   20.80    2.60
   6   4   7   17.60    2.80
  -6   4  -7   20.10    2.90
   7  -4   7    5.40    1.70
  -7  -4  -7    3.40    1.60
   7  -4   7    1.00    1.10
   7   4   7    2.00    1.40
  -7   4  -7    5.20    1.90
  -8  -4  -7    7.20    2.20
   8  -4   7    6.30    1.90
   8  -4   7    8.20    1.90
  -8   4  -7    4.40    2.00
   8   4   7    5.70    2.00
   9  -4   7   -0.90    1.20
  -9  -4  -7    2.70    1.80
   9  -4   7   -0.10    1.30
   9   4   7    1.40    1.70
  -9   4  -7   -1.50    1.40
  10  -4   7    4.80    2.00
 -10  -4  -7    7.70    2.70
  10  -4   7   12.00    2.70
 -10   4  -7    8.20    2.40
  10   4   7    7.10    2.40
   9  -5  -7    3.70    1.90
  -9  -5   7    4.90    2.30
  -9   5   7    2.30    2.10
   8  -5  -7    1.80    1.40
  -8  -5   7    0.10    1.80
   8   5  -7    3.80    1.70
  -8   5   7    1.60    1.50
   7  -5  -7    2.00    1.50
  -7  -5   7    3.80    1.80
   7   5  -7    7.10    1.90
  -7   5   7    3.80    1.80
   6  -5  -7   43.90    3.90
  -6  -5   7   44.70    4.70
   6   5  -7   41.60    3.60
  -6   5   7   44.50    4.60
  -5  -5   7   44.50    3.90
   5  -5  -7   38.10    4.00
  -5   5   7   49.70    4.00
   5   5  -7   35.10    3.80
   4  -5  -7   26.70    3.20
  -4  -5   7   20.90    3.00
  -4   5   7   32.60    3.30
  -4   5   7   26.50    2.60
   4   5  -7   28.00    3.30
   3  -5  -7   23.40    2.90
  -3  -5   7   27.80    3.20
  -3   5   7   19.00    2.50
   3   5  -7   23.00    2.90
  -2  -5   7  509.85   21.80
   2  -5  -7  504.75   21.90
  -2   5   7  500.25   21.20
  -2   5   7  499.75   21.40
   2   5  -7  498.85   21.90
  -1  -5   7    4.40    0.90
  -1  -5   7    3.40    1.10
   1  -5  -7    2.90    1.20
   1   5  -7    2.40    1.10
  -1   5   7    3.80    1.20
  -1   5   7    4.60    1.10
   0  -5   7   52.19    3.10
   0  -5   7   55.99    3.60
   0  -5  -7   53.29    4.00
   0   5   7   58.99    3.90
   0   5  -7   50.59    3.80
  -1  -5  -7   -0.30    0.90
   1  -5   7    0.60    0.70
   1  -5   7    1.30    0.90
   1   5   7    0.60    0.80
  -1   5  -7    0.10    0.80
  -2  -5  -7   36.80    3.80
   2  -5   7   37.30    2.80
   2  -5   7   37.80    2.70
  -2   5  -7   27.60    3.20
   2   5   7   44.60    3.50
   3  -5   7   24.90    2.60
  -3  -5  -7   25.90    3.20
   3   5   7   29.30    3.30
  -3   5  -7   27.40    3.30
   4  -5   7    5.30    1.40
  -4  -5  -7    5.10    1.70
  -4   5  -7    4.10    1.60
   4   5   7    3.40    1.30
   5  -5   7   13.60    2.10
   5  -5   7    9.40    1.90
  -5  -5  -7   12.70    2.50
  -5   5  -7   11.50    2.40
   5   5   7    9.50    2.00
   6  -5   7    6.70    1.70
  -6  -5  -7    6.80    2.00
   6  -5   7   13.40    2.20
  -6   5  -7    5.30    2.00
   6   5   7    9.30    2.10
  -7  -5  -7    7.90    2.30
   7  -5   7    7.10    1.90
   7  -5   7    7.50    1.90
   7   5   7    9.80    2.30
  -7   5  -7    9.60    2.40
   8  -5   7    1.20    1.40
  -8  -5  -7    4.90    2.00
   8  -5   7    1.50    1.40
   8   5   7    2.80    1.70
  -8   5  -7    2.40    1.90
   9  -5   7   -1.40    1.20
   9  -5   7   -1.40    1.30
  -9  -5  -7    1.50    2.00
  -9   5  -7   -1.30    1.60
   9   5   7    0.60    1.50
  -8  -6   7    0.80    1.70
   8  -6  -7    3.90    1.80
  -8   6   7    0.00    2.10
   8   6  -7   -0.30    1.60
   7  -6  -7    0.60    1.40
  -7  -6   7    8.00    2.50
   7   6  -7    1.60    1.60
  -7   6   7    4.60    2.30
   6  -6  -7   15.10    2.70
  -6  -6   7   12.80    3.00
   6   6  -7   12.40    2.60
  -6   6   7   13.80    2.70
   5  -6  -7   17.40    3.00
  -5  -6   7   23.40    3.60
  -5   6   7   19.60    3.00
   5   6  -7   19.50    3.10
  -4  -6   7   31.70    4.00
   4  -6  -7   33.90    3.80
  -4   6   7   26.60    3.30
   4   6  -7   27.40    3.40
   3  -6  -7   15.90    2.70
  -3  -6   7   20.10    2.90
   3   6  -7   21.00    3.00
  -3   6   7   15.50    2.20
  -3   6   7   16.40    2.30
  -2  -6   7    5.00    1.50
   2  -6  -7    6.80    1.90
   2   6  -7    1.70    1.10
  -2   6   7    5.60    1.60
  -1  -6   7    5.40    1.60
   1  -6  -7    4.90    1.60
   1   6  -7    1.70    1.20
  -1   6   7    7.70    1.80
   0  -6   7    8.00    1.70
   0  -6  -7   11.80    2.30
   0   6  -7    9.60    2.00
   0   6   7    9.90    2.00
  -1  -6  -7   12.20    2.40
   1  -6   7   10.90    1.90
   1   6   7    8.80    2.00
  -1   6  -7    9.70    2.00
  -2  -6  -7   47.00    4.20
   2  -6   7   55.19    3.60
  -2   6  -7   53.29    4.30
   2   6   7   55.89    4.40
   3  -6   7   30.10    3.00
  -3  -6  -7   27.90    3.70
  -3   6  -7   25.50    3.40
   3   6   7   33.40    3.80
   4  -6   7   22.60    2.80
  -4  -6  -7   23.10    3.60
   4   6   7   23.20    3.30
  -4   6  -7   24.10    3.30
  -5  -6  -7   17.60    3.00
   5  -6   7   12.70    2.20
  -5   6  -7   14.50    2.90
   5   6   7   13.60    2.70
  -6  -6  -7   24.30    3.80
   6  -6   7   22.70    3.00
  -6   6  -7   21.20    3.40
   6   6   7   17.30    3.10
   7  -6   7    5.30    1.80
   7  -6   7    7.00    2.00
  -7  -6  -7    9.40    2.80
  -7   6  -7    4.40    2.20
   7   6   7    3.80    2.10
   8  -6   7    1.20    1.60
   8  -6   7    3.10    1.70
  -8  -6  -7    2.70    2.10
   8   6   7    4.40    2.30
  -8   6  -7    6.10    2.40
   7  -7  -7   14.10    3.00
  -7  -7   7   15.70    3.40
  -7   7   7   11.00    2.90
   7   7  -7   12.60    3.10
  -6  -7   7    3.20    2.00
   6  -7  -7    5.70    2.10
   6   7  -7    5.70    2.00
  -6   7   7    2.80    1.90
  -5  -7   7    7.50    2.50
   5  -7  -7    6.80    2.10
  -5   7   7   11.10    2.50
   5   7  -7    9.40    2.50
  -4  -7   7    2.10    1.60
   4  -7  -7    2.50    1.80
   4   7  -7    2.90    1.80
  -3  -7   7    1.10    1.40
   3  -7  -7    2.50    1.70
   3   7  -7    3.20    1.80
  -3   7   7    2.80    1.40
  -2  -7   7  167.78    9.20
   2  -7  -7  174.58    9.60
  -2   7   7  169.78    9.00
   2   7  -7  146.39    9.10
   1  -7  -7    2.40    1.40
  -1  -7   7    2.30    1.30
   1   7  -7    0.70    1.10
  -1   7   7    0.70    1.20
   0  -7  -7   26.50    3.70
   0  -7   7   31.00    3.60
   0   7   7   32.00    3.80
   0   7  -7   26.10    3.50
  -1  -7  -7    8.10    2.20
   1   7   7    8.40    2.10
  -1   7  -7    6.70    1.90
  -2  -7  -7   -0.20    1.30
  -2   7  -7    2.20    1.60
   2   7   7    3.10    1.60
   3  -7   7   15.70    2.40
  -3  -7  -7   18.50    3.40
  -3   7  -7   11.20    2.50
   3   7   7   19.80    3.20
   4  -7   7   -0.20    1.20
  -4  -7  -7    0.10    1.50
   4   7   7    0.60    1.30
  -4   7  -7    0.60    1.60
  -5  -7  -7    8.50    2.40
   5  -7   7    2.70    1.50
   5   7   7    2.10    1.70
  -5   7  -7    2.00    1.70
  -6  -7  -7    1.90    2.10
   6  -7   7    2.60    1.50
   6   7   7    0.10    1.60
  -6   7  -7   -0.60    1.50
  -7  -7  -7    3.20    2.50
   7  -7   7    4.60    1.90
  -7   7  -7    0.20    1.80
   7   7   7    2.80    2.00
  -5  -8   7    6.40    2.70
   5  -8  -7    3.60    2.40
   5   8  -7    5.00    2.20
  -4  -8   7    4.00    2.30
   4  -8  -7    0.10    1.90
   4   8  -7    1.80    2.10
   3  -8  -7   16.20    3.40
  -3  -8   7   14.90    3.10
   3   8  -7    9.50    2.80
   2  -8  -7   -0.90    1.50
  -2  -8   7    2.00    1.80
  -2   8   7    0.40    1.50
   2   8  -7    0.30    1.40
  -1  -8   7    2.60    1.70
   1  -8  -7    2.90    2.00
  -1   8   7    5.30    2.10
   1   8  -7    2.40    1.70
   0  -8  -7   -0.60    1.50
   0   8  -7   -0.90    1.30
   0   8   7   -0.70    1.30
  -1  -8  -7   -0.60    1.40
   1   8   7   -1.60    1.30
  -1   8  -7   -0.90    1.20
  -2  -8  -7   23.00    3.90
  -2   8  -7   26.70    4.10
   2   8   7   22.90    3.90
  -3  -8  -7    3.30    2.40
  -3   8  -7    2.50    1.90
   3   8   7    1.50    1.80
  -4  -8  -7    2.40    2.20
   4   8   7    3.20    1.90
  -4   8  -7   -1.20    1.80
  -5  -8  -7   -0.10    1.90
  -5   8  -7    0.60    1.90
   5   8   7    0.30    1.80
   1  -9  -7    0.00    1.80
   1   9  -7    0.40    1.70
  -1   9   7    1.10    1.90
   0  -9  -7    3.00    2.40
   0   9   7    3.70    2.20
   0   9  -7    2.80    2.00
  -1  -9  -7    5.10    2.40
  -1   9  -7    3.60    2.10
   1   9   7    1.00    1.80
 -11   0   8   13.20    3.20
  11   0  -8    9.30    2.70
  10   0  -8    1.30    1.40
 -10   0   8   -1.40    1.50
   9   0  -8   16.20    2.90
  -9   0   8   12.20    2.50
   8   0  -8    1.00    1.10
  -8   0   8    1.40    1.30
  -7   0   8  233.08   11.50
   7   0  -8  238.88   11.70
   6   0  -8   34.40    3.00
  -6   0   8   30.20    3.20
  -5   0   8    2.70    1.00
   5   0  -8    1.70    0.40
   5   0  -8    3.90    1.30
  -4   0   8   95.59    5.00
   4   0  -8   93.39    5.20
  -3   0   8  126.59    6.10
   3   0  -8  125.59    6.20
   2   0  -8 2225.58   86.99
  -2   0   8 2212.18   87.69
   2   0  -8 2222.18   87.79
  -1   0   8    7.20    1.00
   1   0  -8    8.60    0.80
   1   0  -8    9.10    1.20
   0   0   8  172.38    7.40
   0   0  -8  166.68    7.30
  -1   0  -8    0.00    0.30
  -1   0  -8   -0.20    0.30
   1   0   8   -0.20    0.40
  -2   0  -8 1641.74   68.39
  -2   0  -8 1728.63   67.79
   2   0   8 1795.82   68.09
  -3   0  -8  304.27   12.40
   3   0   8  302.67   12.80
  -3   0  -8  298.37   13.10
  -4   0  -8   30.20    2.40
   4   0   8   30.00    2.10
  -4   0  -8   27.70    1.80
  -5   0  -8   31.60    2.10
  -5   0  -8   30.50    2.60
   5   0   8   34.00    2.40
  -6   0  -8  778.62   33.50
   6   0   8  806.22   32.90
   6   0   8  822.22   32.80
   7   0   8   22.00    2.40
   7   0   8   18.40    2.30
  -7   0  -8   21.00    2.80
  -8   0  -8   15.60    2.70
   8   0   8   15.00    2.10
   8   0   8   13.30    2.00
   9   0   8   -1.00    0.90
   9   0   8    3.20    1.40
  -9   0  -8    1.90    1.50
 -10   0  -8    2.60    1.60
  10   0   8    0.40    1.10
  10   0   8    1.80    1.40
  11   0   8    4.00    1.80
  11   0   8    2.50    1.80
 -11   0  -8    6.90    2.70
 -11  -1   8   -0.30    1.70
  11  -1  -8    2.80    1.80
  11   1  -8    0.30    1.70
 -11   1   8   -0.40    1.70
  10  -1  -8    9.10    2.30
 -10  -1   8    7.50    2.30
 -10   1   8    6.60    2.30
  10   1  -8   12.20    2.90
   9  -1  -8    0.30    1.20
  -9  -1   8    3.50    1.60
  -9   1   8    0.80    1.50
   9   1  -8   -1.00    1.10
  -8  -1   8   23.00    3.00
   8  -1  -8   15.50    2.60
  -8   1   8   21.60    3.10
   8   1  -8   23.30    3.20
   7  -1  -8   81.39    5.40
  -7  -1   8   91.19    5.60
  -7  -1   8   92.89    5.60
  -7   1   8   89.59    5.70
  -6  -1   8   83.39    4.90
  -6  -1   8   80.19    5.00
   6  -1  -8   76.09    4.90
  -6   1   8   81.79    5.10
  -5  -1   8  121.99    6.60
   5  -1  -8  131.29    6.80
  -5  -1   8  124.09    6.50
   5   1  -8  127.59    5.70
  -5   1   8  135.89    6.80
  -4  -1   8    6.60    1.30
   4  -1  -8    5.50    1.20
  -4  -1   8    7.30    1.30
   4   1  -8    6.70    0.90
  -4   1   8    6.10    1.30
  -3  -1   8    7.80    1.20
  -3  -1   8    5.50    1.20
   3  -1  -8   11.90    1.60
   3   1  -8    9.30    1.00
  -3   1   8   10.70    1.40
   2  -1  -8  137.99    6.70
  -2  -1   8  139.69    6.50
  -2  -1   8  142.89    6.40
   2   1  -8  143.19    6.10
  -2   1   8  126.89    6.40
  -2   1   8  144.19    5.80
  -1  -1   8  131.29    6.00
   1  -1  -8  132.79    5.70
   1  -1  -8  130.29    6.20
  -1   1   8  127.19    6.00
   1   1  -8  129.29    6.00
   1   1  -8  136.89    5.90
   0  -1   8  170.38    8.00
   0  -1  -8  189.68    7.90
   0  -1  -8  186.78    8.10
   0   1  -8  194.28    7.90
   0   1   8  184.68    7.90
   0   1  -8  172.38    8.00
  -1  -1  -8    9.50    1.20
  -1  -1  -8    8.30    1.10
   1  -1   8   11.60    1.30
  -1   1  -8    9.50    0.80
  -1   1  -8    9.60    1.30
   1   1   8    9.20    1.00
  -2  -1  -8  612.04   25.20
   2  -1   8  596.04   24.90
  -2   1  -8  630.84   25.30
   2   1   8  619.34   24.80
   3  -1   8    9.50    1.30
  -3  -1  -8   10.20    1.50
  -3  -1  -8    8.90    1.20
   3   1   8   10.20    1.20
  -3   1  -8    9.20    1.40
  -4  -1  -8   76.19    4.00
   4  -1   8   78.19    4.20
  -4  -1  -8   68.89    4.30
   4   1   8   75.59    3.80
  -4   1  -8   73.19    4.30
  -5  -1  -8    3.90    1.00
  -5  -1  -8    3.60    1.10
   5  -1   8    3.90    1.10
   5  -1   8    3.60    1.00
  -5   1  -8    1.90    1.00
   5   1   8    2.20    0.80
  -6  -1  -8  349.17   15.80
  -6  -1  -8  343.87   15.00
   6  -1   8  346.77   15.10
   6  -1   8  346.27   15.30
  -6   1  -8  361.46   15.80
   6   1   8  339.27   14.90
  -7  -1  -8   30.40    3.50
  -7  -1  -8   32.60    2.70
   7  -1   8   35.70    3.30
   7  -1   8   31.30    3.20
   7   1   8   38.00    2.70
  -7   1  -8   29.80    3.40
   8  -1   8    6.00    1.50
   8  -1   8    6.10    1.70
  -8  -1  -8    8.20    2.00
  -8   1  -8    6.30    1.80
   8   1   8    5.80    1.40
   9  -1   8   11.00    2.10
  -9  -1  -8   15.30    2.90
   9  -1   8   12.90    2.40
   9   1   8   12.10    2.00
  -9   1  -8    9.50    2.40
   9   1   8   10.10    1.80
  10  -1   8   23.90    3.20
 -10  -1  -8   15.60    3.10
  10  -1   8   23.40    3.20
 -10   1  -8   23.10    3.50
  10   1   8   27.20    3.00
 -11  -1  -8    6.50    2.50
  11  -1   8    2.60    1.70
  11  -1   8    4.50    1.80
 -11   1  -8    7.80    2.50
  11  -2  -8   17.90    3.40
 -11   2   8   11.50    3.10
  11   2  -8   16.50    3.40
  10  -2  -8    7.40    2.40
 -10  -2   8    2.50    1.90
 -10  -2   8    5.10    2.00
 -10   2   8    4.30    2.20
  -9  -2   8   16.90    2.70
   9  -2  -8   14.40    2.70
  -9  -2   8   11.90    2.50
  -9   2   8   11.30    2.80
   8  -2  -8   -0.40    1.00
  -8  -2   8    2.30    1.20
  -8  -2   8    3.10    1.40
  -8   2   8   -0.10    1.10
   7  -2  -8   63.59    4.60
  -7  -2   8   63.19    4.40
  -7  -2   8   63.39    4.60
  -7   2   8   63.79    4.70
  -6  -2   8    6.70    1.70
   6  -2  -8    9.70    1.80
  -6  -2   8    6.40    1.40
  -6   2   8    7.20    1.80
   6   2  -8    8.00    1.30
  -5  -2   8   12.90    1.80
  -5  -2   8   11.00    1.90
   5  -2  -8    9.70    1.70
   5   2  -8   11.10    1.40
  -5   2   8    9.90    1.80
   4  -2  -8   85.49    5.00
  -4  -2   8   79.59    4.80
  -4  -2   8   76.99    4.40
  -4   2   8   92.69    5.00
   4   2  -8   88.59    4.40
  -3  -2   8    9.20    1.30
   3  -2  -8    8.10    1.50
  -3  -2   8    9.50    1.50
  -3   2   8    8.40    0.70
  -3   2   8    9.40    1.50
   3   2  -8   11.30    1.30
  -2  -2   8  344.27   14.80
   2  -2  -8  349.96   15.00
  -2  -2   8  351.46   14.50
   2   2  -8  349.77   14.50
  -2   2   8  344.67   14.10
  -2   2   8  340.47   14.70
   1  -2  -8   68.99    3.80
  -1  -2   8   59.69    3.30
  -1  -2   8   65.49    3.50
  -1   2   8   67.39    3.50
   1   2  -8   62.29    3.40
  -1   2   8   65.39    3.30
   0  -2  -8   83.49    4.30
   0  -2   8   91.59    4.10
   0  -2  -8   84.59    4.50
   0  -2   8   83.89    4.20
   0   2  -8   88.89    4.40
   0   2   8   81.49    4.10
  -1  -2  -8  134.79    6.30
   1  -2   8  133.89    5.70
   1  -2   8  139.19    6.20
  -1  -2  -8  135.09    6.40
   1   2   8  130.49    5.90
  -1   2  -8  123.09    6.30
  -2  -2  -8  984.80   39.50
  -2  -2  -8  954.90   39.40
   2  -2   8  953.20   39.20
  -2   2  -8 1010.60   39.60
   2   2   8  977.40   38.80
  -3  -2  -8   30.70    2.40
   3  -2   8   28.10    2.20
  -3  -2  -8   28.90    2.20
  -3   2  -8   29.90    2.50
   3   2   8   31.70    1.90
  -4  -2  -8    9.00    1.50
   4  -2   8   10.90    1.60
  -4  -2  -8   12.60    1.90
   4   2   8   12.60    1.30
  -4   2  -8   14.20    1.90
   5  -2   8   29.80    2.50
  -5  -2  -8   33.60    2.90
   5  -2   8   33.10    2.70
  -5  -2  -8   34.60    2.70
  -5   2  -8   36.50    2.90
   5   2   8   33.00    2.20
   6  -2   8  306.67   13.60
   6  -2   8  317.17   13.80
  -6  -2  -8  288.07   14.00
  -6  -2  -8  308.67   13.70
   6   2   8  292.17   12.90
  -6   2  -8  298.67   14.00
  -7  -2  -8   52.99    4.00
   7  -2   8   54.29    4.00
   7  -2   8   60.89    4.00
  -7  -2  -8   56.49    4.30
   7   2   8   52.89    3.40
  -7   2  -8   49.70    4.10
  -8  -2  -8    6.30    1.70
   8  -2   8   12.80    2.30
   8  -2   8   13.20    2.20
  -8  -2  -8   11.20    2.30
   8   2   8   10.50    1.70
  -8   2  -8   11.50    2.20
   9  -2   8    1.50    1.40
  -9  -2  -8    5.50    2.00
   9  -2   8    4.30    1.60
  -9   2  -8    9.20    2.10
  10  -2   8    6.90    2.20
 -10  -2  -8    6.00    2.20
  10  -2   8    9.10    2.10
 -10   2  -8    7.40    2.40
  11  -2   8    8.80    2.40
  11  -2   8    4.80    2.10
 -11  -2  -8    6.10    2.60
 -11   2  -8    4.80    2.50
 -11  -3   8    2.50    1.90
  11  -3  -8    0.90    1.80
 -11   3   8    2.30    2.30
 -10  -3   8    3.40    2.10
  10  -3  -8    2.90    1.70
 -10   3   8    5.00    2.40
   9  -3  -8    2.60    1.40
  -9  -3   8    0.60    1.30
  -9   3   8    0.70    1.60
  -8  -3   8   13.00    2.60
   8  -3  -8   12.90    2.30
  -8   3   8   14.80    2.70
   7  -3  -8   17.00    2.60
  -7  -3   8   17.40    2.80
   7   3  -8   23.30    2.50
  -7   3   8   25.20    3.30
  -6  -3   8   24.50    3.10
   6  -3  -8   25.20    3.00
  -6   3   8   23.30    3.10
   6   3  -8   25.70    2.60
   5  -3  -8   56.89    4.00
  -5  -3   8   49.20    3.90
   5   3  -8   55.39    3.50
  -5   3   8   52.89    3.90
  -4  -3   8    5.60    1.40
   4  -3  -8    8.90    1.70
   4   3  -8    9.00    1.50
  -4   3   8   10.40    1.80
   3  -3  -8   85.79    5.00
  -3  -3   8   83.89    4.90
  -3   3   8   89.09    4.20
  -3   3   8   91.59    4.90
   3   3  -8   81.39    4.70
  -2  -3   8   13.50    1.50
  -2  -3   8   16.20    1.90
   2  -3  -8   16.20    2.10
  -2   3   8   15.60    1.80
  -2   3   8   14.50    1.50
   2   3  -8   15.70    1.80
  -1  -3   8  161.28    7.20
   1  -3  -8  157.48    7.80
  -1  -3   8  156.18    7.40
   1   3  -8  162.48    7.50
  -1   3   8  159.58    7.30
   0  -3   8   42.50    2.60
   0  -3  -8   46.30    3.10
   0  -3   8   48.00    2.70
   0   3   8   45.90    2.60
   0   3  -8   44.80    3.00
   0   3   8   46.60    2.90
   1  -3   8    3.10    0.70
  -1  -3  -8    3.60    1.00
   1  -3   8    4.40    0.90
   1   3   8    4.70    0.80
   1   3   8    6.30    1.20
  -1   3  -8    4.10    1.00
   2  -3   8  557.14   23.20
  -2  -3  -8  585.04   23.70
   2  -3   8  551.24   22.50
   2   3   8  569.44   22.60
  -2   3  -8  553.74   23.70
   2   3   8  564.64   23.70
  -3  -3  -8   17.70    2.20
  -3  -3  -8   17.90    2.20
   3  -3   8   13.50    1.70
   3   3   8   14.30    1.10
  -3   3  -8   11.50    1.80
  -4  -3  -8   64.29    4.20
   4  -3   8   62.49    3.80
  -4  -3  -8   62.39    4.00
  -4   3  -8   54.79    4.00
   4   3   8   58.39    3.00
  -5  -3  -8    9.90    1.90
  -5  -3  -8   10.70    2.00
   5  -3   8   10.50    1.80
   5  -3   8   16.90    2.00
  -5   3  -8   13.70    2.20
   6  -3   8   98.89    5.70
  -6  -3  -8   98.59    6.10
  -6  -3  -8   94.39    5.80
   6  -3   8   84.09    5.30
  -6   3  -8   96.49    6.00
   7  -3   8   15.70    2.40
   7  -3   8   14.30    2.30
  -7  -3  -8   15.30    2.50
  -7  -3  -8   11.30    2.30
  -7   3  -8   12.80    2.40
   8  -3   8    1.30    1.20
  -8  -3  -8    0.10    1.20
   8  -3   8    0.60    1.10
  -8  -3  -8    0.40    1.30
  -8   3  -8    2.30    1.50
  -9  -3  -8    7.60    3.20
  -9  -3  -8    6.70    2.30
   9  -3   8    5.60    1.80
   9  -3   8    8.20    2.40
  -9   3  -8    4.40    1.90
  10  -3   8   10.70    2.40
  10  -3   8    7.00    2.20
 -10  -3  -8    9.40    2.70
 -10   3  -8   10.70    2.60
 -10  -4   8    3.40    2.30
  10  -4  -8    1.80    1.70
 -10   4   8    3.50    2.10
   9  -4  -8    3.60    1.70
  -9  -4   8    7.90    2.30
  -9   4   8    8.70    2.60
  -8  -4   8    1.50    1.80
   8  -4  -8    3.60    1.70
  -8   4   8    8.30    2.50
   7  -4  -8   11.80    2.30
  -7  -4   8   13.00    2.70
   7   4  -8    9.20    2.00
  -7   4   8   11.10    2.60
   6  -4  -8   20.70    2.90
  -6  -4   8   20.40    3.10
   6   4  -8   22.60    2.70
  -6   4   8   21.80    3.10
   5  -4  -8   15.60    2.50
  -5  -4   8   17.80    2.70
   5   4  -8   14.10    2.10
  -5   4   8   18.40    2.60
   4  -4  -8   15.00    2.30
  -4  -4   8   18.10    2.50
  -4  -4   8   14.10    1.70
   4   4  -8   14.50    2.10
  -4   4   8   17.30    2.40
   3  -4  -8   25.80    2.90
  -3  -4   8   29.20    3.10
  -3  -4   8   25.80    2.10
  -3   4   8   25.40    2.10
  -3   4   8   30.70    2.50
   3   4  -8   28.30    2.80
   2  -4  -8   44.20    3.40
  -2  -4   8   45.30    3.30
  -2  -4   8   51.19    2.80
   2   4  -8   48.80    3.40
  -2   4   8   39.50    3.00
  -2   4   8   43.60    2.90
   1  -4  -8   22.10    2.60
  -1  -4   8   20.60    2.20
  -1   4   8   20.90    2.20
  -1   4   8   20.20    2.00
   1   4  -8   17.30    2.10
   0  -4   8   60.49    3.40
   0  -4   8   57.99    3.50
   0  -4  -8   63.69    4.10
   0   4   8   59.49    3.80
   0   4   8   63.09    3.30
   0   4  -8   64.29    4.00
   1  -4   8   52.19    3.10
  -1  -4  -8   54.39    3.80
   1  -4   8   58.39    3.30
  -1   4  -8   48.00    3.60
   1   4   8   53.29    2.80
   1   4   8   60.99    3.80
   2  -4   8  109.59    5.80
  -2  -4  -8  111.09    6.30
   2  -4   8  119.49    5.40
  -2   4  -8  116.59    6.30
   2   4   8  113.09    6.30
  -3  -4  -8  135.79    7.10
   3  -4   8  121.39    6.40
   3   4   8  114.69    6.80
  -3   4  -8  135.59    7.10
   4  -4   8    3.70    1.20
  -4  -4  -8    2.30    1.40
   4   4   8    3.00    1.30
  -4   4  -8    3.90    1.30
  -5  -4  -8   21.50    2.90
   5  -4   8   20.80    2.50
  -5   4  -8   20.80    3.00
   5   4   8   17.00    2.70
   6  -4   8   69.19    4.50
  -6  -4  -8   61.19    4.70
   6  -4   8   68.69    4.60
   6   4   8   61.29    4.80
  -6   4  -8   62.29    4.80
  -7  -4  -8   13.60    2.70
   7  -4   8   12.70    2.30
   7  -4   8   11.70    2.30
   7   4   8   14.80    2.60
  -7   4  -8   11.10    2.40
   8  -4   8    8.30    2.00
  -8  -4  -8    8.30    2.30
   8  -4   8    6.00    1.90
  -8   4  -8    9.30    2.40
   8   4   8    9.20    2.50
   9  -4   8    1.80    1.50
  -9  -4  -8    3.20    2.00
   9  -4   8    4.80    1.80
   9   4   8    3.50    2.00
  -9   4  -8    3.10    1.80
  10  -4   8    5.90    2.20
  10  -4   8    8.00    2.20
  10   4   8    5.60    2.40
 -10   4  -8    5.50    2.40
  -9  -5   8   -0.90    1.70
   9  -5  -8    1.70    1.60
  -9   5   8    0.10    1.60
   8  -5  -8    3.50    1.70
  -8  -5   8    4.60    2.00
  -8   5   8    2.70    2.00
   8   5  -8    4.50    1.80
   7  -5  -8    6.30    1.90
  -7  -5   8    4.70    2.00
   7   5  -8    4.70    1.70
  -7   5   8    3.90    1.80
   6  -5  -8    7.30    2.00
  -6  -5   8   10.20    2.50
   6   5  -8   11.00    2.10
  -6   5   8    5.90    2.00
   5  -5  -8   41.10    3.70
  -5  -5   8   47.20    4.10
   5   5  -8   45.80    3.80
  -5   5   8   44.80    3.90
   4  -5  -8    6.00    1.60
  -4  -5   8    1.30    1.10
   4   5  -8    6.00    1.50
  -4   5   8    3.50    1.40
  -3  -5   8   37.50    3.80
   3  -5  -8   31.00    3.50
  -3   5   8   33.20    3.20
  -3   5   8   32.90    2.70
   3   5  -8   35.50    3.10
  -2  -5   8   32.40    2.20
   2  -5  -8   27.00    3.20
  -2  -5   8   25.20    3.00
  -2   5   8   24.00    2.70
   2   5  -8   33.60    3.50
  -2   5   8   28.60    2.80
  -1  -5   8    7.10    1.20
  -1  -5   8    6.80    1.50
   1  -5  -8    6.30    1.70
  -1   5   8    8.50    1.40
   1   5  -8    6.60    1.50
  -1   5   8    7.00    1.50
   0  -5   8   27.20    2.40
   0  -5  -8   28.80    3.30
   0   5  -8   26.20    3.00
   0   5   8   24.10    2.80
  -1  -5  -8    7.90    1.80
   1  -5   8   11.10    1.60
   1  -5   8    9.80    1.50
   1   5   8   13.40    2.10
  -1   5  -8   12.70    2.10
   2  -5   8  408.76   17.70
  -2  -5  -8  415.86   18.70
  -2   5  -8  419.16   18.60
   2   5   8  410.66   18.50
  -3  -5  -8    0.10    1.00
   3  -5   8    1.80    1.00
   3   5   8    1.80    1.00
  -3   5  -8    1.30    1.10
  -4  -5  -8   32.70    3.80
   4  -5   8   33.10    2.80
   4   5   8   32.30    3.60
  -4   5  -8   27.00    3.30
   5  -5   8    3.60    1.30
  -5  -5  -8    2.00    1.50
   5   5   8    3.60    1.50
  -5   5  -8    4.00    1.50
  -6  -5  -8   24.80    3.50
   6  -5   8   28.20    3.30
  -6   5  -8   32.10    3.90
   6   5   8   30.70    3.80
   7  -5   8    2.30    1.30
  -7  -5  -8    4.10    1.80
   7  -5   8    3.00    1.60
  -7   5  -8    1.70    1.60
   7   5   8    4.90    1.80
   8  -5   8   -1.20    1.20
   8  -5   8    0.70    1.20
  -8  -5  -8    1.10    1.70
  -8   5  -8    1.90    1.80
   8   5   8   -0.30    1.60
   9  -5   8   -1.40    1.30
  -9  -5  -8   -0.70    1.80
   9  -5   8    0.70    1.80
   9   5   8   -1.20    1.40
  -9   5  -8   -0.40    1.60
   8  -6  -8   -2.40    1.50
  -8  -6   8   -1.80    1.50
   8   6  -8   -0.10    1.70
  -8   6   8   -0.40    1.90
  -7  -6   8    0.90    1.60
   7  -6  -8    3.00    1.60
  -7   6   8    2.10    1.80
   7   6  -8    1.50    1.60
   6  -6  -8    2.50    1.50
  -6  -6   8    4.30    1.80
  -6   6   8    4.60    1.90
   6   6  -8   -0.10    1.20
   5  -6  -8    0.30    1.40
  -5  -6   8    4.60    1.90
  -5   6   8    3.30    1.70
   5   6  -8    4.80    1.70
   4  -6  -8   33.00    3.90
  -4  -6   8   35.80    4.20
  -4   6   8   38.20    3.80
   4   6  -8   29.90    3.80
   3  -6  -8   12.20    2.40
  -3  -6   8    9.80    2.10
  -3   6   8   10.50    1.90
  -3   6   8   10.60    2.00
   3   6  -8    8.00    2.10
   2  -6  -8   27.20    3.40
  -2  -6   8   23.20    3.00
  -2   6   8   16.50    2.40
   2   6  -8   23.80    3.10
  -1  -6   8    3.60    1.20
   1  -6  -8    1.10    1.10
  -1   6   8    2.50    1.20
   1   6  -8    2.00    1.20
   0  -6   8   40.30    3.30
   0  -6  -8   33.10    3.90
   0   6   8   31.80    3.50
   0   6  -8   36.50    3.90
  -1  -6  -8   35.90    4.00
   1  -6   8   38.40    3.10
   1  -6   8   25.10    2.60
   1   6   8   36.50    3.80
  -1   6  -8   34.80    3.90
   2  -6   8    0.50    0.80
  -2  -6  -8    2.40    1.40
   2   6   8    1.40    1.20
  -2   6  -8    1.30    1.10
   3  -6   8   36.80    3.10
  -3  -6  -8   41.60    4.50
  -3   6  -8   33.70    4.00
   3   6   8   33.10    3.90
   4  -6   8   11.00    1.90
  -4  -6  -8   11.70    2.60
   4   6   8   10.00    2.30
  -4   6  -8    7.60    2.20
  -5  -6  -8   24.50    3.70
   5  -6   8   15.60    2.50
  -5   6  -8   21.30    3.30
   5   6   8   17.50    3.00
  -6  -6  -8    7.50    2.50
   6  -6   8   10.00    2.20
  -6   6  -8    8.80    2.50
   6   6   8    8.30    2.30
  -7  -6  -8   13.10    2.90
   7  -6   8    6.50    2.10
   7   6   8   10.80    2.70
  -7   6  -8   12.50    2.80
   8  -6   8    5.10    2.00
  -8  -6  -8    3.30    2.30
  -8   6  -8    5.80    2.60
   8   6   8    8.10    2.50
  -7  -7   8    6.60    2.40
   7  -7  -8    8.40    2.50
  -7   7   8    9.50    2.80
   7   7  -8   10.80    2.80
  -6  -7   8    6.70    2.70
   6  -7  -8   10.80    2.60
   6   7  -8    7.30    2.50
  -6   7   8   12.10    2.70
   5  -7  -8    7.70    2.40
  -5  -7   8    8.20    2.60
  -5   7   8    5.60    2.20
   5   7  -8    6.80    2.20
   4  -7  -8    4.50    2.00
  -4  -7   8    6.00    2.20
   4   7  -8    6.20    2.00
   3  -7  -8   26.80    3.80
  -3  -7   8   27.90    3.80
   3   7  -8   30.40    3.90
   2  -7  -8   14.70    2.90
  -2  -7   8   21.00    3.20
   2   7  -8   14.00    2.90
  -2   7   8   14.00    2.50
   1  -7  -8    3.20    1.60
  -1  -7   8    4.20    1.70
   1   7  -8    5.50    1.90
  -1   7   8    1.80    1.50
   0  -7  -8   14.90    2.90
   0  -7   8   14.30    2.50
   0   7   8   18.90    2.90
   0   7  -8   16.40    3.00
  -1  -7  -8    1.50    1.40
   1   7   8    3.30    1.60
  -1   7  -8    2.30    1.40
  -2  -7  -8  272.97   14.60
  -2   7  -8  304.67   14.70
   2   7   8  293.27   14.50
  -3  -7  -8    3.90    2.10
   3  -7   8    0.70    1.10
   3   7   8    0.10    1.30
  -3   7  -8    1.80    1.70
   4  -7   8    4.60    1.60
  -4  -7  -8    2.30    2.10
   4   7   8    5.10    1.90
  -4   7  -8    2.60    1.70
   5  -7   8    0.80    1.30
  -5  -7  -8   -2.30    1.50
  -5   7  -8    2.50    2.00
   5   7   8    1.40    1.60
  -6  -7  -8    0.60    1.70
   6  -7   8    2.00    1.50
   6   7   8    2.60    1.90
  -6   7  -8   -0.10    1.70
  -7  -7  -8    4.90    2.40
   7  -7   8    2.50    1.80
  -7   7  -8    1.70    2.00
   7   7   8   -0.60    1.80
  -5  -8   8    0.90    1.90
   5  -8  -8   -2.20    1.80
   5   8  -8   -0.80    1.70
   4  -8  -8    6.50    2.40
  -4  -8   8    4.60    2.30
   4   8  -8    4.10    2.30
   3  -8  -8    6.40    2.30
  -3  -8   8    8.80    2.80
   3   8  -8    6.80    2.40
  -2  -8   8   20.30    3.60
   2  -8  -8   23.70    3.80
   2   8  -8   25.20    3.90
  -2   8   8   26.60    3.70
  -1  -8   8    0.00    1.40
   1  -8  -8    0.00    1.70
   1   8  -8   -0.80    1.10
  -1   8   8   -1.40    1.40
   0  -8  -8    9.00    2.80
   0   8  -8    8.00    2.40
   0   8   8   11.40    2.70
  -1  -8  -8    4.70    2.20
  -1   8  -8    7.00    2.40
   1   8   8    8.70    2.40
  -2  -8  -8    2.10    1.70
   2   8   8   -0.50    1.60
  -2   8  -8   -1.40    1.20
  -3  -8  -8   10.20    2.90
   3   8   8    8.40    2.60
  -3   8  -8    3.80    2.10
  -4  -8  -8   -0.50    1.50
   4   8   8    0.90    2.10
  -4   8  -8    0.40    1.60
  -5  -8  -8    5.80    2.50
   5   8   8    5.80    2.60
  -5   8  -8    6.50    2.60
 -11   0   9    1.50    2.10
  11   0  -9    0.60    1.70
 -10   0   9   14.60    3.00
  10   0  -9   16.50    3.10
   9   0  -9   24.60    3.60
  -9   0   9   20.90    3.30
  -8   0   9    0.50    1.30
   8   0  -9    1.40    1.10
  -7   0   9  331.77   15.30
   7   0  -9  324.47   15.30
  -6   0   9  116.09    6.30
   6   0  -9  106.79    6.40
   5   0  -9    0.60    0.70
  -5   0   9    0.10    0.70
   4   0  -9    9.60    1.70
  -4   0   9   12.40    1.70
   3   0  -9   14.30    1.90
  -3   0   9   16.20    1.80
   2   0  -9  200.88    9.20
  -2   0   9  211.08    9.00
   2   0  -9  198.38    8.30
   1   0  -9   62.79    3.00
   1   0  -9   65.79    3.50
  -1   0   9   61.09    3.30
   0   0   9  111.99    5.00
   0   0  -9   84.39    4.80
   0   0  -9  117.49    4.90
  -1   0  -9    8.60    1.00
   1   0   9    8.00    1.10
  -1   0  -9   10.30    1.30
   2   0   9   14.50    1.50
  -2   0  -9   12.40    1.10
  -2   0  -9   16.00    1.70
  -3   0  -9  379.36   15.50
  -3   0  -9  385.66   16.40
   3   0   9  381.46   16.00
  -4   0  -9    0.00    0.40
  -4   0  -9    1.20    0.70
   4   0   9    0.40    0.50
   5   0   9    2.00    0.80
  -5   0  -9    2.30    1.00
  -5   0  -9    2.30    0.70
  -6   0  -9  482.85   20.90
   6   0   9  465.45   20.10
  -7   0  -9    0.00    1.00
   7   0   9   -0.60    0.70
   8   0   9   -0.10    0.90
  -8   0  -9   -1.00    1.10
  -9   0  -9   24.50    3.50
   9   0   9   25.30    3.00
 -10   0  -9   16.50    3.20
  10   0   9   21.80    3.00
  11   0   9    5.20    2.00
 -11   0  -9    5.60    2.70
 -11  -1   9   19.30    3.80
  11  -1  -9   17.70    3.40
 -11   1   9   29.30    4.60
  11   1  -9   24.80    4.00
 -10  -1   9   11.40    2.80
  10  -1  -9   10.00    2.50
  10   1  -9    6.20    2.20
 -10   1   9   12.00    2.80
  -9  -1   9    4.90    1.90
   9  -1  -9    4.80    1.70
  -9   1   9    4.50    1.90
   9   1  -9    3.10    1.80
   8  -1  -9    6.40    1.80
  -8  -1   9    8.90    2.00
  -8   1   9    8.90    2.10
   8   1  -9   16.00    2.80
   7  -1  -9   64.59    4.60
  -7  -1   9   54.29    4.20
  -7   1   9   63.69    4.70
   7   1  -9   61.39    4.60
   6  -1  -9   33.40    3.00
  -6  -1   9   39.50    3.20
  -6  -1   9   39.20    3.20
  -6   1   9   38.00    3.70
  -5  -1   9   19.50    2.30
  -5  -1   9   15.70    2.10
   5  -1  -9   21.40    2.50
   5   1  -9   20.30    1.50
  -5   1   9   23.10    2.60
   4  -1  -9   81.59    4.80
  -4  -1   9   84.79    4.70
  -4  -1   9   80.29    4.60
  -4   1   9   84.49    4.70
   4   1  -9   84.19    3.90
   3  -1  -9   60.99    3.80
  -3  -1   9   55.99    3.40
  -3  -1   9   67.19    3.70
   3   1  -9   61.29    3.00
  -3   1   9   60.29    3.60
  -2  -1   9  223.28    9.60
   2  -1  -9  218.68    9.90
  -2   1   9  205.08    9.60
   2   1  -9  214.58    9.80
   2   1  -9  224.28    9.20
   1  -1  -9  138.89    6.00
  -1  -1   9  140.49    6.30
   1  -1  -9  134.89    6.50
  -1   1   9  134.59    6.30
   1   1  -9  140.99    6.40
   1   1  -9  131.99    6.10
   0  -1  -9    2.00    0.60
   0  -1   9    1.90    0.60
   0  -1  -9    1.90    0.70
   0   1  -9    1.60    0.50
   0   1   9    1.00    0.50
   0   1  -9    0.40    0.50
   1  -1   9  240.08   10.30
  -1  -1  -9  225.38   10.20
  -1  -1  -9  234.58   10.30
   1   1   9  241.38   10.20
  -1   1  -9  242.98   10.40
  -1   1  -9  243.18    9.80
   2  -1   9   38.80    2.50
  -2  -1  -9   37.70    2.50
  -2   1  -9   38.90    1.90
  -2   1  -9   38.80    2.70
   2   1   9   44.10    2.40
  -3  -1  -9   34.40    2.30
  -3  -1  -9   39.80    2.70
   3  -1   9   37.20    2.50
  -3   1  -9   40.90    2.80
   3   1   9   34.80    2.20
  -4  -1  -9   63.19    3.60
  -4  -1  -9   72.09    4.20
   4  -1   9   64.49    3.70
   4   1   9   63.99    3.50
  -4   1  -9   61.19    3.90
  -5  -1  -9    1.10    0.70
  -5  -1  -9    0.80    0.80
   5  -1   9    1.30    0.70
  -5   1  -9    0.70    0.70
   5   1   9    1.60    0.60
   6  -1   9  121.99    6.40
  -6  -1  -9  120.89    6.80
  -6  -1  -9  124.29    6.10
  -6   1  -9  113.99    6.70
   6   1   9  115.49    6.00
  -7  -1  -9   46.60    3.80
   7  -1   9   46.30    3.30
   7  -1   9   38.80    3.30
  -7   1  -9   46.40    3.80
   7   1   9   43.10    3.10
   8  -1   9   45.30    3.50
   8  -1   9   48.00    3.80
  -8  -1  -9   46.70    4.20
   8   1   9   47.40    3.50
  -8   1  -9   47.10    4.00
   9  -1   9    1.40    1.30
  -9  -1  -9    3.90    1.70
   9  -1   9    1.80    1.20
   9   1   9    2.90    1.30
  -9   1  -9    2.00    1.50
  10  -1   9   32.40    3.60
  10  -1   9   25.40    3.50
 -10  -1  -9   37.20    4.60
  10   1   9   26.20    3.20
 -10   1  -9   33.30    4.30
  11  -1   9    3.20    1.70
 -11  -1  -9    5.40    2.60
  11  -1   9    4.80    1.80
 -11   1  -9    8.70    2.80
  11  -2  -9    7.00    2.30
 -11   2   9    8.50    2.90
  11   2  -9    4.20    2.30
 -10  -2   9   -0.50    1.80
  10  -2  -9    1.50    1.40
 -10   2   9   -1.00    1.50
  10   2  -9    0.20    1.50
  -9  -2   9   15.90    2.70
   9  -2  -9   10.00    2.40
  -9  -2   9   15.90    2.90
  -9   2   9    9.90    2.60
  -8  -2   9    6.90    2.00
  -8  -2   9    6.50    1.90
   8  -2  -9    7.80    2.10
  -8   2   9    8.30    2.10
   7  -2  -9  129.19    7.50
  -7  -2   9  131.69    7.60
  -7  -2   9  133.89    7.30
  -7   2   9  131.29    7.60
   6  -2  -9   21.70    2.80
  -6  -2   9   21.80    2.60
  -6  -2   9   17.40    2.60
  -6   2   9   22.90    2.90
   6   2  -9   21.90    1.90
  -5  -2   9   23.30    2.80
   5  -2  -9   22.80    2.70
  -5  -2   9   18.50    2.20
   5   2  -9   19.20    1.70
  -5   2   9   20.90    2.60
  -4  -2   9   17.90    2.20
   4  -2  -9   21.00    2.50
  -4  -2   9   18.70    2.00
   4   2  -9   20.40    1.70
  -4   2   9   24.30    2.50
  -3  -2   9   48.30    3.30
   3  -2  -9   54.39    3.50
  -3  -2   9   58.79    3.30
  -3   2   9   54.09    3.40
   3   2  -9   51.69    3.00
  -3   2   9   55.79    2.50
   2  -2  -9   73.59    4.30
  -2  -2   9   78.49    4.10
  -2  -2   9   71.19    3.90
  -2   2   9   73.79    4.00
   2   2  -9   69.89    3.80
  -2   2   9   72.89    3.50
  -1  -2   9   34.20    2.20
  -1  -2   9   31.60    2.10
   1  -2  -9   28.50    2.30
   1   2  -9   31.90    2.20
  -1   2   9   32.20    2.10
  -1   2   9   30.70    1.90
   0  -2   9  122.79    5.90
   0  -2  -9  125.79    5.90
   0  -2  -9  124.09    6.20
   0  -2   9  127.29    5.70
   0   2   9  128.29    5.80
   0   2  -9  126.39    6.10
   1  -2   9    6.80    1.10
  -1  -2  -9    6.30    1.20
  -1  -2  -9    6.20    1.10
  -1   2  -9    6.10    0.80
   1   2   9    8.70    1.00
  -1   2  -9    3.30    0.90
   2  -2   9   71.69    4.00
  -2  -2  -9   74.59    4.20
  -2  -2  -9   82.89    4.30
   2   2   9   75.99    3.70
  -2   2  -9   70.49    4.20
   3  -2   9   34.40    2.40
  -3  -2  -9   32.00    2.40
  -3  -2  -9   34.80    2.70
   3   2   9   31.60    2.00
  -3   2  -9   28.50    2.50
  -4  -2  -9   13.50    1.80
   4  -2   9   13.80    1.90
  -4  -2  -9   12.00    1.90
  -4   2  -9   18.90    2.40
   4   2   9   14.70    1.50
   5  -2   9   30.50    2.60
  -5  -2  -9   30.60    2.60
  -5  -2  -9   34.60    3.00
  -5   2  -9   35.10    3.50
   5   2   9   34.40    2.20
  -6  -2  -9  232.58   11.70
   6  -2   9  240.18   11.10
   6  -2   9  235.48   11.30
  -6  -2  -9  242.48   11.30
  -6   2  -9  226.38   11.50
   6   2   9  253.37   10.60
   7  -2   9   43.90    3.60
  -7  -2  -9   47.70    3.90
   7  -2   9   40.10    3.30
   7   2   9   43.80    2.90
  -7   2  -9   40.00    3.70
  -8  -2  -9    4.80    1.80
   8  -2   9    5.00    1.60
   8  -2   9    5.10    1.60
  -8   2  -9    2.40    1.50
  -9  -2  -9   18.80    3.30
   9  -2   9   16.10    2.60
   9  -2   9   15.00    2.60
  -9   2  -9   14.20    2.80
  10  -2   9   41.70    4.50
 -10  -2  -9   42.50    5.10
  10  -2   9   54.09    4.30
 -10   2  -9   49.00    5.40
  10  -3  -9   10.20    2.50
 -10  -3   9    9.40    2.60
 -10   3   9    8.20    2.80
  -9  -3   9    1.80    1.60
   9  -3  -9    2.10    1.50
  -9   3   9   -0.30    1.50
  -8  -3   9    5.90    2.10
   8  -3  -9    8.90    2.00
  -8   3   9    7.40    2.40
  -7  -3   9    4.90    1.70
   7  -3  -9    5.00    1.50
  -7  -3   9    3.20    1.40
  -7   3   9    7.20    2.00
  -6  -3   9    4.10    1.50
   6  -3  -9    2.10    1.20
  -6  -3   9    2.30    1.10
  -6   3   9    3.30    1.40
   6   3  -9    3.30    1.20
  -5  -3   9   21.60    2.30
   5  -3  -9   22.20    2.70
  -5  -3   9   25.60    3.00
   5   3  -9   22.50    2.40
  -5   3   9   16.90    2.50
  -4  -3   9   11.50    1.60
  -4  -3   9   13.80    2.10
   4  -3  -9   11.90    2.00
   4   3  -9   13.10    1.80
  -4   3   9   15.90    2.20
  -3  -3   9   38.10    2.60
   3  -3  -9   33.10    2.90
  -3  -3   9   38.50    3.00
  -3   3   9   35.30    2.80
   3   3  -9   37.10    2.60
  -3   3   9   38.40    2.20
   2  -3  -9   29.30    2.50
  -2  -3   9   31.70    2.40
  -2  -3   9   29.80    2.10
   2   3  -9   27.80    2.20
  -2   3   9   26.00    1.90
  -2   3   9   31.50    2.30
  -1  -3   9   51.09    3.10
   1  -3  -9   48.70    3.40
  -1  -3   9   52.99    3.00
   1   3  -9   51.99    3.20
  -1   3   9   51.29    3.00
  -1   3   9   46.30    2.90
   0  -3   9    6.10    1.10
   0  -3   9    9.10    1.20
   0  -3  -9    8.00    1.40
   0   3   9    6.70    1.20
   0   3  -9    7.60    1.30
   0   3   9    8.70    1.10
  -1  -3  -9   47.30    3.30
   1  -3   9   47.70    3.00
   1  -3   9   54.49    2.70
   1   3   9   49.50    2.70
  -1   3  -9   43.60    3.20
   1   3   9   55.39    3.30
   2  -3   9   27.10    1.60
  -2  -3  -9   31.90    2.60
   2  -3   9   29.80    2.20
  -2  -3  -9   35.80    2.60
   2   3   9   25.00    1.70
  -2   3  -9   30.40    2.50
  -3  -3  -9    1.10    0.80
  -3  -3  -9    0.10    0.70
   3  -3   9    0.70    0.70
   3   3   9    1.10    0.50
  -3   3  -9    1.30    0.90
  -4  -3  -9   31.40    3.10
   4  -3   9   32.40    2.60
  -4  -3  -9   26.40    3.00
  -4   3  -9   23.90    2.90
   4   3   9   27.40    1.80
   5  -3   9    2.60    1.10
  -5  -3  -9    2.20    1.20
  -5  -3  -9    0.80    0.90
  -5   3  -9    1.30    1.10
   6  -3   9   23.90    2.90
  -6  -3  -9   30.90    3.60
  -6  -3  -9   32.90    3.40
  -6   3  -9   23.30    3.10
   7  -3   9   11.50    1.90
   7  -3   9   11.80    2.10
  -7  -3  -9   19.80    2.90
  -7  -3  -9    9.60    2.10
  -7   3  -9   14.10    2.60
   8  -3   9   11.00    2.30
   8  -3   9    9.20    2.00
  -8  -3  -9   10.50    2.40
  -8  -3  -9   10.50    2.50
  -8   3  -9    9.30    2.40
   9  -3   9    2.20    1.40
  -9  -3  -9    2.20    1.70
   9  -3   9   -0.30    1.20
  -9   3  -9    3.30    1.80
  10  -3   9   33.00    4.00
 -10  -3  -9   30.40    4.50
  10  -3   9   34.50    4.20
 -10   3  -9   38.10    4.70
 -10  -4   9    5.00    2.40
  10  -4  -9    6.10    2.40
 -10   4   9    3.20    2.40
   9  -4  -9   11.40    2.60
  -9  -4   9    8.50    2.60
  -9   4   9   14.30    3.30
  -8  -4   9    0.90    1.30
   8  -4  -9    3.70    1.50
  -8   4   9    1.30    1.60
   7  -4  -9   68.89    5.20
  -7  -4   9   76.99    5.70
   7   4  -9   78.39    5.00
  -7   4   9   77.79    5.70
   6  -4  -9    5.50    1.70
  -6  -4   9    6.30    1.90
   6   4  -9    8.20    1.70
  -6   4   9    3.40    1.50
  -5  -4   9   43.30    3.80
   5  -4  -9   40.20    3.60
  -5  -4   9   44.50    3.10
   5   4  -9   46.10    3.40
  -5   4   9   45.10    3.70
   4  -4  -9   -0.80    0.60
  -4  -4   9    0.30    0.70
  -4  -4   9    0.00    0.90
   4   4  -9    0.30    0.80
  -4   4   9   -0.10    0.80
   3  -4  -9    1.20    0.90
  -3  -4   9    0.90    0.90
  -3  -4   9    2.30    0.80
   3   4  -9    2.40    1.00
  -3   4   9    2.20    1.00
  -3   4   9    2.10    0.80
  -2  -4   9   57.29    3.70
   2  -4  -9   53.09    3.80
  -2   4   9   55.09    3.30
   2   4  -9   52.09    3.60
  -2   4   9   51.49    3.40
   1  -4  -9   23.90    2.70
  -1  -4   9   20.10    2.30
  -1  -4   9   21.30    2.10
  -1   4   9   23.90    2.10
  -1   4   9   26.00    2.00
   1   4  -9   22.50    2.50
   0  -4   9   65.39    3.80
   0  -4   9   69.69    3.90
   0  -4  -9   65.49    4.30
   0   4   9   69.79    3.70
   0   4  -9   64.29    4.20
   0   4   9   70.69    4.10
   1  -4   9   45.00    2.70
  -1  -4  -9   38.30    3.20
   1  -4   9   41.80    2.80
   1   4   9   45.00    3.20
   1   4   9   44.50    2.50
  -1   4  -9   38.90    3.10
   2  -4   9    0.90    0.70
  -2  -4  -9    2.90    1.10
  -2   4  -9    1.60    0.90
   2   4   9    0.90    0.90
  -3  -4  -9   38.30    3.20
   3  -4   9   36.70    2.80
  -3   4  -9   38.70    3.20
   3   4   9   38.80    3.20
   4  -4   9    5.90    1.50
  -4  -4  -9    9.60    2.10
  -4   4  -9    6.20    1.60
   4   4   9    5.80    1.60
  -5  -4  -9   10.50    2.10
   5  -4   9    7.20    1.60
   5   4   9    9.10    2.00
  -5   4  -9    6.00    1.60
   6  -4   9   70.59    4.80
  -6  -4  -9   70.89    5.10
  -6   4  -9   68.19    5.20
   6   4   9   68.79    5.10
  -7  -4  -9   15.70    2.80
   7  -4   9   10.40    2.10
   7  -4   9   11.40    2.20
   7   4   9   10.80    2.40
  -7   4  -9   11.80    2.60
  -8  -4  -9   10.80    2.40
   8  -4   9    3.70    1.60
   8  -4   9    5.50    1.80
  -8   4  -9    5.40    2.00
   8   4   9    4.30    2.00
   9  -4   9   10.10    2.50
  -9  -4  -9    8.20    2.40
   9  -4   9   10.30    2.40
   9   4   9   10.00    2.60
  -9   4  -9    7.20    2.50
 -10   4  -9   34.60    4.70
  10   4   9   44.60    5.50
   9  -5  -9    6.00    2.30
  -9  -5   9    2.00    1.80
  -9   5   9    4.40    2.30
  -8  -5   9    6.00    2.20
   8  -5  -9    8.90    2.40
  -8   5   9    5.70    2.10
  -7  -5   9    1.40    1.50
   7  -5  -9    2.80    1.50
   7   5  -9    6.40    1.80
  -7   5   9    2.10    1.70
  -6  -5   9   -0.50    1.30
   6  -5  -9   -0.10    1.00
  -6   5   9   -0.80    1.30
   6   5  -9    1.80    1.20
  -5  -5   9    9.10    2.20
   5  -5  -9    6.50    1.90
   5   5  -9    8.70    1.90
  -5   5   9   12.60    2.30
  -4  -5   9    5.00    1.70
   4  -5  -9    5.80    1.60
  -4   5   9    2.00    1.40
   4   5  -9    3.20    1.30
   3  -5  -9   14.20    2.40
  -3  -5   9   17.70    2.60
   3   5  -9   15.60    2.30
  -3   5   9   20.60    2.30
  -3   5   9   17.90    2.40
  -2  -5   9   31.80    3.30
   2  -5  -9   26.00    3.20
  -2  -5   9   37.20    2.40
  -2   5   9   24.70    2.70
   2   5  -9   26.00    3.10
  -1  -5   9    8.60    1.70
  -1  -5   9   12.20    1.60
   1  -5  -9    7.40    1.70
   1   5  -9   14.30    2.20
  -1   5   9   10.10    1.70
  -1   5   9   10.80    1.60
   0  -5   9   52.29    3.20
   0  -5  -9   52.99    4.00
   0  -5   9   50.09    3.40
   0   5  -9   46.40    3.70
   0   5   9   44.70    3.50
   1  -5   9   92.39    5.00
  -1  -5  -9   93.59    5.90
   1  -5   9   99.69    5.10
  -1   5  -9   92.69    5.80
   1   5   9   88.19    5.60
   2  -5   9    7.00    1.50
  -2  -5  -9   12.00    2.30
   2   5   9    7.00    1.70
  -2   5  -9    9.30    1.90
  -3  -5  -9   17.10    2.70
   3  -5   9   14.50    2.10
  -3   5  -9   11.00    2.20
   3   5   9   11.40    2.10
  -4  -5  -9   31.10    3.80
   4  -5   9   24.60    2.80
  -4   5  -9   18.80    2.90
   4   5   9   26.00    3.30
  -5  -5  -9    4.60    1.70
   5  -5   9    1.30    1.10
   5   5   9    3.00    1.30
  -5   5  -9    4.00    1.60
  -6  -5  -9    4.50    1.80
   6  -5   9   16.80    2.50
   6   5   9   14.90    2.80
  -6   5  -9   14.20    2.80
   7  -5   9    1.00    1.40
  -7  -5  -9    1.20    1.50
  -7   5  -9   -0.20    1.10
   7   5   9    0.60    1.60
  -8  -5  -9   16.60    3.30
   8  -5   9   13.40    2.70
  -8   5  -9   10.00    2.60
   8   5   9    5.60    2.40
   9  -5   9    2.60    1.70
  -9  -5  -9   -0.20    2.10
  -9   5  -9    1.20    1.80
   9   5   9    1.30    1.90
   8  -6  -9    0.20    1.90
  -8  -6   9   -0.80    1.80
  -8   6   9   -1.30    1.60
   7  -6  -9   19.30    3.10
  -7  -6   9   14.00    3.30
   7   6  -9   14.90    2.80
  -7   6   9   17.50    3.20
   6  -6  -9    1.00    1.40
  -6  -6   9    1.80    1.60
   6   6  -9    0.30    1.40
  -6   6   9    1.10    1.70
   5  -6  -9   10.70    2.30
  -5  -6   9   10.60    2.60
   5   6  -9   11.90    2.50
  -5   6   9   14.80    2.80
   4  -6  -9   15.50    2.80
  -4  -6   9   16.70    2.90
   4   6  -9   12.80    2.60
  -4   6   9   15.90    2.60
  -3  -6   9    3.00    1.50
   3  -6  -9    3.90    1.60
  -3   6   9    4.90    1.60
   3   6  -9    2.90    1.60
  -2  -6   9   48.20    3.90
   2  -6  -9   35.70    4.20
   2   6  -9   41.90    3.70
  -2   6   9   35.10    3.60
   1  -6  -9    1.90    1.30
  -1  -6   9    1.40    1.20
  -1   6   9    1.90    1.10
   1   6  -9    1.00    1.10
   0  -6   9   28.70    3.10
   0  -6   9   30.90    2.70
   0  -6  -9   30.70    3.70
   0   6   9   36.90    3.20
   0   6  -9   35.90    3.80
  -1  -6  -9   24.30    3.40
   1  -6   9   30.10    2.90
   1   6   9   26.30    3.20
  -1   6  -9   26.70    3.40
   2  -6   9   12.50    2.00
  -2  -6  -9   12.20    2.60
   2   6   9   20.20    2.90
  -2   6  -9   14.60    2.50
   3  -6   9   -0.80    0.90
  -3  -6  -9    0.30    1.40
   3   6   9    1.40    1.40
  -3   6  -9   -0.40    1.00
   4  -6   9    1.40    1.00
  -4  -6  -9   -0.10    1.10
   4   6   9    1.20    1.50
  -4   6  -9   -0.20    1.20
  -5  -6  -9    4.10    1.80
   5  -6   9    6.30    1.60
  -5   6  -9    3.70    1.80
   5   6   9    5.40    1.90
   6  -6   9    6.30    1.90
  -6  -6  -9    5.60    2.10
  -6   6  -9    6.90    2.50
   6   6   9    2.80    1.80
   7  -6   9    6.70    2.00
  -7  -6  -9    8.60    2.60
   7   6   9    4.30    2.00
  -7   6  -9    2.60    2.10
   8  -6   9    2.50    1.70
  -8  -6  -9    0.90    2.00
   8   6   9    4.60    2.30
  -8   6  -9    0.40    1.90
  -7  -7   9    1.10    2.10
   7  -7  -9    1.20    1.90
  -7   7   9   -1.10    1.90
   7   7  -9   -2.90    1.70
   6  -7  -9    5.70    2.10
  -6  -7   9    1.80    1.90
   6   7  -9    5.30    2.30
  -6   7   9    4.70    2.20
   5  -7  -9   -0.80    1.60
  -5  -7   9   -0.90    1.60
   5   7  -9   -0.20    1.60
  -5   7   9   -1.50    1.60
  -4  -7   9    8.30    2.50
   4  -7  -9    4.60    1.80
   4   7  -9    5.60    2.00
  -3  -7   9   29.50    4.00
   3  -7  -9   19.00    3.20
   3   7  -9   21.60    3.30
   2  -7  -9    6.10    1.90
  -2  -7   9    1.80    1.50
   2   7  -9    1.30    1.40
  -2   7   9    2.50    1.40
  -1  -7   9   11.10    2.40
   1  -7  -9    7.80    2.30
   1   7  -9   11.10    2.40
  -1   7   9   10.00    2.20
   0  -7  -9    1.90    1.60
   0   7  -9    0.00    1.30
   0   7   9    2.30    1.40
  -1  -7  -9    6.40    2.10
   1   7   9    8.30    2.20
  -1   7  -9    8.30    2.20
  -2  -7  -9    6.30    2.10
   2   7   9    3.50    1.80
  -2   7  -9    5.40    2.00
  -3  -7  -9    2.60    1.90
   3  -7   9    1.60    1.30
  -3   7  -9    0.60    1.30
   3   7   9    2.00    1.60
   4  -7   9    5.70    1.80
  -4  -7  -9    0.00    1.60
   4   7   9    1.30    1.70
  -4   7  -9   -0.10    1.60
   5  -7   9    4.80    1.80
  -5  -7  -9    5.10    2.50
  -5   7  -9    3.10    2.00
   5   7   9    3.30    2.20
  -6  -7  -9   11.30    3.00
   6  -7   9    4.90    1.80
  -6   7  -9   13.20    3.20
   6   7   9   12.80    3.20
  -5  -8   9    7.40    2.80
   5  -8  -9    6.00    2.40
   5   8  -9    3.80    2.40
  -4  -8   9    5.20    2.20
   4  -8  -9    3.20    2.10
   4   8  -9    1.70    2.10
  -3  -8   9    2.30    2.00
   3  -8  -9   -0.30    1.70
   3   8  -9    1.10    1.90
  -2  -8   9    0.90    1.90
   2  -8  -9    0.10    1.70
  -2   8   9    1.20    2.50
   2   8  -9    1.20    1.80
   1  -8  -9    4.40    2.20
   1   8  -9    4.30    2.20
  -1   8   9    3.20    1.90
   0  -8  -9   12.60    3.10
   0   8   9   12.70    2.80
   0   8  -9    9.60    2.50
  -1  -8  -9    5.30    2.50
   1   8   9    4.30    2.00
  -1   8  -9    4.80    2.20
  -2  -8  -9    0.50    1.70
  -2   8  -9   -0.50    1.70
   2   8   9    3.20    1.80
  -3  -8  -9    0.40    1.90
  -3   8  -9    2.10    2.00
   3   8   9   -0.50    1.50
  -4  -8  -9    2.10    2.00
  -4   8  -9    6.40    2.50
   4   8   9    1.80    2.00
 -11   0  10   18.60    3.70
  11   0 -10   12.90    3.10
 -10   0  10   40.70    4.90
  10   0 -10   35.50    4.60
   9   0 -10    4.90    1.90
  -9   0  10    5.30    2.00
   8   0 -10   12.90    2.50
  -8   0  10   13.90    2.60
  -7   0  10   99.69    6.00
   7   0 -10   83.59    5.70
   6   0 -10   48.20    3.70
  -6   0  10   47.60    3.60
   5   0 -10   -0.30    0.70
  -5   0  10    0.40    0.70
  -4   0  10   28.20    2.40
   4   0 -10   33.30    2.70
   3   0 -10   78.29    3.30
  -3   0  10   85.09    4.40
   3   0 -10   72.99    4.40
   2   0 -10   65.29    3.60
  -2   0  10   57.69    3.40
   2   0 -10   57.89    2.80
   1   0 -10   88.69    4.80
  -1   0  10  105.79    4.90
   1   0 -10   98.99    4.50
   0   0 -10    0.50    0.40
   0   0  10    0.00    0.40
   0   0 -10    1.60    0.50
   1   0  10  188.08    8.70
  -1   0 -10  203.88    8.60
  -1   0 -10  203.98    8.90
  -2   0 -10   16.70    1.30
  -2   0 -10   17.10    1.90
   2   0  10   16.60    1.70
  -3   0 -10  103.49    4.70
  -3   0 -10  110.39    5.50
   3   0  10   96.99    5.10
  -4   0 -10   27.80    1.80
   4   0  10   31.20    2.20
  -4   0 -10   29.30    2.50
   5   0  10   12.50    1.70
  -5   0 -10   12.70    1.90
   6   0  10  139.79    7.10
  -6   0 -10  139.29    7.70
   7   0  10    1.70    1.00
  -7   0 -10    3.90    1.50
  -8   0 -10   32.10    4.00
   8   0  10   32.80    3.30
  -9   0 -10   39.70    4.40
   9   0  10   28.50    3.30
 -10   0 -10   -1.10    1.60
  10   0  10    1.90    1.40
  11   0  10   23.00    3.30
 -11   0 -10   24.40    4.10
 -11  -1  10   16.50    3.60
  11  -1 -10    8.50    2.70
 -11   1  10   13.10    3.40
  11   1 -10   15.20    3.40
  10  -1 -10    1.90    1.50
 -10  -1  10    0.60    1.50
  10   1 -10   -0.90    1.20
 -10   1  10    0.70    1.80
   9  -1 -10   15.70    2.90
  -9  -1  10   10.50    2.40
   9   1 -10   21.00    3.40
  -9   1  10   12.00    2.70
   8  -1 -10   26.10    3.40
  -8  -1  10   23.30    3.20
  -8   1  10   30.00    3.70
   8   1 -10   24.50    3.50
  -7  -1  10  174.68    9.10
   7  -1 -10  170.48    9.20
   7   1 -10  162.68    9.30
  -7   1  10  177.78    9.30
  -6  -1  10   15.80    2.30
   6  -1 -10   18.60    2.70
   6   1 -10   16.70    2.50
  -6   1  10   15.80    2.40
   5  -1 -10   23.00    2.80
  -5  -1  10   16.40    2.10
  -5   1  10   22.60    2.60
   5   1 -10   17.40    2.50
   4  -1 -10   88.69    5.20
  -4  -1  10   93.19    5.00
   4   1 -10   88.79    5.20
  -4   1  10   93.59    5.10
   4   1 -10   87.09    4.10
   3  -1 -10  115.69    5.90
  -3  -1  10  115.19    5.50
   3   1 -10  109.79    4.90
   3   1 -10   97.49    5.60
  -3   1  10  103.89    5.60
  -2  -1  10   47.00    2.90
   2  -1 -10   45.50    3.10
   2  -1 -10   46.50    2.30
   2   1 -10   54.19    2.70
  -2   1  10   48.00    3.00
   2   1 -10   45.80    3.00
  -1  -1  10  111.09    5.60
   1  -1 -10  120.09    5.90
   1  -1 -10  115.59    5.30
  -1   1  10  116.09    5.70
   1   1 -10  122.39    5.70
   1   1 -10  125.29    5.50
   0  -1 -10    8.70    1.30
   0  -1 -10    7.10    1.00
   0  -1  10    7.40    1.10
   0   1 -10    7.40    1.00
   0   1  10    7.80    1.10
   0   1 -10    7.80    1.10
  -1  -1 -10  222.88    9.70
  -1  -1 -10  221.58    9.70
   1  -1  10  209.68    9.70
  -1   1 -10  232.98    9.30
  -1   1 -10  213.18    9.80
   1   1  10  221.78    9.60
  -2  -1 -10   18.50    2.00
  -2  -1 -10   11.90    1.40
   2  -1  10   16.80    1.70
  -2   1 -10   15.70    1.80
   2   1  10   15.50    1.60
  -2   1 -10   15.20    1.00
   3  -1  10  104.39    5.00
  -3  -1 -10   94.79    4.80
  -3  -1 -10   97.69    5.20
  -3   1 -10   81.79    5.00
   3   1  10   97.29    4.70
  -4  -1 -10   16.00    1.70
  -4  -1 -10   16.20    2.20
   4  -1  10   16.30    1.90
  -4   1 -10   14.00    1.90
   4   1  10   12.90    1.50
  -5  -1 -10    6.40    1.20
   5  -1  10   11.70    1.70
  -5  -1 -10    6.40    1.50
   5   1  10    9.60    1.40
  -5   1 -10    5.10    1.40
   6  -1  10   78.89    4.60
  -6  -1 -10   77.99    5.30
  -6  -1 -10   74.49    5.00
  -6   1 -10   71.49    4.90
   6   1  10   70.19    4.20
  -7  -1 -10    4.80    1.70
   7  -1  10    3.30    1.30
  -7   1 -10    2.30    1.20
   7   1  10    2.60    1.10
  -8  -1 -10   33.90    4.10
   8  -1  10   31.70    3.50
   8   1  10   31.40    3.20
  -8   1 -10   32.20    3.80
  -9  -1 -10   -0.50    1.70
   9  -1  10    1.50    1.30
  -9   1 -10    0.30    1.30
   9   1  10    0.10    1.00
  10  -1  10   -1.00    1.30
 -10  -1 -10    2.20    2.10
  10   1  10    2.20    1.40
 -10   1 -10    2.50    1.90
 -11  -1 -10    2.50    2.10
 -11   1 -10    1.20    2.20
  11  -2 -10   15.20    3.30
 -11   2  10   12.70    3.50
  11   2 -10   22.60    4.10
 -10  -2  10   11.30    2.70
  10  -2 -10    9.20    2.40
 -10   2  10    5.50    2.50
  10   2 -10   15.00    3.20
  -9  -2  10    3.60    1.70
   9  -2 -10    4.40    1.80
  -9  -2  10    2.30    1.60
   9   2 -10    3.90    1.80
  -9   2  10    0.80    1.60
   8  -2 -10   18.00    2.90
  -8  -2  10   20.10    3.00
  -8  -2  10   23.70    3.20
  -8   2  10   22.90    3.30
  -7  -2  10   66.19    4.50
  -7  -2  10   61.89    4.70
   7  -2 -10   58.29    4.60
  -7   2  10   65.19    4.80
  -6  -2  10    7.30    1.70
   6  -2 -10    7.70    1.80
  -6  -2  10    7.90    1.60
  -6   2  10    9.90    2.00
  -5  -2  10   46.70    3.60
  -5  -2  10   48.80    3.40
   5  -2 -10   48.60    3.60
   5   2 -10   51.09    3.00
  -5   2  10   47.10    3.60
  -4  -2  10   18.70    2.30
  -4  -2  10   18.30    2.10
   4  -2 -10   19.60    2.50
  -4   2  10   22.00    2.50
   4   2 -10   20.60    1.70
  -3  -2  10  138.99    7.20
   3  -2 -10  151.58    7.40
  -3  -2  10  152.08    7.00
  -3   2  10  143.39    6.00
  -3   2  10  143.09    7.10
   3   2 -10  141.49    6.60
  -2  -2  10   14.60    1.70
  -2  -2  10   11.80    1.60
   2  -2 -10   12.80    1.80
  -2   2  10   14.10    1.10
  -2   2  10   12.30    1.60
   2   2 -10   13.70    1.50
  -1  -2  10   36.10    2.50
   1  -2 -10   39.20    2.80
  -1  -2  10   39.50    2.50
  -1   2  10   41.50    2.40
  -1   2  10   42.60    2.60
   0  -2 -10   25.70    2.00
   0  -2  10   30.30    2.10
   0  -2 -10   30.50    2.30
   0  -2  10   25.10    1.80
   0   2 -10   29.60    2.20
   0   2  10   27.70    2.00
   1  -2  10  126.69    6.30
  -1  -2 -10  131.29    6.50
  -1  -2 -10  132.19    6.50
  -1   2 -10  134.09    5.90
   1   2  10  139.39    6.20
  -1   2 -10  142.29    6.70
  -2  -2 -10   33.20    2.50
   2  -2  10   36.70    2.40
  -2  -2 -10   33.20    2.50
   2   2  10   32.50    2.10
  -2   2 -10   31.20    2.60
   3  -2  10    1.00    0.70
  -3  -2 -10    1.40    0.80
  -3  -2 -10    1.30    0.80
   3   2  10    2.30    0.70
  -3   2 -10    2.50    0.90
  -4  -2 -10   37.70    3.10
  -4  -2 -10   38.50    2.90
   4  -2  10   37.00    2.80
  -4   2 -10   39.30    3.10
   4   2  10   37.00    2.40
   5  -2  10   11.00    1.90
  -5  -2 -10   10.70    2.00
  -5  -2 -10   10.70    1.70
  -5   2 -10    9.40    1.80
   5   2  10    9.70    1.30
   6  -2  10   38.00    3.20
  -6  -2 -10   45.50    3.80
  -6   2 -10   37.60    3.90
   6   2  10   41.90    2.80
  -7  -2 -10    9.10    2.10
   7  -2  10    9.50    1.90
  -7  -2 -10   11.20    1.90
   7   2  10    9.30    1.50
  -7   2 -10   10.90    2.40
  -8  -2 -10    1.30    1.30
   8  -2  10    1.60    1.10
  -8   2 -10    3.00    1.40
  -9  -2 -10   17.60    3.20
   9  -2  10   14.80    2.60
  -9   2 -10   16.90    3.00
 -10  -2 -10    4.20    2.20
  10  -2  10    4.10    1.80
 -10   2 -10    5.60    2.50
 -10  -3  10    5.40    2.00
  10  -3 -10    2.90    1.80
 -10   3  10    4.20    2.40
  -9  -3  10   10.30    2.80
   9  -3 -10    5.40    1.90
  -9   3  10    8.20    2.60
  -8  -3  10    6.00    2.10
  -8  -3  10    4.80    1.80
   8  -3 -10    7.10    2.00
  -8   3  10    8.60    2.20
   7  -3 -10  118.19    7.00
  -7  -3  10   96.69    6.60
  -7  -3  10  112.49    6.40
  -7   3  10  109.99    6.90
  -6  -3  10    5.80    1.70
   6  -3 -10    3.00    1.30
  -6  -3  10    1.90    1.10
  -6   3  10    3.40    1.50
   6   3 -10    0.80    0.90
  -5  -3  10    1.00    0.90
  -5  -3  10    0.80    0.90
   5  -3 -10    0.60    0.70
   5   3 -10    1.40    1.00
  -5   3  10    0.70    1.00
  -4  -3  10    9.50    1.60
  -4  -3  10   10.80    1.90
   4  -3 -10   12.70    2.00
   4   3 -10   17.60    2.00
  -4   3  10   11.20    2.00
  -3  -3  10   35.20    2.80
   3  -3 -10   36.40    3.00
  -3  -3  10   34.40    2.50
  -3   3  10   34.40    2.10
   3   3 -10   36.60    2.60
  -3   3  10   36.20    2.80
   2  -3 -10   93.29    5.50
  -2  -3  10  102.29    5.20
  -2  -3  10   98.99    5.00
   2   3 -10   96.99    5.10
  -2   3  10   93.39    4.70
  -2   3  10   97.89    5.20
  -1  -3  10   32.90    2.30
  -1  -3  10   28.50    2.20
   1  -3 -10   33.40    2.70
   1   3 -10   39.90    2.60
  -1   3  10   27.60    2.20
  -1   3  10   33.30    2.30
   0  -3 -10   30.30    2.50
   0  -3  10   33.50    2.10
   0  -3  10   33.00    2.30
   0   3  10   31.00    2.30
   0   3 -10   29.10    2.40
   0   3  10   29.40    2.10
   1  -3  10   52.49    3.40
  -1  -3 -10   62.19    3.90
   1  -3  10   55.89    3.00
   1   3  10   61.39    3.20
  -1   3 -10   62.19    3.90
   1   3  10   60.09    3.70
  -2  -3 -10    8.10    1.50
   2  -3  10    9.40    1.40
  -2  -3 -10   10.80    1.70
  -2   3 -10    9.50    1.60
   2   3  10    7.20    1.00
  -3  -3 -10    7.90    1.60
  -3  -3 -10    7.10    1.40
   3  -3  10    6.90    1.40
  -3   3 -10    6.60    1.50
   3   3  10    6.80    1.00
  -4  -3 -10    2.30    1.10
  -4  -3 -10    2.80    1.00
   4  -3  10    1.40    0.90
   4   3  10    1.00    0.60
  -4   3 -10    1.10    0.80
  -5  -3 -10   16.70    2.50
  -5  -3 -10   21.20    2.60
   5  -3  10   15.50    2.20
  -5   3 -10   18.30    2.60
  -6  -3 -10   18.00    2.90
  -6  -3 -10   15.80    2.50
   6  -3  10   15.50    2.40
  -6   3 -10   16.10    2.60
   7  -3  10    3.20    1.50
  -7  -3 -10   13.00    2.30
  -7  -3 -10   10.80    2.30
  -7   3 -10   11.10    2.30
   8  -3  10   13.50    2.50
  -8  -3 -10    7.80    2.20
  -8  -3 -10    9.60    2.70
  -8   3 -10    9.50    2.40
   9  -3  10    0.80    1.30
  -9  -3 -10    0.40    1.60
  -9   3 -10    1.50    1.70
 -10  -3 -10    5.00    2.20
  10  -3  10    3.10    1.90
 -10   3 -10    3.50    2.20
 -10  -4  10   11.20    3.00
  10  -4 -10   14.00    3.00
 -10   4  10   17.20    3.60
  -9  -4  10    4.30    2.10
   9  -4 -10    1.30    1.40
  -9   4  10    1.20    2.10
   8  -4 -10    0.60    1.20
  -8  -4  10    1.50    1.60
  -8   4  10    1.30    1.80
  -7  -4  10   46.20    4.90
   7  -4 -10   46.10    4.20
  -7   4  10   56.29    5.30
  -6  -4  10    6.10    1.90
   6  -4 -10    2.70    1.50
   6   4 -10    6.40    1.50
  -6   4  10    5.10    1.80
  -5  -4  10   31.80    2.90
   5  -4 -10   39.40    3.50
  -5  -4  10   40.30    4.10
   5   4 -10   36.90    3.20
  -5   4  10   46.30    4.30
   4  -4 -10    5.90    1.60
  -4  -4  10   12.40    1.70
  -4  -4  10    5.30    1.60
  -4   4  10   10.10    1.90
   4   4 -10    6.40    1.50
   3  -4 -10  105.39    6.00
  -3  -4  10   95.19    5.70
  -3   4  10   99.39    5.70
   3   4 -10   98.89    5.60
  -2  -4  10   15.90    2.10
  -2  -4  10   10.80    1.50
   2  -4 -10   13.00    2.00
   2   4 -10    9.90    1.70
  -2   4  10    9.30    1.70
  -2   4  10   12.00    1.60
  -1  -4  10   11.30    1.50
  -1  -4  10   14.80    1.90
   1  -4 -10   11.30    1.90
   1   4 -10   13.80    2.00
  -1   4  10   11.80    1.60
   0  -4 -10   25.80    2.90
   0  -4  10   21.80    2.00
   0  -4  10   26.40    2.10
   0   4 -10   20.00    2.50
   0   4  10   23.50    1.90
   0   4  10   21.00    2.30
   1  -4  10   54.29    3.40
   1  -4  10   54.69    3.10
  -1  -4 -10   53.59    3.90
   1   4  10   56.19    3.00
   1   4  10   61.29    3.90
  -1   4 -10   49.10    3.70
  -2  -4 -10    1.20    0.90
   2  -4  10    1.70    0.90
   2   4  10    0.10    0.70
  -2   4 -10    0.40    0.80
   3  -4  10    8.70    1.60
  -3  -4 -10    7.50    1.80
   3   4  10    7.80    1.80
  -3   4 -10   14.10    2.20
   4  -4  10   17.80    2.40
  -4  -4 -10   23.40    3.00
  -4   4 -10   21.30    2.90
   4   4  10   21.00    2.80
  -5  -4 -10    1.80    1.20
   5  -4  10    1.20    1.00
  -5   4 -10    0.40    0.90
   5   4  10    2.60    1.20
  -6  -4 -10   12.40    2.50
   6  -4  10   17.20    2.50
   6   4  10   11.90    2.30
  -6   4 -10    9.80    2.20
  -7  -4 -10    4.60    1.80
   7  -4  10   -0.20    1.10
   7   4  10    2.70    1.60
  -7   4 -10    1.10    1.50
   8  -4  10    2.10    1.50
  -8  -4 -10    1.40    1.50
   8   4  10    2.40    1.70
  -8   4 -10    3.50    1.80
   9  -4  10   14.70    2.90
  -9   4 -10   16.20    3.40
   9   4  10   12.60    3.10
  -9  -5  10   12.10    2.90
   9  -5 -10   17.40    3.30
  -9   5  10   15.00    3.40
  -8  -5  10    8.50    2.70
   8  -5 -10   11.30    2.60
  -8   5  10    7.50    2.50
   7  -5 -10   25.60    3.70
  -7  -5  10   25.30    3.60
  -7   5  10   35.50    4.30
   7   5 -10   35.90    3.80
  -6  -5  10   -0.40    1.10
   6  -5 -10    1.40    1.40
   6   5 -10    1.60    1.40
  -6   5  10    4.40    1.80
  -5  -5  10    2.30    1.60
   5  -5 -10    1.70    1.20
   5   5 -10    5.50    1.70
  -5   5  10    1.40    1.20
   4  -5 -10   14.80    2.60
  -4  -5  10   16.90    2.60
  -4   5  10   15.60    2.50
   4   5 -10   13.50    2.30
  -3  -5  10   38.30    3.50
   3  -5 -10   49.60    3.90
   3   5 -10   44.50    3.60
  -3   5  10   44.20    3.40
  -2  -5  10   96.59    5.70
  -2  -5  10   97.39    5.00
   2  -5 -10   93.69    5.90
   2   5 -10   93.29    5.70
  -2   5  10   88.99    5.20
  -1  -5  10   59.49    4.00
   1  -5 -10   62.79    4.50
   1   5 -10   54.29    4.10
  -1   5  10   52.39    3.80
  -1   5  10   62.39    3.70
   0  -5  10   48.10    3.30
   0  -5  10   46.20    3.10
   0  -5 -10   49.50    3.90
   0   5 -10   45.50    3.60
   0   5  10   40.30    3.30
   1  -5  10  154.08    7.20
  -1  -5 -10  137.79    7.90
   1   5  10  148.49    7.70
  -1   5 -10  130.29    7.70
   2  -5  10   14.20    2.00
  -2  -5 -10   17.90    2.70
  -2   5 -10   11.40    2.10
   2   5  10   12.10    2.10
  -3  -5 -10    2.40    1.30
   3  -5  10    4.00    1.30
   3   5  10    6.60    1.80
  -3   5 -10    4.20    1.50
  -4  -5 -10    1.50    1.50
   4  -5  10    1.80    1.10
   4   5  10    1.90    1.20
  -4   5 -10    3.10    1.50
   5  -5  10    1.90    1.20
  -5  -5 -10    4.30    1.70
   5   5  10    1.40    1.40
  -5   5 -10    1.70    1.50
  -6  -5 -10    6.20    2.00
   6  -5  10    7.20    1.90
  -6   5 -10    4.80    1.90
   6   5  10    4.40    1.80
  -7  -5 -10    4.70    2.00
   7  -5  10    0.90    1.30
  -7   5 -10    1.20    1.60
   7   5  10    2.40    1.70
  -8  -5 -10   12.20    2.90
   8  -5  10   13.40    2.70
   8   5  10   11.90    2.80
  -8   5 -10    9.70    2.80
  -9  -5 -10    0.60    2.00
   9  -5  10    3.10    1.90
  -9   5 -10   -1.20    1.90
   9   5  10    0.20    1.80
  -8  -6  10   -0.40    1.70
   8  -6 -10    1.00    1.80
  -8   6  10    0.90    1.70
  -7  -6  10    1.20    1.90
   7  -6 -10    6.90    2.40
  -7   6  10    4.80    2.00
   7   6 -10    1.00    2.10
  -6  -6  10   -1.60    1.10
   6  -6 -10    0.30    1.40
  -6   6  10    1.40    1.80
   6   6 -10    0.30    1.40
  -5  -6  10   10.10    2.30
   5  -6 -10   16.50    2.90
  -5   6  10   11.20    2.50
   5   6 -10    9.10    2.30
   4  -6 -10    6.00    1.80
  -4  -6  10    5.30    2.00
  -4   6  10    4.50    1.60
   4   6 -10    1.20    1.40
  -3  -6  10   20.60    3.00
   3  -6 -10   20.80    3.20
   3   6 -10   25.80    3.40
  -3   6  10   23.60    2.90
  -2  -6  10    3.90    1.60
   2  -6 -10    1.30    1.10
   2   6 -10    1.20    1.30
  -2   6  10    6.00    1.50
  -1  -6  10   11.60    2.20
   1  -6 -10   10.20    2.30
  -1   6  10   10.80    2.10
   1   6 -10   10.90    2.20
   0  -6  10    7.40    1.70
   0  -6 -10    8.50    2.00
   0   6 -10   10.20    2.00
   0   6  10    7.60    1.90
   1  -6  10   31.50    3.00
  -1  -6 -10   27.70    3.70
   1   6  10   26.60    3.40
  -1   6 -10   31.60    3.60
   2  -6  10   10.80    1.90
  -2  -6 -10   15.60    2.70
   2   6  10   12.40    2.40
  -2   6 -10   15.70    2.70
   3  -6  10    8.50    1.80
  -3  -6 -10    9.00    2.30
   3   6  10    7.40    2.20
  -3   6 -10    8.10    2.10
  -4  -6 -10    8.40    2.40
   4  -6  10   10.00    2.00
   4   6  10    7.90    2.10
  -4   6 -10   12.00    2.60
   5  -6  10    1.30    1.10
  -5  -6 -10   -1.60    1.30
   5   6  10   -0.30    1.30
  -5   6 -10   -1.20    1.10
   6  -6  10   12.80    2.40
  -6  -6 -10   13.80    3.20
  -6   6 -10   12.80    3.10
   6   6  10   10.40    2.70
   7  -6  10    0.10    1.40
  -7  -6 -10    0.40    1.90
  -7   6 -10   -0.20    1.70
   7   6  10    0.00    1.50
  -8  -6 -10    3.10    2.30
  -6  -7  10   13.30    3.10
   6  -7 -10   10.80    2.90
  -6   7  10    8.80    2.60
   6   7 -10    6.90    2.60
   5  -7 -10    6.00    2.40
  -5  -7  10    7.20    2.30
   5   7 -10    3.90    2.00
   4  -7 -10    3.20    1.90
  -4  -7  10    8.50    2.50
   4   7 -10    2.00    1.70
  -3  -7  10    9.20    2.30
   3  -7 -10    9.20    2.50
   3   7 -10   16.70    3.10
  -2  -7  10    8.00    2.20
   2  -7 -10    6.40    2.30
  -2   7  10    7.40    2.30
   2   7 -10    8.30    2.30
  -1  -7  10   18.60    2.80
   1  -7 -10   14.90    3.00
   1   7 -10   11.90    2.50
  -1   7  10   13.00    2.50
   0  -7 -10    5.00    2.10
   0   7 -10    4.20    1.70
   0   7  10    3.60    1.60
  -1  -7 -10   47.50    5.20
   1   7  10   39.20    4.30
  -1   7 -10   35.50    4.30
  -2  -7 -10    7.80    2.40
   2   7  10   12.20    2.70
  -2   7 -10    6.30    2.10
  -3  -7 -10    1.60    1.90
   3  -7  10    4.20    1.60
  -3   7 -10    4.30    2.20
   3   7  10    1.60    1.60
  -4  -7 -10    1.00    1.90
   4  -7  10    0.30    1.30
   4   7  10   -0.70    1.20
  -4   7 -10   -0.60    1.40
   5  -7  10    6.90    2.00
  -5  -7 -10    6.30    2.70
   5   7  10    6.90    2.50
  -5   7 -10    3.80    2.20
  -6  -7 -10    6.30    2.60
   6  -7  10    3.70    1.80
  -6   7 -10    4.00    2.30
   6   7  10    6.80    2.60
   4  -8 -10   -0.50    1.80
  -4  -8  10   -1.30    1.70
   4   8 -10    1.30    2.00
  -3  -8  10    6.80    2.40
   3  -8 -10    9.40    3.00
   3   8 -10   11.80    2.90
  -2  -8  10    6.90    2.60
   2  -8 -10    6.40    2.70
   2   8 -10    8.90    2.60
   1  -8 -10    8.90    2.90
   1   8 -10   11.10    2.70
  -1   8  10    4.30    1.90
   0  -8 -10    3.30    1.90
   0   8  10    5.80    2.30
   0   8 -10    3.10    2.00
  -1  -8 -10   -0.40    1.70
   1   8  10   -0.40    1.40
  -1   8 -10    0.40    1.60
  -2  -8 -10    1.60    2.00
   2   8  10    3.40    2.00
  -2   8 -10    4.10    2.00
  -3  -8 -10    0.20    2.00
  -3   8 -10   -2.00    1.70
   3   8  10   -0.50    1.80
  -4  -8 -10    5.30    2.70
   4   8  10    6.10    2.50
  -4   8 -10    7.00    2.60
 -11   0  11    1.60    2.10
  11   0 -11    3.00    2.10
 -10   0  11   21.60    3.80
  10   0 -11   16.60    3.30
   9   0 -11    0.80    1.30
  -9   0  11   -0.10    1.60
   8   0 -11   -0.20    1.20
  -8   0  11   -1.00    1.10
   7   0 -11  266.97   13.00
  -7   0  11  255.57   12.80
   6   0 -11   15.90    2.40
  -6   0  11   18.50    2.50
   5   0 -11    8.20    1.80
  -5   0  11    6.90    1.50
  -4   0  11   50.39    3.50
   4   0 -11   60.19    3.90
   3   0 -11  268.27   10.90
  -3   0  11  277.47   12.00
   3   0 -11  268.47   12.20
   2   0 -11   50.29    2.50
  -2   0  11   44.80    3.00
   2   0 -11   52.19    3.20
   1   0 -11  228.88   10.10
  -1   0  11  229.38   10.00
   1   0 -11  222.18    9.60
   0   0 -11    0.10    0.40
   0   0  11    0.80    0.50
   0   0 -11    0.60    0.40
  -1   0 -11   61.89    3.50
   1   0  11   61.09    3.40
  -1   0 -11   62.29    3.20
  -2   0 -11   42.70    2.90
  -2   0 -11   48.00    2.50
   2   0  11   46.50    2.80
  -3   0 -11    1.80    0.50
  -3   0 -11    1.00    0.70
   3   0  11    0.70    0.60
   4   0  11   15.30    1.80
  -4   0 -11   11.30    1.20
  -4   0 -11    9.80    1.70
  -5   0 -11  270.87   12.30
   5   0  11  247.78   11.50
   6   0  11  159.38    7.90
  -6   0 -11  163.28    8.70
   7   0  11   21.70    2.50
  -7   0 -11   23.50    3.10
   8   0  11   25.30    2.90
  -8   0 -11   19.20    3.00
   9   0  11   11.50    2.20
  -9   0 -11   10.30    2.60
  10   0  11   -0.20    1.30
 -10   0 -11    0.00    1.50
 -11  -1  11   12.80    3.30
  11  -1 -11   12.70    2.90
  11   1 -11   11.90    3.00
 -11   1  11   11.40    3.30
  10  -1 -11    0.70    1.60
 -10  -1  11    1.60    1.90
 -10   1  11    1.70    2.00
  10   1 -11    2.00    1.80
   9  -1 -11   16.10    3.00
  -9  -1  11   15.90    2.90
  -9   1  11   17.60    3.20
   9   1 -11   16.70    3.20
   8  -1 -11   74.99    5.50
  -8  -1  11   68.49    5.30
   8   1 -11   74.79    5.70
  -8   1  11   78.59    5.60
   7  -1 -11  112.09    6.90
  -7  -1  11  112.39    6.60
   7   1 -11  106.59    7.00
  -7   1  11  119.29    7.00
   6  -1 -11   12.10    2.20
  -6  -1  11    6.80    1.70
   6   1 -11   10.90    2.10
  -6   1  11    8.60    1.80
  -5  -1  11   79.89    4.90
   5  -1 -11   82.29    5.20
  -5   1  11   88.09    5.20
   5   1 -11   84.19    5.30
   4  -1 -11   21.50    2.50
  -4  -1  11   25.60    2.50
   4   1 -11   17.20    2.40
  -4   1  11   19.60    2.40
   4   1 -11   22.30    1.50
   3  -1 -11  188.28    8.90
  -3  -1  11  176.48    8.50
   3   1 -11  189.98    8.90
  -3   1  11  178.78    8.60
   3   1 -11  179.08    7.80
   2  -1 -11   24.50    1.50
   2  -1 -11   29.60    2.40
  -2  -1  11   29.20    2.10
   2   1 -11   31.30    2.30
   2   1 -11   25.40    1.70
  -2   1  11   29.40    2.20
  -1  -1  11   30.50    2.20
   1  -1 -11   28.20    2.20
   1  -1 -11   31.00    1.90
   1   1 -11   31.60    2.10
   1   1 -11   28.50    2.10
  -1   1  11   28.90    2.10
   0  -1  11    2.20    0.70
   0  -1 -11    1.50    0.50
   0  -1 -11    1.20    0.70
   0   1  11    1.70    0.70
   0   1 -11    1.50    0.60
   0   1 -11    2.40    0.70
  -1  -1 -11 1146.39   44.10
  -1  -1 -11 1126.99   44.20
   1  -1  11 1123.29   44.20
  -1   1 -11 1150.68   43.70
  -1   1 -11  979.70   44.10
   1   1  11 1067.99   43.90
   2  -1  11    7.90    1.30
  -2  -1 -11    3.90    0.90
  -2  -1 -11    6.20    1.30
   2   1  11    4.60    0.90
  -2   1 -11    8.50    1.40
  -2   1 -11    5.30    0.60
   3  -1  11   47.00    3.00
  -3  -1 -11   44.90    2.80
  -3  -1 -11   45.00    3.20
   3   1  11   51.59    2.90
  -3   1 -11   45.50    3.20
  -4  -1 -11   48.40    3.40
  -4  -1 -11   38.80    2.70
   4  -1  11   45.40    3.10
   4   1  11   46.00    2.80
  -4   1 -11   49.60    3.50
  -5  -1 -11   15.40    1.80
  -5  -1 -11   18.30    2.50
   5  -1  11   17.30    2.10
  -5   1 -11   15.90    2.40
   5   1  11   20.00    2.00
  -6  -1 -11   11.00    2.10
   6  -1  11   16.20    2.20
   6   1  11   15.40    1.90
  -6   1 -11   15.50    2.40
  -7  -1 -11    1.90    1.40
   7  -1  11    3.70    1.30
  -7   1 -11    6.30    1.70
   7   1  11    4.40    1.30
  -8  -1 -11   10.70    2.30
   8  -1  11    9.30    1.90
   8   1  11    7.80    1.60
  -8   1 -11   11.20    2.50
  -9  -1 -11    3.30    1.90
   9  -1  11    6.20    1.80
  -9   1 -11    6.90    2.20
   9   1  11    1.70    1.40
 -10  -1 -11    4.60    2.20
  10  -1  11    4.80    1.80
  10   1  11    5.90    1.90
 -10   1 -11    5.40    2.20
 -10  -2  11    9.40    2.60
  10  -2 -11    8.00    2.40
  10   2 -11   13.90    3.00
 -10   2  11    6.00    2.40
  -9  -2  11    1.10    1.50
   9  -2 -11    3.30    1.70
  -9   2  11    0.00    1.40
   9   2 -11    0.00    1.40
   8  -2 -11   38.80    4.30
  -8  -2  11   28.80    3.70
  -8  -2  11   34.20    3.90
  -8   2  11   34.40    4.20
  -7  -2  11   95.49    6.20
  -7  -2  11   88.99    5.80
   7  -2 -11   95.99    6.20
  -7   2  11  107.09    6.50
  -6  -2  11   15.50    2.20
   6  -2 -11   12.20    2.30
  -6  -2  11   14.40    2.40
  -6   2  11   20.30    2.70
   5  -2 -11   22.10    2.80
  -5  -2  11   20.90    2.70
  -5  -2  11   30.10    3.00
  -5   2  11   28.80    3.10
   5   2 -11   25.30    2.00
  -4  -2  11   28.90    2.60
   4  -2 -11   33.10    2.80
  -4  -2  11   25.60    2.60
  -4   2  11   28.50    3.00
   4   2 -11   23.60    1.90
  -3  -2  11  413.66   17.30
  -3  -2  11  382.16   17.40
   3  -2 -11  415.06   17.80
  -3   2  11  414.46   17.50
   3   2 -11  400.06   16.90
  -2  -2  11    1.30    0.70
  -2  -2  11   -0.10    0.60
   2  -2 -11    3.10    1.00
  -2   2  11    1.40    0.50
  -2   2  11    2.00    0.80
   2   2 -11    1.30    0.70
  -1  -2  11   37.30    2.40
   1  -2 -11   37.50    2.80
  -1  -2  11   33.20    2.40
   1   2 -11   39.10    2.50
  -1   2  11   36.90    2.50
   0  -2 -11   20.00    1.70
   0  -2 -11   20.20    2.20
   0  -2  11   25.70    2.00
   0   2 -11   25.60    1.80
   0   2 -11   21.20    2.20
   0   2  11   23.90    1.80
   1  -2  11   52.99    3.30
  -1  -2 -11   55.19    3.40
  -1  -2 -11   55.19    3.40
  -1   2 -11   59.79    3.60
  -1   2 -11   52.89    2.80
   1   2  11   53.89    3.10
   2  -2  11   18.00    2.00
  -2  -2 -11   15.40    1.90
  -2  -2 -11   16.90    2.10
   2   2  11   17.90    1.50
  -2   2 -11   21.30    2.40
  -3  -2 -11   26.70    2.30
   3  -2  11   28.60    2.30
  -3  -2 -11   28.00    2.90
   3   2  11   25.10    1.90
  -3   2 -11   30.80    2.60
  -4  -2 -11    8.80    1.50
  -4  -2 -11    6.70    1.50
   4  -2  11    8.80    1.50
  -4   2 -11    7.70    1.60
   4   2  11   10.70    1.30
  -5  -2 -11   79.19    5.30
   5  -2  11   89.79    5.10
  -5   2 -11   84.09    5.40
   5   2  11   85.99    4.50
  -6  -2 -11   27.60    3.30
  -6  -2 -11   23.50    2.70
   6  -2  11   22.80    2.70
  -6   2 -11   19.20    2.80
   6   2  11   22.40    2.20
  -7  -2 -11   12.30    2.40
   7  -2  11   15.20    2.30
   7   2  11   12.60    1.80
  -7   2 -11   14.10    2.60
  -8  -2 -11    2.40    1.70
   8  -2  11    6.80    1.70
  -8   2 -11    5.10    1.80
   9  -2  11    3.40    1.60
  -9  -2 -11    3.10    1.80
  -9   2 -11    2.10    1.70
  10  -2  11    0.10    1.40
 -10  -2 -11    0.30    2.00
 -10   2 -11    1.10    1.90
  10  -3 -11    0.80    1.60
 -10  -3  11   -2.80    1.50
 -10   3  11    3.60    2.20
   9  -3 -11    4.50    1.90
  -9  -3  11    6.90    2.10
  -9   3  11    3.90    2.20
  -8  -3  11   11.80    2.40
  -8  -3  11   10.90    2.50
   8  -3 -11    5.40    2.00
  -8   3  11    7.90    2.30
  -7  -3  11   42.70    3.60
  -7  -3  11   37.20    4.20
   7  -3 -11   39.00    4.30
  -7   3  11   40.20    4.40
  -6  -3  11    4.20    1.50
   6  -3 -11    3.30    1.40
  -6  -3  11    3.80    1.40
  -6   3  11    2.70    1.50
  -5  -3  11   21.00    2.80
   5  -3 -11   22.20    2.90
  -5  -3  11   25.10    2.70
  -5   3  11   21.80    2.90
   5   3 -11   24.50    2.50
  -4  -3  11   18.70    2.50
   4  -3 -11   18.70    2.50
  -4  -3  11   18.80    2.20
  -4   3  11   17.00    2.40
   4   3 -11   22.00    2.30
   3  -3 -11   83.89    5.30
  -3  -3  11   83.29    5.00
  -3  -3  11   85.89    4.70
   3   3 -11   87.29    4.70
  -3   3  11   87.89    5.00
  -2  -3  11  107.29    5.30
  -2  -3  11  107.09    5.60
   2  -3 -11  100.39    5.80
  -2   3  11  100.89    5.40
  -2   3  11  100.09    4.90
   2   3 -11  100.99    5.40
  -1  -3  11    2.60    0.90
   1  -3 -11    2.80    1.00
  -1  -3  11    3.70    1.00
  -1   3  11    2.10    0.70
   1   3 -11    3.40    0.90
  -1   3  11    2.40    0.80
   0  -3  11   37.30    2.60
   0  -3  11   40.20    2.50
   0  -3 -11   36.50    2.90
   0   3 -11   38.90    2.90
   0   3  11   34.20    2.40
   0   3  11   41.30    2.80
   1  -3  11   87.19    4.60
  -1  -3 -11   79.09    4.80
   1  -3  11   86.99    4.10
   1   3  11   91.79    4.90
  -1   3 -11   75.99    4.80
   1   3  11   85.09    4.30
  -2  -3 -11   23.10    2.60
  -2  -3 -11   20.30    2.40
   2  -3  11   20.60    2.20
  -2   3 -11   21.20    2.50
   2   3  11   21.30    1.70
   3  -3  11    9.10    1.50
  -3  -3 -11   11.90    1.90
  -3  -3 -11   10.80    1.80
  -3   3 -11    9.90    1.90
   3   3  11   11.00    1.30
  -4  -3 -11   10.00    1.80
  -4  -3 -11    6.60    1.60
   4  -3  11    9.50    1.70
  -4   3 -11    7.20    1.70
   4   3  11   11.10    1.30
  -5  -3 -11   14.30    2.30
   5  -3  11   13.20    2.10
  -5  -3 -11   14.30    2.30
  -5   3 -11   11.90    2.20
  -6  -3 -11    2.90    1.30
  -6  -3 -11    3.30    1.40
   6  -3  11    2.80    1.30
  -6   3 -11    2.80    1.30
  -7  -3 -11   14.30    2.70
  -7  -3 -11   11.50    2.20
   7  -3  11   10.30    2.00
  -7   3 -11    6.60    2.00
  -8  -3 -11    3.50    1.90
   8  -3  11    1.90    1.30
  -8   3 -11    1.70    1.70
  -9  -3 -11    8.50    2.60
   9  -3  11    4.90    1.90
  -9   3 -11   14.00    3.00
 -10  -3 -11   -1.40    1.90
  10  -3  11    1.60    1.60
 -10   3 -11    0.60    1.80
 -10  -4  11    6.30    2.60
  10  -4 -11    7.40    2.40
 -10   4  11    8.10    3.00
  -9  -4  11    2.40    2.10
   9  -4 -11    4.80    2.00
  -9   4  11    7.20    2.70
  -8  -4  11    6.60    2.10
   8  -4 -11    1.90    1.60
  -8   4  11    4.70    2.00
   7  -4 -11   13.70    2.60
  -7  -4  11   19.40    3.20
  -7   4  11   15.20    2.90
   6  -4 -11   20.00    3.00
  -6  -4  11   20.10    3.10
  -6   4  11   20.50    3.10
   6   4 -11   23.10    2.80
   5  -4 -11   13.80    2.50
  -5  -4  11   16.30    2.70
   5   4 -11   12.80    2.10
  -5   4  11   18.40    2.80
   4  -4 -11   32.00    3.60
  -4  -4  11   29.20    3.20
  -4   4  11   25.80    3.10
   4   4 -11   31.40    2.70
   3  -4 -11  201.28   10.60
  -3  -4  11  217.18   10.60
  -3  -4  11  217.08    9.90
   3   4 -11  220.58   10.30
  -3   4  11  220.98   10.40
  -2  -4  11    9.90    1.50
   2  -4 -11   11.10    2.00
  -2  -4  11   11.20    1.90
  -2   4  11    9.90    1.70
  -2   4  11   12.40    1.60
   2   4 -11    9.90    1.70
  -1  -4  11   70.19    4.00
  -1  -4  11   64.49    4.00
   1  -4 -11   67.39    4.50
  -1   4  11   64.09    3.90
   1   4 -11   68.79    4.30
   0  -4  11   29.80    2.40
   0  -4 -11   27.20    3.10
   0  -4  11   27.20    2.20
   0   4 -11   23.70    2.80
   0   4  11   26.50    2.70
   0   4  11   28.30    2.10
   1  -4  11   34.30    2.60
  -1  -4 -11   40.50    3.30
   1  -4  11   33.20    2.70
  -1   4 -11   41.50    3.30
   1   4  11   37.40    3.00
   1   4  11   37.60    2.50
   2  -4  11   10.70    1.70
  -2  -4 -11    9.50    1.90
   2   4  11   10.20    1.90
  -2   4 -11    8.40    1.80
  -3  -4 -11   20.50    2.70
   3  -4  11   18.90    2.30
  -3   4 -11   21.30    2.90
   3   4  11   15.40    2.40
   4  -4  11   15.80    2.30
  -4  -4 -11   17.80    2.70
   4   4  11   14.80    2.40
  -4   4 -11   15.10    2.50
  -5  -4 -11   30.60    3.70
   5  -4  11   33.80    3.50
   5   4  11   42.30    3.70
  -5   4 -11   43.50    4.50
  -6  -4 -11    8.00    2.10
   6  -4  11    4.80    1.50
  -6   4 -11    5.30    1.80
   6   4  11    3.90    1.70
  -7  -4 -11   -0.20    1.20
   7  -4  11   -0.90    1.10
   7   4  11   -0.30    1.10
  -7   4 -11    0.30    1.40
  -8  -4 -11    3.90    1.90
   8  -4  11    6.50    2.10
  -8   4 -11    8.30    2.40
   8   4  11    4.70    2.10
   9  -4  11    1.30    1.60
  -9   4 -11    7.50    2.50
   9   4  11    4.30    2.20
   9  -5 -11    5.00    2.20
  -9  -5  11    4.60    2.40
  -9   5  11    1.60    2.10
   8  -5 -11    6.50    2.30
  -8  -5  11    8.90    2.60
  -8   5  11    5.90    2.40
   7  -5 -11    4.70    1.80
  -7  -5  11    7.40    2.40
  -7   5  11    8.60    2.60
  -6  -5  11    7.80    2.10
   6  -5 -11    7.70    2.20
   6   5 -11    9.30    2.10
  -6   5  11    5.60    2.00
  -5  -5  11   14.40    2.70
   5  -5 -11    7.90    2.00
  -5   5  11   12.50    2.40
   5   5 -11    9.60    2.00
   4  -5 -11   25.60    3.50
  -4  -5  11   22.10    3.10
   4   5 -11   20.90    2.80
  -4   5  11   22.90    3.00
   3  -5 -11   25.10    3.30
  -3  -5  11   26.80    3.50
  -3  -5  11   28.60    3.30
   3   5 -11   27.30    3.10
  -3   5  11   23.50    2.90
  -2  -5  11   59.39    4.20
   2  -5 -11   66.79    4.70
  -2   5  11   60.99    4.00
   2   5 -11   60.19    4.30
  -2   5  11   62.79    4.00
   1  -5 -11   20.50    2.90
  -1  -5  11   25.00    2.50
  -1  -5  11   24.40    2.70
  -1   5  11   21.20    2.30
  -1   5  11   20.40    2.50
   1   5 -11   18.90    2.60
   0  -5  11    6.90    1.50
   0  -5 -11    4.80    1.60
   0  -5  11    3.90    1.20
   0   5 -11    7.20    1.70
   0   5  11    7.20    1.60
  -1  -5 -11   31.40    3.60
   1  -5  11   33.60    2.70
  -1   5 -11   31.00    3.50
   1   5  11   28.20    3.20
   2  -5  11    2.10    1.10
  -2  -5 -11    1.80    1.20
  -2   5 -11    0.50    1.10
   2   5  11    1.20    1.00
  -3  -5 -11    0.40    1.00
   3  -5  11   -0.90    0.70
  -3   5 -11   -0.10    0.90
   3   5  11   -0.10    0.90
   4  -5  11   14.00    2.20
  -4  -5 -11    9.10    2.20
  -4   5 -11   15.40    2.60
   4   5  11    6.00    1.80
   5  -5  11    2.40    1.30
  -5  -5 -11    2.80    1.60
  -5   5 -11    3.10    1.80
   5   5  11    0.10    1.40
  -6  -5 -11    0.60    1.40
   6  -5  11    0.50    1.10
   6   5  11    0.40    1.40
  -6   5 -11   -0.50    1.40
   7  -5  11    4.60    1.70
  -7  -5 -11    1.30    1.80
   7   5  11   -1.30    1.40
  -7   5 -11    0.90    1.70
   8  -5  11    1.30    1.50
  -8  -5 -11    2.00    1.90
  -8   5 -11    1.00    1.90
   8   5  11    0.80    1.70
   8  -6 -11   11.30    2.90
  -8  -6  11    8.20    2.80
  -8   6  11    6.70    2.70
   7  -6 -11    1.60    2.00
  -7  -6  11    1.80    1.70
   7   6 -11    3.70    1.90
  -7   6  11    2.10    2.00
   6  -6 -11    4.30    2.00
  -6  -6  11    0.20    1.90
   6   6 -11    1.30    1.70
  -6   6  11    4.70    2.10
  -5  -6  11    3.90    2.20
   5  -6 -11    2.70    1.50
   5   6 -11    1.60    1.70
  -5   6  11    0.70    1.60
   4  -6 -11    2.20    1.40
  -4  -6  11   -0.70    1.20
  -4   6  11   -0.70    1.10
   4   6 -11   -0.40    1.30
  -3  -6  11  273.67   13.70
   3  -6 -11  293.07   14.20
   3   6 -11  279.17   13.70
  -3   6  11  276.57   13.10
   2  -6 -11   12.90    2.70
  -2  -6  11   12.70    2.40
   2   6 -11   13.80    2.40
  -2   6  11   13.50    2.90
   1  -6 -11   49.00    4.30
  -1  -6  11   42.90    3.50
   1   6 -11   42.90    3.80
  -1   6  11   36.90    3.40
   0  -6  11    1.20    1.00
   0  -6 -11   -0.60    0.90
   0   6 -11    1.30    1.10
   0   6  11    2.30    1.30
   1  -6  11   33.70    2.90
  -1  -6 -11   35.20    4.20
   1   6  11   38.10    3.90
  -1   6 -11   34.20    4.00
  -2  -6 -11    2.00    1.40
   2  -6  11    1.60    1.10
  -2   6 -11    2.10    1.40
   2   6  11    2.10    1.50
  -3  -6 -11   11.00    2.50
   3  -6  11   10.10    2.00
   3   6  11    7.40    2.00
  -3   6 -11   10.20    2.40
  -4  -6 -11    9.20    2.40
   4  -6  11    8.30    1.90
  -4   6 -11    8.00    2.30
   4   6  11   11.00    2.60
   5  -6  11    1.80    1.40
  -5  -6 -11    0.90    1.40
  -5   6 -11    0.00    1.40
   5   6  11    2.20    1.70
   6  -6  11   10.60    2.30
  -6  -6 -11   15.10    3.20
   6   6  11   18.10    3.50
  -6   6 -11   12.30    3.10
   7  -6  11   -0.50    1.30
  -7  -6 -11   -1.30    1.80
  -7   6 -11    0.90    1.80
   7   6  11    0.00    1.90
   6  -7 -11   14.60    3.20
  -6  -7  11   14.70    3.50
  -6   7  11   14.70    2.90
   6   7 -11   15.60    3.40
   5  -7 -11    3.90    2.00
  -5  -7  11    2.00    1.80
   5   7 -11    6.90    2.40
   4  -7 -11    1.60    1.80
  -4  -7  11    2.30    1.80
   4   7 -11   -0.50    1.50
  -3  -7  11   16.40    3.10
   3  -7 -11   15.90    3.10
   3   7 -11   18.20    3.10
   2  -7 -11    4.40    2.00
  -2  -7  11    9.80    2.30
   2   7 -11    3.40    1.80
   1  -7 -11    3.40    1.70
  -1   7  11    4.90    1.90
   1   7 -11    1.90    1.50
   0  -7 -11    3.70    1.90
   0   7  11    2.30    1.60
   0   7 -11    4.90    1.90
  -1  -7 -11    4.60    2.00
  -1   7 -11    5.30    2.20
   1   7  11    3.50    1.80
  -2  -7 -11   16.40    3.10
  -2   7 -11   18.40    3.30
   2   7  11   10.60    2.60
  -3  -7 -11   10.90    2.70
   3  -7  11    7.80    1.90
  -3   7 -11   10.60    2.70
   3   7  11   13.40    2.90
   4  -7  11    3.90    1.70
  -4  -7 -11    3.30    2.30
   4   7  11    3.10    1.80
  -4   7 -11    2.60    1.90
  -5  -7 -11    1.50    2.10
   5  -7  11    1.70    1.70
  -5   7 -11    1.80    2.10
   5   7  11    2.10    2.10
  -6  -7 -11   -0.40    1.70
   6  -7  11    1.20    1.50
  -6   7 -11   -1.80    2.00
   6   7  11    1.70    1.90
   4  -8 -11   -0.40    2.00
  -4  -8  11    1.90    2.00
   4   8 -11    0.50    1.80
  -3  -8  11  104.29    7.60
   3   8 -11  106.89    7.50
   2  -8 -11    4.10    2.00
   2   8 -11   -0.40    1.60
   1  -8 -11   10.80    3.20
   1   8 -11    9.60    2.60
  -1   8  11   12.10    3.00
   0  -8 -11   -0.70    1.60
   0   8  11    3.10    1.90
   0   8 -11    0.40    1.70
  -1  -8 -11   20.10    3.60
  -1   8 -11   15.90    3.50
   1   8  11   11.20    2.80
  -2  -8 -11    0.00    1.60
  -2   8 -11    0.30    1.80
   2   8  11    2.10    1.90
  -3  -8 -11    0.40    2.00
   3   8  11    1.10    2.10
  -3   8 -11    0.90    1.70
  11   0 -12   -1.70    1.70
 -11   0  12   -1.20    2.00
  10   0 -12    1.30    1.80
 -10   0  12    5.10    2.30
  -9   0  12   15.00    3.00
   9   0 -12   17.10    3.20
   8   0 -12   38.20    4.40
  -8   0  12   48.50    4.90
   7   0 -12   82.89    5.80
  -7   0  12   87.19    5.70
   6   0 -12  119.39    7.00
  -6   0  12  118.29    6.80
   5   0 -12   11.80    2.10
  -5   0  12   14.60    2.10
  -4   0  12   14.40    2.00
   4   0 -12   14.60    2.10
  -3   0  12  120.99    6.20
   3   0 -12  117.89    5.10
   3   0 -12  128.19    6.40
   2   0 -12   11.00    1.60
  -2   0  12   11.90    1.60
   2   0 -12   11.20    1.00
   1   0 -12  131.19    6.50
  -1   0  12  138.89    6.50
   1   0 -12  133.39    6.10
   0   0 -12    4.80    1.00
   0   0  12    8.50    1.20
   0   0 -12    8.80    1.20
  -1   0 -12    9.90    1.40
  -1   0 -12   10.40    1.30
   1   0  12    8.00    1.30
   2   0  12   32.30    2.30
  -2   0 -12   33.80    2.50
  -2   0 -12   33.00    2.10
  -3   0 -12   35.40    2.10
  -3   0 -12   35.90    2.80
   3   0  12   35.40    2.50
  -4   0 -12    2.70    1.10
   4   0  12    0.80    0.70
  -5   0 -12  128.09    7.00
   5   0  12  124.19    6.40
  -6   0 -12   53.39    4.20
   6   0  12   55.19    3.70
  -7   0 -12   24.00    3.30
   7   0  12   26.90    2.80
  -8   0 -12    8.00    2.00
   8   0  12    6.40    1.70
   9   0  12    1.80    1.40
  -9   0 -12    3.20    1.60
 -10   0 -12   -0.20    1.70
  10   0  12    0.50    1.40
 -11  -1  12   12.90    3.30
  11  -1 -12    7.90    2.40
 -11   1  12    4.10    2.40
  11   1 -12    7.50    2.70
 -10  -1  12    4.90    2.20
  10  -1 -12    5.50    2.00
  10   1 -12    6.00    2.20
 -10   1  12   11.00    2.90
  -9  -1  12    6.40    2.20
   9  -1 -12    4.90    2.00
  -9   1  12    6.10    2.20
   9   1 -12    3.80    1.80
  -8  -1  12    2.70    1.50
   8  -1 -12   -0.10    1.10
   8   1 -12   -0.50    1.30
  -8   1  12    2.10    1.40
   7  -1 -12    1.90    1.40
  -7  -1  12    2.00    1.30
  -7   1  12    2.30    1.30
   7   1 -12    1.50    1.20
   6  -1 -12    0.00    0.80
  -6  -1  12    0.70    1.00
  -6   1  12    0.70    0.90
   6   1 -12    0.60    0.90
   5  -1 -12   99.19    5.90
  -5  -1  12   94.49    5.60
   5   1 -12  102.09    6.00
  -5   1  12   92.29    5.60
  -4  -1  12    5.90    1.30
   4  -1 -12    2.70    1.10
  -4   1  12    4.80    1.30
   4   1 -12    5.00    1.40
  -3  -1  12  211.98    9.50
   3  -1 -12  219.08    9.90
   3   1 -12  191.18    9.70
   3   1 -12  205.88    8.80
  -3   1  12  195.88    9.50
  -2  -1  12   14.20    1.70
   2  -1 -12   10.40    1.00
   2  -1 -12   10.80    1.70
   2   1 -12   11.50    1.30
   2   1 -12   14.50    1.80
  -2   1  12    8.50    1.40
   1  -1 -12   26.80    1.90
   1  -1 -12   28.40    2.30
  -1  -1  12   29.70    2.20
  -1   1  12   29.60    2.20
   1   1 -12   33.00    2.30
   1   1 -12   28.60    2.00
   0  -1  12   31.50    2.30
   0  -1 -12   34.80    2.30
   0  -1 -12   32.30    2.40
   0   1  12   34.40    2.30
   0   1 -12   34.90    2.20
   0   1 -12   34.20    2.40
  -1  -1 -12  430.06   18.60
   1  -1  12  472.75   18.80
  -1  -1 -12  445.76   18.60
  -1   1 -12  459.55   18.20
   1   1  12  448.26   18.50
  -1   1 -12  411.26   18.70
   2  -1  12   24.50    2.00
  -2  -1 -12   24.30    2.10
  -2  -1 -12   22.20    1.80
   2   1  12   19.40    2.00
  -2   1 -12   25.40    2.20
  -2   1 -12   24.00    1.40
   3  -1  12    4.50    1.00
  -3  -1 -12    3.30    1.10
  -3  -1 -12    4.20    1.00
  -3   1 -12    2.20    0.90
   3   1  12    3.90    1.00
   4  -1  12   52.99    3.60
  -4  -1 -12   58.29    4.00
  -4  -1 -12   57.99    3.40
   4   1  12   60.99    3.50
  -4   1 -12   61.99    4.10
  -5  -1 -12  459.95   20.70
   5  -1  12  480.45   20.20
  -5   1 -12  478.75   20.80
   5   1  12  464.15   19.80
   6  -1  12   35.00    2.90
  -6  -1 -12   34.00    3.60
   6   1  12   34.60    2.70
  -6   1 -12   37.20    3.30
  -7  -1 -12   13.50    2.60
   7  -1  12   14.90    2.30
  -7   1 -12   25.20    3.20
   7   1  12   15.40    2.10
  -8  -1 -12    1.00    1.40
   8  -1  12    1.60    1.10
  -8   1 -12    1.30    1.30
   8   1  12    0.70    1.00
   9  -1  12    8.10    2.10
  -9  -1 -12    7.90    2.60
  -9   1 -12    8.60    2.40
   9   1  12    9.50    2.00
  10  -1  12    5.70    1.90
 -10  -1 -12    5.40    2.30
 -10   1 -12    3.10    2.00
  10  -2 -12    2.50    1.80
 -10  -2  12    2.60    2.00
  10   2 -12    1.00    1.70
 -10   2  12    0.00    2.00
  -9  -2  12    0.10    1.30
   9  -2 -12    2.70    1.70
  -9   2  12    1.90    1.80
   9   2 -12    0.80    1.20
  -8  -2  12   59.49    4.70
   8  -2 -12   59.49    4.80
   8   2 -12   56.39    4.90
  -8   2  12   43.60    4.80
  -7  -2  12   17.60    2.70
   7  -2 -12   18.90    2.90
  -7  -2  12   14.80    2.50
  -7   2  12   18.60    3.00
  -6  -2  12   44.40    3.70
   6  -2 -12   36.70    4.00
  -6  -2  12   40.10    3.40
  -6   2  12   42.60    4.30
   5  -2 -12    3.50    1.40
  -5  -2  12    1.70    1.10
  -5  -2  12    2.00    1.00
  -5   2  12    0.20    0.80
   4  -2 -12   13.90    2.30
  -4  -2  12   17.80    2.20
  -4  -2  12   12.50    1.90
   4   2 -12   15.10    1.60
  -4   2  12   14.90    2.20
   3  -2 -12   12.90    2.00
  -3  -2  12   18.70    2.10
  -3  -2  12   16.50    2.10
  -3   2  12   14.90    2.00
   3   2 -12   18.00    1.60
  -2  -2  12   16.80    2.00
   2  -2 -12   14.70    2.10
  -2  -2  12   14.10    1.80
  -2   2  12   13.30    1.20
  -2   2  12   16.60    1.90
   2   2 -12   20.30    1.90
   1  -2 -12    9.70    1.60
  -1  -2  12    7.30    1.30
   1  -2 -12    8.80    1.20
  -1   2  12    8.30    1.30
   1   2 -12   11.50    1.50
   0  -2 -12   18.20    1.90
   0  -2  12   14.40    1.70
   0  -2 -12   20.50    2.30
   0   2 -12   18.50    1.60
   0   2 -12   15.80    1.90
   0   2  12   16.80    1.80
  -1  -2 -12   90.59    4.90
   1  -2  12   91.19    5.00
  -1  -2 -12   94.69    5.10
  -1   2 -12   90.99    5.10
  -1   2 -12   93.89    4.40
   1   2  12   93.29    4.70
  -2  -2 -12    9.00    1.50
  -2  -2 -12   11.30    1.80
   2  -2  12    6.60    1.30
  -2   2 -12    8.50    1.50
   2   2  12    8.00    1.20
  -3  -2 -12   63.89    4.20
  -3  -2 -12   59.19    3.90
   3  -2  12   66.59    4.00
  -3   2 -12   71.49    4.40
   3   2  12   64.59    3.60
  -4  -2 -12    0.40    0.80
   4  -2  12   -0.50    0.70
  -4  -2 -12   -0.20    0.60
   4   2  12    1.70    0.80
  -4   2 -12    0.40    0.70
  -5  -2 -12   61.49    4.50
  -5  -2 -12   87.99    5.40
   5  -2  12   82.89    4.90
  -5   2 -12   89.19    5.40
   5   2  12   85.99    4.40
  -6  -2 -12   -0.20    1.10
  -6  -2 -12    0.00    0.90
   6  -2  12   -0.20    0.80
  -6   2 -12    0.30    0.90
   6   2  12   -0.50    0.60
   7  -2  12    5.70    1.60
  -7  -2 -12    6.00    2.10
  -7   2 -12    7.00    2.00
   7   2  12    4.40    1.30
  -8  -2 -12    1.90    1.40
   8  -2  12    3.30    1.60
  -8   2 -12    1.40    1.30
   9  -2  12   10.30    2.30
  -9  -2 -12   13.50    2.90
  -9   2 -12   12.30    2.80
 -10  -2 -12    5.30    2.30
  10  -2  12    7.70    2.20
 -10   2 -12    7.40    2.70
  10  -3 -12    5.20    2.20
  10   3 -12    5.40    2.40
 -10   3  12    5.90    2.50
  -9  -3  12    0.70    1.60
   9  -3 -12    1.60    1.60
  -9   3  12    3.90    2.10
  -8  -3  12   12.50    2.80
  -8  -3  12   12.90    2.60
   8  -3 -12    8.30    2.30
  -8   3  12   10.20    2.70
  -7  -3  12   16.10    2.60
  -7  -3  12   16.70    2.90
   7  -3 -12   11.40    2.50
  -7   3  12   15.00    2.60
   6  -3 -12    3.30    1.30
  -6  -3  12    6.70    1.60
  -6  -3  12    7.30    1.90
  -6   3  12    6.90    1.90
   5  -3 -12   27.80    3.50
  -5  -3  12   32.90    3.20
  -5  -3  12   29.50    3.40
  -5   3  12   28.40    3.30
   5   3 -12   30.70    2.50
   4  -3 -12   16.10    2.50
  -4  -3  12   17.60    2.30
  -4  -3  12   16.50    2.50
   4   3 -12   20.10    2.20
  -4   3  12   18.70    2.50
   3  -3 -12   10.30    1.90
  -3  -3  12   10.20    1.80
  -3  -3  12    9.70    1.60
  -3   3  12   12.00    1.90
   3   3 -12   10.70    1.60
  -2  -3  12   32.00    2.70
  -2  -3  12   35.40    2.60
   2  -3 -12   41.10    3.20
   2   3 -12   36.20    2.70
  -2   3  12   40.60    2.90
  -2   3  12   35.80    2.30
  -1  -3  12   31.80    2.50
   1  -3 -12   37.30    3.00
  -1  -3  12   34.80    2.50
  -1   3  12   36.40    2.60
   1   3 -12   33.90    2.60
  -1   3  12   29.70    2.30
   0  -3 -12  108.89    6.00
   0  -3  12  108.19    5.40
   0  -3  12  115.99    5.70
   0   3  12  103.59    5.40
   0   3  12  109.29    5.70
   0   3 -12  115.09    6.00
   1  -3  12  301.57   13.30
  -1  -3 -12  310.37   13.80
  -1  -3 -12  306.57   13.60
   1   3  12  301.87   13.00
  -1   3 -12  296.87   13.70
  -2  -3 -12   77.29    4.80
   2  -3  12   77.59    4.50
  -2  -3 -12   83.19    4.90
   2   3  12   81.09    4.10
  -2   3 -12   76.99    4.90
  -3  -3 -12    9.70    1.70
  -3  -3 -12    7.20    1.60
   3  -3  12    6.30    1.40
   3   3  12    6.40    1.10
  -3   3 -12    4.10    1.30
  -4  -3 -12    8.10    1.80
   4  -3  12    7.80    1.60
  -4  -3 -12    9.00    1.80
  -4   3 -12    7.90    1.80
   4   3  12   11.70    1.50
   5  -3  12  281.87   13.20
  -5  -3 -12  297.57   13.90
  -5  -3 -12  276.57   13.40
  -5   3 -12  286.57   13.80
  -6  -3 -12    2.20    1.40
  -6  -3 -12    2.10    1.20
   6  -3  12    1.40    1.10
  -6   3 -12    1.40    1.10
   7  -3  12   19.30    2.80
  -7  -3 -12   16.60    2.90
  -7  -3 -12   21.20    3.20
  -7   3 -12   15.30    2.90
   8  -3  12    9.00    2.10
  -8  -3 -12    4.10    1.90
  -8   3 -12    5.80    2.30
  -9  -3 -12   16.30    3.40
   9  -3  12   12.50    2.60
  -9   3 -12    8.10    2.60
  -9  -4  12    1.40    1.90
   9  -4 -12    3.60    1.90
  -9   4  12    2.00    2.20
  -8  -4  12    3.60    1.80
   8  -4 -12    1.80    1.50
  -8   4  12    3.50    2.10
   7  -4 -12    0.20    1.30
  -7  -4  12    0.70    1.30
  -7   4  12   -1.10    1.50
  -6  -4  12   48.50    4.20
   6  -4 -12   40.70    4.60
  -6   4  12   41.20    4.60
   5  -4 -12    0.90    1.10
  -5  -4  12    0.30    1.20
  -5  -4  12    1.80    1.10
   5   4 -12    0.80    1.00
  -5   4  12   -1.20    1.10
   4  -4 -12   81.29    5.50
  -4  -4  12   76.59    5.20
  -4  -4  12   82.59    4.80
   4   4 -12   90.09    5.10
  -4   4  12   77.09    5.20
  -3  -4  12   20.40    2.60
   3  -4 -12   15.40    2.60
  -3  -4  12   14.60    1.90
  -3   4  12   13.70    2.20
   3   4 -12   16.90    2.20
  -2  -4  12    4.00    1.10
   2  -4 -12    4.90    1.50
  -2  -4  12    2.30    1.00
  -2   4  12    1.80    0.90
  -2   4  12    2.50    1.10
   2   4 -12    3.40    1.10
  -1  -4  12   36.00    2.80
  -1  -4  12   35.10    2.70
   1  -4 -12   34.70    3.70
  -1   4  12   38.00    2.80
   1   4 -12   37.50    3.10
  -1   4  12   34.10    2.70
   0  -4  12   20.10    2.10
   0  -4 -12   21.30    2.70
   0  -4  12   22.80    2.40
   0   4 -12   25.20    2.80
   0   4  12   22.20    2.20
   0   4  12   22.10    2.50
   1  -4  12  131.89    6.90
  -1  -4 -12  129.29    7.40
  -1   4 -12  146.79    7.60
   1   4  12  133.59    7.20
   1   4  12  146.49    6.60
   2  -4  12    4.50    1.20
  -2  -4 -12    1.60    1.10
  -2   4 -12    2.50    1.20
   2   4  12    1.80    1.10
  -3  -4 -12   50.69    3.90
   3  -4  12   44.50    3.50
  -3   4 -12   51.49    4.10
   3   4  12   48.90    3.90
  -4  -4 -12    9.50    2.00
   4  -4  12   11.40    2.00
  -4   4 -12    9.50    2.10
   4   4  12    8.40    1.90
   5  -4  12   45.70    3.70
  -5  -4 -12   46.00    4.00
  -5  -4 -12   45.40    4.70
  -5   4 -12   47.90    4.10
   5   4  12   49.99    4.30
   6  -4  12    0.60    1.10
  -6  -4 -12    2.40    1.60
  -6  -4 -12    0.50    1.10
  -6   4 -12   -1.00    1.20
   7  -4  12    1.80    1.20
  -7  -4 -12    2.50    1.50
  -7  -4 -12   -0.10    1.30
  -7   4 -12   -0.10    1.50
  -8  -4 -12    0.80    1.60
   8  -4  12    1.70    1.40
   8   4  12    0.30    1.70
  -8   4 -12    0.80    1.50
   9  -4  12   14.00    2.90
  -9   4 -12   19.40    3.80
   9   4  12   14.80    3.50
  -8  -5  12    3.80    2.10
   8  -5 -12    0.30    1.60
  -8   5  12    3.40    2.10
   7  -5 -12    3.30    1.80
  -7  -5  12    5.60    2.20
  -7   5  12    1.60    1.70
   6  -5 -12   -1.00    1.00
  -6  -5  12    2.10    1.60
  -6   5  12   -2.60    1.10
   6   5 -12   -0.80    1.20
  -5  -5  12    7.60    1.90
   5  -5 -12    8.40    2.00
   5   5 -12    2.70    1.40
  -5   5  12   10.00    2.20
  -4  -5  12   11.60    2.40
   4  -5 -12   11.10    2.30
  -4   5  12   17.60    2.70
   4   5 -12   10.80    2.10
   3  -5 -12    5.30    1.70
  -3  -5  12    2.70    1.40
  -3  -5  12    4.40    1.20
   3   5 -12    5.70    1.60
  -3   5  12    5.40    1.60
   2  -5 -12    6.50    1.80
  -2  -5  12    7.70    1.50
  -2  -5  12    6.80    1.70
  -2   5  12    5.20    1.50
   2   5 -12    7.70    1.80
  -1  -5  12    0.40    0.90
  -1  -5  12    0.40    0.90
   1  -5 -12    2.40    1.40
  -1   5  12    1.30    0.90
  -1   5  12   -0.20    1.00
   1   5 -12    1.70    1.10
   0  -5  12    4.30    1.30
   0  -5 -12    7.20    1.90
   0   5 -12    3.20    1.40
   0   5  12    4.50    1.40
   1  -5  12   51.19    3.60
  -1  -5 -12   56.19    4.30
  -1   5 -12   51.19    4.10
   1   5  12   54.89    4.10
  -2  -5 -12   38.10    4.00
   2  -5  12   39.70    3.20
  -2   5 -12   36.20    3.90
   2   5  12   39.30    3.50
   3  -5  12    0.90    1.10
  -3  -5 -12    0.20    1.10
  -3   5 -12   -0.70    0.80
   3   5  12    1.50    1.10
   4  -5  12   36.00    3.60
  -4  -5 -12   36.40    4.10
  -4   5 -12   33.30    4.00
   4   5  12   28.30    3.60
   5  -5  12   80.89    5.20
  -5  -5 -12   82.79    5.90
  -5   5 -12   70.99    5.60
   5   5  12   68.99    5.50
   6  -5  12    4.20    1.60
  -6  -5 -12    3.00    1.90
   6   5  12    2.60    1.90
  -6   5 -12    8.30    2.30
   7  -5  12    3.80    1.80
  -7  -5 -12    3.30    2.00
   7   5  12    1.70    1.80
  -7   5 -12    3.60    1.80
   8  -5  12    4.20    1.80
  -8  -5 -12    2.20    1.90
  -8   5 -12    2.00    2.00
   8   5  12    0.90    2.00
   7  -6 -12   15.80    3.50
  -7  -6  12   13.80    3.20
  -7   6  12   13.80    3.20
   6  -6 -12   11.80    2.80
  -6  -6  12   11.90    2.80
   6   6 -12   11.50    2.50
  -6   6  12   10.10    2.60
  -5  -6  12    0.10    1.50
   5  -6 -12    2.00    1.40
  -5   6  12    3.00    1.70
   5   6 -12   -1.70    1.20
   4  -6 -12   18.00    3.20
  -4  -6  12   12.90    2.80
  -4   6  12   20.10    3.10
   4   6 -12   19.80    3.00
  -3  -6  12    4.70    1.70
   3  -6 -12    6.00    1.90
   3   6 -12    6.40    1.80
  -3   6  12    8.40    2.00
   2  -6 -12    6.10    1.90
  -2  -6  12    4.30    1.70
   2   6 -12    6.50    1.80
   1  -6 -12   33.20    4.30
  -1  -6  12   39.00    3.40
  -1   6  12   37.60    3.80
   1   6 -12   29.40    3.70
   0  -6 -12    1.60    1.50
   0  -6  12    2.40    1.10
   0   6 -12    1.00    1.10
   0   6  12    0.80    1.10
   1  -6  12  133.09    7.00
   1   6  12  129.59    7.50
  -1   6 -12  122.79    7.70
   2  -6  12    5.30    1.60
  -2  -6 -12    5.90    1.90
  -2   6 -12    4.10    1.70
   2   6  12    5.90    1.90
   3  -6  12   13.70    2.20
  -3  -6 -12   13.90    2.60
   3   6  12   17.50    2.90
  -3   6 -12   13.90    2.70
   4  -6  12    2.60    1.50
  -4  -6 -12    1.30    1.80
  -4   6 -12    4.10    1.90
   4   6  12    5.80    2.10
  -5  -6 -12   18.90    3.60
   5  -6  12   22.20    3.20
  -5   6 -12   17.00    3.40
   5   6  12   16.10    3.10
   6  -6  12    1.60    1.40
  -6  -6 -12    0.30    1.80
   6   6  12   -0.40    1.50
  -6   6 -12    3.20    2.20
  -7  -6 -12   -1.70    1.70
   7  -6  12    0.00    1.30
   7   6  12    0.60    1.80
  -7   6 -12    0.90    1.90
   6  -7 -12    6.90    2.50
  -6  -7  12    4.10    2.40
   6   7 -12    2.90    2.10
  -6   7  12    5.10    2.50
  -5  -7  12    1.60    2.10
   5  -7 -12    7.90    2.40
   5   7 -12    1.50    2.00
  -4  -7  12   -1.70    1.40
   4  -7 -12    1.50    1.80
   4   7 -12    1.30    1.70
  -3  -7  12    3.90    2.00
   3  -7 -12    4.90    2.20
   3   7 -12    6.00    1.90
  -2  -7  12    1.50    1.60
   2  -7 -12    1.00    1.80
   2   7 -12    2.90    1.80
   1  -7 -12    5.70    2.10
  -1   7  12   12.90    2.50
   1   7 -12   10.90    2.50
   0  -7 -12    3.00    1.80
   0   7 -12    0.60    1.60
   0   7  12    0.50    1.40
  -1  -7 -12    4.20    2.00
   1   7  12    3.90    1.90
  -1   7 -12    3.20    1.60
  -2  -7 -12   17.40    3.40
   2  -7  12   23.10    4.40
  -2   7 -12   21.60    3.60
   2   7  12   30.80    4.00
   3  -7  12    3.40    1.60
  -3  -7 -12    2.70    2.00
   3   7  12    2.00    1.80
  -3   7 -12    4.90    2.20
  -4  -7 -12   14.50    3.30
   4  -7  12   12.70    2.60
   4   7  12   12.20    3.00
  -4   7 -12   14.00    3.20
  -5  -7 -12   16.40    3.40
   5  -7  12    8.90    2.40
   5   7  12    9.00    2.50
  -5   7 -12    9.50    3.00
  -3  -8  12    2.20    2.20
   3  -8 -12    4.80    2.20
   3   8 -12    0.80    2.00
   2  -8 -12    0.90    1.80
   2   8 -12    0.90    1.80
   1  -8 -12    0.70    1.60
   1   8 -12    3.50    2.00
   0  -8 -12    4.20    2.00
   0   8  12    1.70    1.90
   0   8 -12    2.50    1.80
  -1  -8 -12   34.30    4.90
   1   8  12   43.90    5.00
  -1   8 -12   46.70    5.50
  -2  -8 -12   -1.40    2.10
  -2   8 -12    3.00    2.00
   2   8  12    2.70    2.00
  -3  -8 -12    2.90    2.40
  -3   8 -12   -0.90    1.70
   3   8  12    0.40    1.90
 -10   0  13    0.40    2.00
  10   0 -13    3.00    1.90
  -9   0  13    9.30    2.60
   9   0 -13    9.30    2.40
   8   0 -13   53.29    4.90
  -8   0  13   77.59    5.50
  -7   0  13    4.10    1.50
   7   0 -13    2.80    1.50
   6   0 -13   99.79    6.30
  -6   0  13  104.39    6.20
   5   0 -13   15.00    2.30
  -5   0  13   15.60    2.30
   4   0 -13   33.70    3.50
  -4   0  13   36.30    2.90
  -3   0  13    0.90    0.70
   3   0 -13   -0.10    0.60
  -2   0  13    2.20    0.90
   2   0 -13    2.40    0.60
   2   0 -13    2.50    1.00
  -1   0  13    1.00    0.70
   1   0 -13    1.50    0.60
   1   0 -13    2.30    0.80
   0   0  13  144.39    7.10
   0   0 -13  155.78    7.00
  -1   0 -13   38.20    2.50
   1   0  13   35.70    2.60
  -1   0 -13   44.90    2.80
  -2   0 -13   11.60    1.30
  -2   0 -13   14.20    1.90
   2   0  13   12.10    1.60
  -3   0 -13   19.10    1.50
  -3   0 -13   18.80    2.40
   3   0  13   17.80    2.00
  -4   0 -13    0.40    0.80
   4   0  13    1.40    0.80
   5   0  13    4.10    1.10
  -5   0 -13    3.20    1.30
   6   0  13    4.00    1.30
  -6   0 -13    8.40    2.00
  -7   0 -13    0.90    1.20
   7   0  13   -0.40    0.90
  -8   0 -13    0.10    1.30
   8   0  13    1.30    1.30
  -9   0 -13    5.90    2.10
   9   0  13    4.10    1.70
  10   0  13    4.90    2.00
 -10   0 -13    8.20    2.90
 -10  -1  13    5.70    2.40
  10  -1 -13    6.20    2.30
 -10   1  13    6.40    2.60
  10   1 -13    3.20    2.10
   9  -1 -13    2.20    1.50
  -9  -1  13    3.20    1.90
  -9   1  13    2.80    1.90
   9   1 -13    0.40    1.40
  -8  -1  13   56.19    5.40
   8  -1 -13   53.89    4.70
   8   1 -13   45.80    5.00
  -8   1  13   51.39    5.30
   7  -1 -13    4.70    1.70
  -7  -1  13    5.20    1.70
   7   1 -13    4.90    1.80
  -7   1  13   10.50    2.30
  -6  -1  13   23.10    2.90
   6  -1 -13   25.90    3.20
   6   1 -13   26.60    3.50
  -6   1  13   26.60    3.30
  -5  -1  13   58.79    4.10
   5  -1 -13   59.19    4.30
  -5   1  13   60.29    4.30
   5   1 -13   59.49    4.40
   4  -1 -13   10.30    2.00
  -4  -1  13    9.80    1.70
   4   1 -13   12.20    2.00
  -4   1  13   12.00    1.80
   3  -1 -13   61.69    4.00
  -3  -1  13   58.49    3.70
  -3   1  13   60.39    3.80
   3   1 -13   58.99    3.10
   3   1 -13   52.19    3.70
   2  -1 -13   20.10    1.50
   2  -1 -13   20.80    2.40
  -2  -1  13   23.90    2.40
   2   1 -13   19.20    2.20
  -2   1  13   23.40    2.30
   2   1 -13   24.80    1.80
   1  -1 -13   71.89    3.70
  -1  -1  13   66.39    4.00
   1  -1 -13   72.89    4.30
  -1   1  13   71.99    4.10
   1   1 -13   72.09    3.90
   1   1 -13   79.69    4.10
   0  -1  13    7.30    1.30
   0  -1 -13    5.70    1.20
   0  -1 -13    5.50    1.00
   0   1 -13    5.30    1.10
   0   1  13    5.30    1.00
   0   1 -13    5.70    1.10
  -1  -1 -13   92.69    4.90
   1  -1  13   89.39    4.90
  -1  -1 -13   96.89    4.90
   1   1  13   89.29    4.80
  -1   1 -13   94.09    4.50
  -1   1 -13   89.59    4.90
  -2  -1 -13   45.30    2.90
  -2  -1 -13   42.90    3.10
   2  -1  13   52.59    3.20
   2   1  13   47.50    3.00
  -2   1 -13   47.60    2.50
  -2   1 -13   47.00    3.30
  -3  -1 -13   27.30    2.10
  -3  -1 -13   20.80    2.50
   3  -1  13   28.40    2.30
   3   1  13   30.00    2.20
  -3   1 -13   25.00    2.70
  -4  -1 -13   61.49    4.30
   4  -1  13   64.39    4.00
  -4  -1 -13   65.99    3.80
   4   1  13   62.89    3.80
  -4   1 -13   70.29    4.50
  -5  -1 -13   37.90    3.30
   5  -1  13   35.80    3.00
   5   1  13   40.20    2.90
  -5   1 -13   41.30    3.50
   6  -1  13   29.80    3.10
  -6  -1 -13   31.20    3.50
   6   1  13   31.30    2.60
  -6   1 -13   26.30    3.30
  -7  -1 -13    4.70    1.90
   7  -1  13    8.90    1.80
   7   1  13    5.60    1.40
  -7   1 -13    8.10    2.00
   8  -1  13    1.10    1.20
  -8  -1 -13    4.60    1.80
  -8   1 -13    1.30    1.40
   8   1  13    4.80    1.40
   9  -1  13   -0.40    1.20
  -9  -1 -13    1.00    1.90
   9   1  13    3.90    1.50
  -9   1 -13    0.20    1.50
 -10  -1 -13   -2.10    1.70
  10  -1  13    0.80    1.60
 -10   1 -13   -0.10    1.80
 -10  -2  13    0.50    2.00
  10  -2 -13   -1.20    1.60
  10   2 -13    4.10    2.00
 -10   2  13    0.00    1.90
  -9  -2  13   -0.90    1.50
   9  -2 -13    1.80    1.50
   9   2 -13    0.40    1.50
  -9   2  13   -0.80    1.60
  -8  -2  13   32.90    4.00
   8  -2 -13   34.60    4.20
   8   2 -13   29.70    4.10
  -8   2  13   30.90    4.10
   7  -2 -13    1.90    1.50
  -7  -2  13    3.40    1.50
  -7   2  13    4.80    1.90
   7   2 -13    5.80    1.90
  -6  -2  13   17.10    2.40
   6  -2 -13   17.00    2.80
   6   2 -13   14.80    2.70
  -6   2  13   19.70    2.90
  -5  -2  13    4.20    1.40
  -5  -2  13    2.80    1.20
   5  -2 -13    2.20    1.20
  -5   2  13    4.60    1.50
   5   2 -13    4.80    1.40
  -4  -2  13   42.90    3.30
   4  -2 -13   44.80    3.70
  -4  -2  13   45.60    3.50
  -4   2  13   46.30    3.60
   4   2 -13   45.80    3.60
   4   2 -13   49.70    2.90
  -3  -2  13   22.50    2.40
   3  -2 -13   22.50    2.80
  -3   2  13   19.00    2.40
   3   2 -13   18.30    2.50
   3   2 -13   19.80    2.00
  -2  -2  13   39.10    2.90
   2  -2 -13   36.10    3.00
  -2   2  13   41.20    2.40
   2   2 -13   43.00    2.80
   2   2 -13   43.20    3.10
  -2   2  13   42.00    3.00
  -1  -2  13   35.60    2.50
   1  -2 -13   32.90    2.20
   1  -2 -13   27.80    2.50
   1   2 -13   26.80    2.30
  -1   2  13   31.80    2.40
   0  -2 -13   35.50    2.70
   0  -2 -13   31.20    2.40
   0  -2  13   31.30    2.50
   0   2 -13   31.50    2.50
   0   2  13   34.10    2.50
   0   2 -13   39.10    2.40
  -1  -2 -13   37.10    2.70
   1  -2  13   40.10    2.80
  -1  -2 -13   39.20    2.80
  -1   2 -13   33.80    2.70
   1   2  13   31.30    2.40
  -1   2 -13   38.80    2.20
  -2  -2 -13   13.10    2.00
   2  -2  13   21.70    2.30
  -2  -2 -13   17.90    2.20
  -2   2 -13   19.50    2.30
   2   2  13   18.80    1.90
  -3  -2 -13   37.20    2.80
  -3  -2 -13   42.20    3.20
   3  -2  13   30.10    2.60
  -3   2 -13   39.60    3.20
   3   2  13   41.40    2.60
  -4  -2 -13    6.20    1.60
   4  -2  13    3.10    1.10
  -4  -2 -13    0.00    0.70
  -4   2 -13    3.20    1.20
   4   2  13    4.50    1.10
  -5  -2 -13   11.00    2.10
   5  -2  13   11.00    1.90
  -5  -2 -13   13.30    2.00
  -5   2 -13    8.90    1.90
   5   2  13   11.60    1.70
   6  -2  13   26.80    3.10
  -6  -2 -13   22.20    3.20
  -6   2 -13   24.90    3.20
   6   2  13   19.90    2.20
  -7  -2 -13   21.80    3.40
   7  -2  13   21.00    2.80
  -7   2 -13   24.30    3.40
   7   2  13   20.90    2.40
  -8  -2 -13    4.10    1.70
   8  -2  13    2.20    1.40
  -8   2 -13    5.00    2.20
  -9  -2 -13   27.00    4.20
   9  -2  13   26.80    3.50
  -9   2 -13   22.20    3.70
 -10  -2 -13   13.00    3.20
  10  -2  13   11.10    2.50
 -10   2 -13   13.00    3.40
  10  -3 -13   10.70    2.90
  10   3 -13    7.00    2.60
 -10   3  13    9.10    2.90
   9  -3 -13    2.50    1.80
  -9  -3  13    5.50    2.10
   9   3 -13    2.50    1.80
  -9   3  13    3.30    2.00
   8  -3 -13   33.40    4.20
  -8  -3  13   32.30    4.10
  -8  -3  13   34.70    4.10
  -8   3  13   35.20    4.50
   7  -3 -13   14.70    2.80
  -7  -3  13   17.70    3.00
  -7  -3  13   13.70    2.50
  -7   3  13   21.90    3.30
  -6  -3  13   12.20    2.10
   6  -3 -13    9.40    2.30
  -6  -3  13   10.80    2.40
  -6   3  13   16.00    2.70
  -5  -3  13   21.20    2.70
  -5  -3  13   21.90    2.90
   5  -3 -13   18.50    2.90
  -5   3  13   22.30    3.00
   4  -3 -13   26.00    3.30
  -4  -3  13   23.60    3.00
  -4  -3  13   31.60    3.00
   4   3 -13   32.40    2.50
  -4   3  13   26.80    3.10
  -3  -3  13    2.00    1.20
  -3  -3  13    2.50    0.90
   3  -3 -13    2.00    1.10
   3   3 -13    2.80    1.00
  -3   3  13    3.60    1.30
   2  -3 -13    5.70    1.50
  -2  -3  13    6.90    1.40
  -2  -3  13    8.90    1.50
  -2   3  13    6.20    1.40
   2   3 -13    7.20    1.40
   1  -3 -13   32.10    2.90
  -1  -3  13   32.40    2.60
  -1  -3  13   36.50    2.60
   1   3 -13   32.20    2.70
  -1   3  13   35.60    2.50
  -1   3  13   32.50    2.60
   0  -3 -13   72.09    4.50
   0  -3  13   74.19    4.20
   0  -3  13   70.79    3.70
   0   3  13   57.49    3.90
   0   3 -13   70.09    4.30
   0   3  13   71.69    4.00
   1  -3  13   67.09    4.10
  -1  -3 -13   65.69    4.20
  -1  -3 -13   66.89    4.40
   1   3  13   63.59    3.70
  -1   3 -13   75.99    4.50
  -2  -3 -13   41.00    3.30
  -2  -3 -13   42.00    3.30
   2  -3  13   40.80    3.00
   2   3  13   46.50    2.80
  -2   3 -13   45.00    3.50
  -3  -3 -13    2.40    1.10
  -3  -3 -13    2.00    1.10
   3  -3  13    1.40    0.90
   3   3  13    4.20    1.00
  -3   3 -13    3.50    1.30
   4  -3  13    2.50    1.10
  -4  -3 -13    4.70    1.50
  -4  -3 -13    4.30    1.30
   4   3  13    2.10    0.90
  -4   3 -13    2.70    1.20
  -5  -3 -13   11.30    2.10
  -5  -3 -13    8.10    1.90
   5  -3  13    7.70    1.70
  -5   3 -13    8.20    2.00
  -6  -3 -13    1.50    1.30
   6  -3  13    2.10    1.30
  -6  -3 -13   -0.10    1.20
  -6   3 -13   -0.80    1.00
  -7  -3 -13    4.80    1.90
   7  -3  13    2.30    1.40
  -7   3 -13    4.40    1.70
  -8  -3 -13    5.40    2.10
   8  -3  13    5.80    1.90
  -8   3 -13    1.50    1.90
   9  -3  13   38.50    4.40
  -9  -3 -13   34.20    4.80
  -9   3 -13   45.50    5.10
   9  -4 -13    2.20    1.70
  -9  -4  13    0.50    1.70
  -9   4  13    1.30    1.90
  -8  -4  13   32.80    4.40
   8  -4 -13   30.30    4.10
  -8   4  13   39.50    4.80
   7  -4 -13   -1.80    1.10
  -7  -4  13    1.70    1.60
  -7   4  13    1.50    1.60
  -6  -4  13   20.30    3.20
  -6  -4  13   25.10    3.30
   6  -4 -13   23.20    3.50
  -6   4  13   25.30    3.40
  -5  -4  13    3.10    1.40
  -5  -4  13    4.80    1.50
   5  -4 -13    2.70    1.60
  -5   4  13    0.30    1.30
   5   4 -13    2.30    1.20
   4  -4 -13   81.09    5.60
  -4  -4  13   77.19    4.90
  -4  -4  13   86.69    5.50
  -4   4  13   87.99    5.50
   4   4 -13   84.39    5.10
  -3  -4  13    1.00    1.00
  -3  -4  13    1.60    1.00
   3  -4 -13    3.70    1.50
  -3   4  13    1.20    1.10
   3   4 -13    2.90    1.20
  -2  -4  13    2.30    1.10
  -2  -4  13    3.10    1.00
   2  -4 -13    0.00    0.90
   2   4 -13    2.20    1.10
  -2   4  13    1.80    1.10
  -1  -4  13    5.10    1.30
  -1  -4  13    4.40    1.20
   1  -4 -13    3.60    1.40
   1   4 -13    6.50    1.60
  -1   4  13    7.70    1.50
  -1   4  13    7.00    1.40
   0  -4  13    9.60    1.50
   0  -4 -13   10.40    1.90
   0  -4  13    9.40    1.60
   0   4  13    8.10    1.50
   0   4  13    8.70    1.70
   0   4 -13    8.60    1.80
  -1  -4 -13    3.00    1.30
   1  -4  13    1.90    1.00
  -1   4 -13    3.60    1.30
   1   4  13    4.30    1.10
   1   4  13    3.50    1.20
   2  -4  13    9.30    1.70
  -2  -4 -13    8.70    1.80
  -2   4 -13   11.10    2.10
   2   4  13   13.20    2.20
  -3  -4 -13   40.30    3.60
   3  -4  13   36.80    3.20
  -3   4 -13   44.90    3.80
   3   4  13   40.00    3.50
  -4  -4 -13    2.80    1.50
   4  -4  13    0.50    1.00
  -4   4 -13    3.80    1.50
   4   4  13    3.60    1.50
  -5  -4 -13   10.70    2.30
  -5  -4 -13   16.70    2.80
   5  -4  13    6.60    1.70
  -5   4 -13   15.80    2.80
  -6  -4 -13   -0.30    1.00
   6  -4  13    0.10    1.00
  -6  -4 -13    0.90    1.40
  -6   4 -13    0.50    1.20
  -7  -4 -13    5.50    2.20
   7  -4  13    8.00    2.00
  -7  -4 -13    5.90    2.20
  -7   4 -13    9.60    2.50
   8  -4  13   -0.80    1.30
  -8  -4 -13    0.80    1.50
  -8   4 -13    1.20    1.80
   9  -4  13   23.30    3.50
  -9   4 -13   34.40    4.90
   9   4  13   30.20    4.70
  -8  -5  13    3.10    2.00
   8  -5 -13    7.40    2.50
  -8   5  13   10.60    2.90
  -7  -5  13    4.00    2.00
   7  -5 -13    6.20    2.30
  -7   5  13    3.40    2.00
   6  -5 -13    9.00    2.30
  -6  -5  13    6.10    2.00
  -6   5  13    3.00    1.90
   5  -5 -13    1.30    1.50
  -5  -5  13   -1.20    1.30
   5   5 -13    1.70    1.20
  -5   5  13    2.20    1.60
  -4  -5  13   21.70    3.10
   4  -5 -13   24.20    3.50
  -4   5  13   18.90    2.80
   4   5 -13   22.20    2.90
  -3  -5  13    5.80    1.70
  -3  -5  13    6.80    1.40
   3  -5 -13    9.60    2.10
   3   5 -13    8.10    1.80
  -3   5  13    2.70    1.40
  -2  -5  13    5.90    1.40
  -2  -5  13    5.40    1.60
   2  -5 -13    6.30    1.70
   2   5 -13    9.90    1.90
  -2   5  13    7.50    1.70
   1  -5 -13   12.50    2.30
  -1  -5  13   11.10    1.80
  -1  -5  13   13.20    2.10
   1   5 -13   13.60    2.30
  -1   5  13   10.00    1.70
   0  -5 -13    3.10    1.40
   0  -5  13    3.60    1.20
   0   5  13    3.50    1.40
   0   5 -13    4.60    1.50
  -1  -5 -13   50.39    4.20
   1  -5  13   46.20    3.60
  -1   5 -13   48.50    4.10
   1   5  13   54.29    4.00
   2  -5  13   42.10    3.30
  -2  -5 -13   36.30    4.20
  -2   5 -13   46.20    4.00
   2   5  13   40.80    4.20
   3  -5  13    6.80    1.60
  -3  -5 -13    3.70    1.50
  -3   5 -13    6.60    1.90
   3   5  13    4.90    1.80
  -4  -5 -13   30.00    3.90
   4  -5  13   34.10    3.60
  -4   5 -13   28.50    3.80
   4   5  13   34.00    4.10
   5  -5  13   11.10    2.30
  -5  -5 -13   13.80    2.80
  -5   5 -13   12.20    2.70
   5   5  13    8.20    2.40
   6  -5  13    2.40    1.40
  -6  -5 -13    3.30    2.00
   6   5  13    1.80    1.60
  -6   5 -13    1.30    1.70
  -7  -5 -13    3.10    1.90
   7  -5  13    2.40    1.50
   7   5  13    2.10    1.90
  -7   5 -13    3.90    2.20
   8  -5  13    3.40    1.80
  -8  -5 -13    0.90    2.20
   8   5  13    3.20    2.00
  -8   5 -13    0.40    2.00
  -7  -6  13    7.70    2.60
   7  -6 -13   10.00    3.00
  -7   6  13   10.30    2.90
  -6  -6  13    3.60    2.10
   6  -6 -13    4.80    2.00
  -6   6  13    2.50    1.90
   6   6 -13    2.10    1.70
  -5  -6  13    1.00    1.60
   5  -6 -13    3.00    1.80
  -5   6  13   -1.10    1.50
   5   6 -13    2.50    1.60
  -4  -6  13   27.00    3.80
   4  -6 -13   32.10    4.30
   4   6 -13   31.70    3.80
  -4   6  13   28.10    3.50
  -3  -6  13    3.20    1.90
   3  -6 -13   10.30    2.60
  -3   6  13   10.70    3.60
   3   6 -13   10.20    2.40
  -2  -6  13    2.60    1.70
   2  -6 -13    1.50    1.40
   2   6 -13    3.60    1.50
   1  -6 -13   12.00    2.80
   1   6 -13   10.40    2.30
  -1   6  13    4.30    1.60
   0  -6  13    0.70    1.00
   0  -6 -13    1.80    1.40
   0   6 -13    0.70    1.40
   0   6  13    1.50    1.30
  -1  -6 -13   -1.30    1.20
   1  -6  13    2.20    1.20
  -1   6 -13   -0.30    1.00
   1   6  13   -1.10    1.10
   2  -6  13    4.10    1.50
  -2  -6 -13    5.20    2.00
  -2   6 -13    2.70    1.60
   2   6  13    6.80    1.80
  -3  -6 -13   15.10    3.10
   3  -6  13   11.30    2.20
   3   6  13   14.10    2.70
  -3   6 -13   11.70    2.70
   4  -6  13    1.10    1.30
  -4  -6 -13    1.70    1.70
   4   6  13    2.20    1.60
  -4   6 -13    0.30    1.40
  -5  -6 -13    2.80    2.00
   5  -6  13    1.40    1.50
   5   6  13    2.20    2.00
  -5   6 -13    2.60    1.80
  -6  -6 -13   -1.40    1.50
   6  -6  13    3.90    2.00
  -6   6 -13   -2.30    1.60
   6   6  13    1.50    2.00
  -7  -6 -13    4.70    2.40
   7  -6  13    1.00    1.60
   7   6  13    2.00    2.10
  -7   6 -13    1.90    2.20
   5  -7 -13    9.40    2.70
  -5  -7  13    4.90    2.60
   5   7 -13    4.60    2.30
  -4  -7  13   18.30    3.50
   4  -7 -13   16.30    3.30
   4   7 -13   15.40    3.00
  -3  -7  13    3.20    2.00
   3  -7 -13    2.20    1.90
   3   7 -13    2.10    1.80
   2  -7 -13    0.30    1.30
   2   7 -13    2.40    1.60
   1  -7 -13    8.30    2.50
   1   7 -13   13.30    2.80
   0  -7 -13    1.40    1.40
   0   7  13    2.60    1.60
   0   7 -13   -1.00    1.40
  -1  -7 -13    3.80    1.90
  -1   7 -13    7.30    2.30
   1   7  13    7.30    2.30
   2  -7  13    6.90    2.00
  -2  -7 -13    8.10    2.40
   2   7  13    6.50    2.10
  -2   7 -13    7.30    2.30
   3  -7  13    2.00    1.60
  -3  -7 -13   -0.60    1.70
  -3   7 -13    3.30    1.90
   3   7  13    1.30    1.80
   4  -7  13    8.00    2.20
  -4  -7 -13    8.90    3.20
   4   7  13   14.40    3.40
  -4   7 -13   10.50    2.80
  -5  -7 -13    0.90    2.20
   5  -7  13    1.00    1.80
  -5   7 -13    3.50    2.30
   5   7  13   -1.40    1.80
   3  -8 -13    6.70    2.80
   2  -8 -13    4.00    2.40
   2   8 -13    3.50    2.40
   1  -8 -13    1.80    2.00
   1   8 -13    0.00    1.70
   0  -8 -13   11.00    3.10
   0   8 -13    9.10    2.90
   0   8  13   15.60    3.40
  -1  -8 -13    2.50    2.00
  -1   8 -13   -0.40    1.70
   1   8  13    1.60    1.90
  -2  -8 -13    1.60    2.20
  -2   8 -13    1.80    2.10
   2   8  13    2.60    2.10
  10   0 -14    8.00    2.40
 -10   0  14    2.30    2.20
  -9   0  14    6.30    2.20
   9   0 -14    3.10    1.70
  -8   0  14   65.49    5.30
   8   0 -14   63.49    5.30
   7   0 -14    8.80    2.20
  -7   0  14    6.30    2.00
   6   0 -14   12.20    2.40
  -6   0  14   11.70    2.20
   5   0 -14   23.30    3.00
  -5   0  14   24.40    2.90
   4   0 -14    0.10    0.70
  -4   0  14    0.60    0.90
   3   0 -14   20.30    2.50
  -3   0  14   17.10    2.30
   2   0 -14   -0.10    0.60
   2   0 -14    0.20    0.40
  -2   0  14    0.20    0.70
  -1   0  14    3.60    1.00
   1   0 -14    4.00    0.90
   1   0 -14    3.40    1.10
   0   0  14   24.50    2.00
   0   0 -14   19.30    1.70
   1   0  14   22.00    2.20
  -1   0 -14   18.80    2.00
  -1   0 -14   22.40    1.80
   2   0  14   32.30    2.50
  -2   0 -14   33.40    2.60
  -2   0 -14   30.10    2.10
  -3   0 -14    1.30    0.80
   3   0  14    1.10    0.80
  -4   0 -14   19.10    2.50
   4   0  14   17.60    2.20
  -5   0 -14    7.30    1.80
   5   0  14    5.80    1.30
   6   0  14    8.50    1.70
  -6   0 -14   12.00    2.40
   7   0  14    4.40    1.40
  -7   0 -14    2.70    1.60
  -8   0 -14    8.10    2.30
   8   0  14    9.30    1.90
  -9   0 -14    8.50    2.50
   9   0  14   11.20    2.30
 -10   0 -14    0.50    2.20
  10   0  14    2.20    1.60
 -10  -1  14    1.30    2.10
  10  -1 -14    3.00    2.00
 -10   1  14    3.00    2.20
  10   1 -14    1.60    1.70
  -9  -1  14    2.50    2.00
   9  -1 -14    2.30    1.70
  -9   1  14    6.30    2.40
   9   1 -14    4.60    2.10
   8  -1 -14  119.19    7.70
  -8  -1  14  121.79    7.70
  -8   1  14  121.49    7.80
   8   1 -14  129.09    8.10
  -7  -1  14    8.10    2.10
   7  -1 -14   11.20    2.30
  -7   1  14   11.70    2.40
   7   1 -14    9.40    2.20
  -6  -1  14   30.60    3.50
   6  -1 -14   34.60    3.90
  -6   1  14   30.20    3.70
   6   1 -14   37.30    4.00
  -5  -1  14   19.20    2.60
   5  -1 -14   18.70    2.60
   5   1 -14   18.00    2.70
  -5   1  14   23.50    2.90
   4  -1 -14    5.90    1.50
  -4  -1  14    5.80    1.40
  -4   1  14    6.70    1.50
   4   1 -14    7.60    1.70
   3  -1 -14    7.70    1.60
  -3  -1  14    8.70    1.60
   3   1 -14    6.00    1.50
  -3   1  14    9.50    1.70
   3   1 -14    8.00    1.10
  -2  -1  14   37.80    2.80
   2  -1 -14   37.60    2.30
   2  -1 -14   41.10    3.10
   2   1 -14   38.50    2.50
   2   1 -14   37.40    2.90
  -2   1  14   43.80    3.00
   1  -1 -14   25.20    1.90
  -1  -1  14   27.10    2.30
   1  -1 -14   31.60    2.50
  -1   1  14   27.10    2.60
   1   1 -14   25.20    2.20
   1   1 -14   26.30    2.00
   0  -1 -14  234.28   10.90
   0  -1 -14  263.37   11.40
   0  -1  14  254.37   11.30
   0   1 -14  244.98   11.10
   0   1  14  252.47   11.20
   0   1 -14  251.77   11.00
   1  -1  14   24.90    2.20
  -1  -1 -14   27.90    2.20
  -1  -1 -14   31.30    2.40
  -1   1 -14   25.40    1.90
   1   1  14   26.80    2.20
  -1   1 -14   25.60    2.30
  -2  -1 -14   34.10    2.70
   2  -1  14   37.80    2.70
  -2  -1 -14   31.60    2.50
  -2   1 -14   32.00    2.60
   2   1  14   34.00    2.50
   3  -1  14   48.60    3.20
  -3  -1 -14   37.60    2.80
  -3  -1 -14   45.70    3.40
   3   1  14   41.50    2.90
  -3   1 -14   42.50    3.30
  -4  -1 -14   46.00    3.50
   4  -1  14   41.30    3.20
  -4   1 -14   39.60    3.40
   4   1  14   48.10    3.10
  -5  -1 -14   28.30    3.40
   5  -1  14   15.10    2.20
   5   1  14   17.20    2.10
  -5   1 -14   19.10    2.70
   6  -1  14    0.30    0.80
  -6  -1 -14    0.90    0.90
   6   1  14   -0.10    0.80
  -6   1 -14   -0.30    0.90
  -7  -1 -14    3.50    1.90
   7  -1  14    8.50    1.90
   7   1  14    9.90    1.80
  -7   1 -14    8.00    2.10
  -8  -1 -14    7.70    2.20
   8  -1  14    9.40    2.00
   8   1  14    5.50    1.60
  -8   1 -14    5.60    2.00
   9  -1  14    7.30    2.00
  -9  -1 -14    2.40    2.00
  -9   1 -14    5.10    2.20
   9   1  14    4.00    1.60
  10  -1  14    9.20    2.30
 -10  -1 -14    5.20    2.60
 -10   1 -14   12.60    3.10
  10  -2 -14    5.90    2.20
 -10  -2  14    8.40    2.90
 -10   2  14    4.40    2.30
  10   2 -14    7.70    2.70
   9  -2 -14    4.70    2.00
  -9  -2  14    4.90    2.20
  -9   2  14    4.10    2.20
   9   2 -14    3.00    2.00
  -8  -2  14   45.90    4.80
   8  -2 -14   48.50    5.10
  -8   2  14   42.70    4.90
   8   2 -14   48.30    5.30
   7  -2 -14   19.90    3.20
  -7  -2  14   18.70    3.00
   7   2 -14   30.60    3.90
  -7   2  14   26.10    3.50
  -6  -2  14    8.90    2.00
   6  -2 -14    9.40    2.30
   6   2 -14   14.90    2.70
  -6   2  14   15.50    2.60
  -5  -2  14   23.50    2.90
   5  -2 -14   18.70    2.80
  -5   2  14   22.90    3.10
   5   2 -14   19.70    2.90
  -4  -2  14    8.60    1.70
   4  -2 -14    6.60    1.70
   4   2 -14    8.80    1.90
  -4   2  14   11.00    2.00
  -3  -2  14   39.30    3.00
   3  -2 -14   38.70    3.30
  -3   2  14   38.40    3.10
   3   2 -14   38.70    3.20
   3   2 -14   42.00    2.70
   2  -2 -14   54.59    4.00
  -2  -2  14   62.09    3.80
   2   2 -14   58.19    3.60
   2   2 -14   57.99    3.90
  -2   2  14   62.69    3.90
   1  -2 -14   25.80    2.10
  -1  -2  14   27.90    2.40
   1  -2 -14   29.50    2.60
  -1   2  14   27.90    2.30
   1   2 -14   33.70    2.50
   0  -2  14   53.09    3.50
   0  -2 -14   49.60    3.60
   0  -2 -14   51.59    3.30
   0   2 -14   55.79    3.60
   0   2 -14   55.99    3.20
   0   2  14   53.19    3.30
   1  -2  14   29.60    2.90
  -1  -2 -14   33.00    2.60
  -1  -2 -14   34.80    2.70
  -1   2 -14   30.00    2.60
   1   2  14   32.20    2.40
  -2  -2 -14   23.70    2.60
   2  -2  14   23.50    2.50
  -2  -2 -14   18.60    2.40
   2   2  14   22.20    2.20
  -2   2 -14   22.50    2.60
  -3  -2 -14    3.40    1.30
  -3  -2 -14    3.00    1.10
   3  -2  14    3.80    1.10
  -3   2 -14    3.80    1.30
   3   2  14    3.30    1.00
   4  -2  14   26.40    2.80
  -4  -2 -14   16.80    2.30
  -4  -2 -14   23.80    3.00
  -4   2 -14   27.20    3.20
   4   2  14   28.20    2.20
  -5  -2 -14   16.90    2.50
   5  -2  14   16.10    2.20
  -5  -2 -14   14.50    2.40
  -5   2 -14   17.90    2.70
   5   2  14   17.90    2.10
   6  -2  14   11.20    2.10
  -6  -2 -14   17.10    2.80
   6   2  14   13.40    1.90
  -6   2 -14   10.80    2.30
  -7  -2 -14   15.50    2.90
   7  -2  14   20.90    2.90
  -7   2 -14   14.50    2.80
   7   2  14   18.10    2.30
  -8  -2 -14    2.70    1.90
   8  -2  14    0.70    1.20
  -8   2 -14    0.40    1.70
   9  -2  14    4.10    1.90
  -9  -2 -14    0.60    1.90
  -9   2 -14    3.60    1.90
   9  -3 -14    2.30    1.60
  -9   3  14    1.90    1.90
   9   3 -14    2.80    1.80
  -8  -3  14   66.99    5.00
  -8  -3  14   49.30    5.30
   8  -3 -14   43.10    5.00
   8   3 -14   49.20    5.50
  -8   3  14   55.99    5.80
  -7  -3  14    4.90    2.00
  -7  -3  14    7.80    2.10
   7  -3 -14    6.60    2.00
  -7   3  14    8.30    2.30
  -6  -3  14    9.20    2.00
  -6  -3  14   12.90    2.40
   6  -3 -14   11.60    2.30
  -6   3  14    7.80    2.10
  -5  -3  14    5.50    1.70
   5  -3 -14    6.70    2.00
  -5  -3  14    5.80    1.70
  -5   3  14    5.90    1.80
  -4  -3  14   32.90    3.20
   4  -3 -14   32.60    3.60
  -4  -3  14   28.20    3.20
  -4   3  14   32.00    3.50
   4   3 -14   30.00    2.50
  -3  -3  14    7.00    1.50
  -3  -3  14    9.40    1.60
   3  -3 -14    9.40    2.00
   3   3 -14    8.20    1.50
  -3   3  14   12.30    2.00
  -2  -3  14    2.30    1.00
  -2  -3  14    2.50    1.10
   2  -3 -14    1.50    0.90
  -2   3  14    2.50    1.00
   2   3 -14    2.50    1.00
   1  -3 -14    0.80    0.90
  -1  -3  14    1.50    0.90
  -1  -3  14    1.80    0.80
  -1   3  14    1.10    0.70
   1   3 -14    0.10    0.70
  -1   3  14    1.90    0.90
   0  -3 -14   58.89    4.00
   0  -3  14   61.19    3.80
   0   3  14   59.19    3.70
   0   3 -14   60.39    4.00
   0   3 -14   53.29    3.50
   1  -3  14   12.50    1.80
  -1  -3 -14   12.20    2.00
  -1  -3 -14   12.90    1.90
  -1   3 -14   10.90    1.90
   1   3  14   10.30    1.50
  -2  -3 -14    0.80    1.00
   2  -3  14    0.50    0.80
  -2  -3 -14    1.60    0.90
   2   3  14    1.70    0.80
  -2   3 -14    2.20    1.20
   3  -3  14   14.60    2.10
  -3  -3 -14   13.40    2.20
  -3  -3 -14   13.60    2.30
   3   3  14   14.10    1.70
  -3   3 -14   13.60    2.30
  -4  -3 -14    1.40    1.10
  -4  -3 -14    0.60    0.90
   4  -3  14    1.50    1.00
  -4   3 -14    1.40    1.20
   4   3  14    0.70    0.80
   5  -3  14   40.30    3.40
  -5  -3 -14   41.20    3.60
  -5  -3 -14   42.20    4.40
  -5   3 -14   41.00    4.30
  -6  -3 -14    2.20    1.60
  -6  -3 -14    1.80    1.50
   6  -3  14    2.20    1.30
  -6   3 -14    3.90    1.60
   7  -3  14    4.20    1.60
  -7  -3 -14    8.20    2.20
  -7   3 -14    5.60    1.90
   8  -3  14   11.20    2.50
  -8  -3 -14   15.00    3.10
  -8   3 -14    9.70    2.70
  -9  -3 -14    9.50    2.80
   9  -3  14    4.60    1.90
  -9   3 -14    6.20    2.30
   9  -4 -14    7.90    2.40
  -9  -4  14    3.60    2.10
  -9   4  14    5.70    2.60
  -8  -4  14   15.10    3.30
   8  -4 -14   15.50    3.00
  -8   4  14   20.90    3.60
   7  -4 -14    8.40    2.40
  -7  -4  14    8.00    2.40
  -7   4  14    5.80    2.20
   6  -4 -14    3.80    1.80
  -6  -4  14    1.50    1.60
  -6  -4  14    2.10    1.30
  -6   4  14    2.50    1.70
   5  -4 -14    6.00    1.90
  -5  -4  14    5.90    1.80
  -5  -4  14    2.90    1.30
  -5   4  14    4.50    1.90
  -4  -4  14    3.40    1.40
  -4  -4  14    3.30    1.30
   4  -4 -14    3.00    1.60
   4   4 -14    2.60    1.20
  -4   4  14    3.00    1.50
   3  -4 -14    8.90    2.00
  -3  -4  14   10.40    1.80
  -3  -4  14   10.30    2.00
  -3   4  14   11.60    2.00
   3   4 -14    9.00    1.80
   2  -4 -14    5.80    1.70
  -2  -4  14    3.10    1.20
  -2  -4  14    2.70    1.10
  -2   4  14    4.70    1.30
   2   4 -14    4.20    1.30
  -1  -4  14   18.80    2.20
   1  -4 -14   16.00    2.50
  -1  -4  14   23.40    2.50
   1   4 -14   17.10    2.40
  -1   4  14   18.00    2.20
  -1   4  14   18.00    2.20
   0  -4 -14   63.59    4.50
   0  -4  14   62.99    4.00
   0   4 -14   60.69    4.30
   0   4  14   54.69    3.90
   0   4  14   66.29    3.90
  -1  -4 -14    6.10    1.80
   1  -4  14    6.90    1.60
   1   4  14   10.60    1.50
   1   4  14    4.90    1.40
  -1   4 -14    4.80    1.40
   2  -4  14   23.80    2.70
  -2  -4 -14   23.50    3.00
  -2   4 -14   21.30    3.00
   2   4  14   19.70    2.70
  -3  -4 -14    8.30    2.00
   3  -4  14    9.90    1.90
   3   4  14    9.30    2.00
  -3   4 -14   10.60    2.20
  -4  -4 -14    4.40    1.50
  -4  -4 -14    4.00    1.60
   4  -4  14    2.30    1.10
  -4   4 -14    7.00    1.70
  -5  -4 -14    4.00    1.80
   5  -4  14    9.10    2.00
  -5  -4 -14    8.70    2.20
  -5   4 -14   10.60    2.30
  -6  -4 -14    1.40    1.60
  -6  -4 -14    0.90    1.50
   6  -4  14   -0.60    1.10
  -6   4 -14    0.10    1.20
   7  -4  14    4.30    1.70
  -7  -4 -14    8.60    2.50
  -7   4 -14    7.00    2.40
  -8  -4 -14    1.00    1.70
   8  -4  14    0.70    1.50
  -8   4 -14    0.90    2.00
   8  -5 -14   49.40    5.70
  -8  -5  14   48.50    5.80
  -8   5  14   53.39    6.00
  -7  -5  14   -1.30    1.10
   7  -5 -14    1.80    1.70
  -7   5  14   -0.40    1.50
  -6  -5  14    8.00    2.30
   6  -5 -14    7.60    2.30
  -6   5  14    9.70    2.50
   5  -5 -14   -0.10    1.20
  -5  -5  14    1.00    1.30
  -5   5  14   -0.50    1.30
   5   5 -14   -0.10    1.10
   4  -5 -14   60.89    5.10
  -4  -5  14   61.09    4.70
   4   5 -14   54.69    4.30
  -4   5  14   59.69    4.60
  -3  -5  14    5.30    1.40
   3  -5 -14    9.80    2.20
  -3  -5  14    6.20    1.90
  -3   5  14    5.40    1.80
   3   5 -14    7.00    1.70
  -2  -5  14    6.20    1.60
  -2  -5  14    8.80    2.00
   2  -5 -14    9.90    2.10
  -2   5  14    4.50    1.60
   2   5 -14    6.30    1.70
  -1  -5  14    4.00    1.40
  -1  -5  14    3.00    1.40
   1  -5 -14    5.60    1.70
  -1   5  14    3.00    1.40
   1   5 -14    4.60    1.60
  -1   5  14    5.80    1.40
   0  -5  14   37.00    3.10
   0  -5 -14   40.60    4.40
   0   5  14   39.20    3.30
   0   5 -14   33.30    3.80
  -1  -5 -14   12.20    2.40
   1  -5  14   19.50    2.60
  -1   5 -14   20.30    2.90
   1   5  14   12.10    2.30
   2  -5  14    4.80    1.50
  -2  -5 -14   10.10    2.20
   2   5  14   11.50    2.30
  -2   5 -14   12.60    2.50
   3  -5  14    3.80    1.50
  -3  -5 -14    1.80    1.40
   3   5  14    3.40    1.60
  -3   5 -14    5.40    1.80
  -4  -5 -14   -0.40    1.40
   4  -5  14    0.70    1.00
   4   5  14    3.00    1.40
  -4   5 -14    0.40    1.30
  -5  -5 -14   18.90    3.30
   5  -5  14   12.50    2.40
   5   5  14    8.50    2.60
  -5   5 -14   13.60    2.90
   6  -5  14    2.20    1.60
  -6  -5 -14    0.70    1.70
  -6   5 -14    1.50    1.60
   6   5  14    3.00    2.00
   7  -5  14    3.70    1.70
  -7  -5 -14    2.80    2.20
   7   5  14    1.00    1.80
  -7   5 -14   -0.40    1.50
   7  -6 -14    2.70    2.10
  -7  -6  14   11.90    3.10
  -7   6  14    3.80    2.50
  -6  -6  14    0.10    1.70
   6  -6 -14    4.40    2.10
  -6   6  14   -0.50    1.90
  -5  -6  14   -1.10    1.40
   5  -6 -14    3.40    2.00
   5   6 -14    1.50    1.40
  -5   6  14    0.90    1.60
  -4  -6  14    1.00    1.50
   4  -6 -14   -0.50    1.60
  -4   6  14    3.00    1.90
   4   6 -14    0.90    1.50
  -3  -6  14    5.20    1.80
   3  -6 -14    5.00    2.00
   3   6 -14    6.70    2.10
  -2  -6  14    8.40    2.10
   2  -6 -14    8.30    2.30
   2   6 -14    5.50    1.90
   1  -6 -14    9.30    2.50
  -1  -6  14   10.20    2.70
   1   6 -14    8.10    2.10
   0  -6 -14   16.90    3.00
   0  -6  14   22.80    2.70
   0   6  14   19.20    2.90
   0   6 -14   17.50    2.90
   1  -6  14    1.10    1.20
  -1  -6 -14    0.20    1.30
  -1   6 -14   -0.10    1.10
   1   6  14    0.10    1.10
   2  -6  14    7.20    1.80
  -2  -6 -14    5.90    2.20
   2   6  14    5.80    1.90
  -2   6 -14    6.70    2.30
  -3  -6 -14    7.90    2.30
   3  -6  14    4.90    1.80
  -3   6 -14    6.70    2.20
   3   6  14    2.70    1.80
  -4  -6 -14    8.90    2.60
   4  -6  14    5.40    1.70
  -4   6 -14    7.20    2.30
   4   6  14    9.10    2.50
  -5  -6 -14   -0.40    1.70
   5  -6  14   -1.80    1.50
  -5   6 -14    0.60    1.40
   5   6  14   -1.30    1.80
   6  -6  14    3.80    1.80
  -6  -6 -14    1.50    2.10
   6   6  14    1.60    1.80
  -6   6 -14    1.20    1.90
  -5  -7  14    3.50    2.10
   5  -7 -14    2.60    1.80
   5   7 -14    1.10    1.70
  -4  -7  14   37.40    4.60
   4  -7 -14   23.60    4.10
   4   7 -14   41.40    4.70
   3  -7 -14    2.40    2.00
  -3  -7  14    0.80    1.90
   3   7 -14    1.60    1.60
   2  -7 -14    0.80    1.60
   2   7 -14    2.20    1.70
   1  -7 -14    2.10    1.80
   1   7 -14    1.60    1.80
   0  -7 -14    4.30    2.30
   0   7 -14    6.50    2.10
   0   7  14    8.70    2.20
  -1  -7 -14    2.20    1.90
   1   7  14    1.50    1.60
  -1   7 -14    1.90    1.70
   2  -7  14   -1.70    1.30
  -2  -7 -14   -0.60    1.40
   2   7  14    0.50    1.50
  -2   7 -14    0.80    1.70
   3  -7  14    2.90    1.70
  -3  -7 -14   -0.90    1.90
  -3   7 -14    4.70    2.30
   3   7  14    1.90    1.80
   4  -7  14    3.00    1.80
  -4  -7 -14    2.10    2.30
  -4   7 -14   -2.80    1.60
   4   7  14    3.00    2.20
   1  -8 -14   -2.70    1.80
   1   8 -14    0.00    1.80
   0  -8 -14    6.90    2.50
   0   8 -14   14.30    3.20
  -1  -8 -14    0.90    2.20
  -1   8 -14    0.40    1.70
   1   8  14    3.40    2.00
 -10   0  15    3.80    2.20
  10   0 -15    3.00    2.00
  -9   0  15    7.80    2.50
   9   0 -15    8.40    2.50
   8   0 -15   38.30    4.70
  -8   0  15   60.49    5.60
  -7   0  15    1.40    1.30
   7   0 -15    0.10    1.10
   6   0 -15    3.60    1.40
  -6   0  15    2.60    1.30
  -5   0  15   16.90    2.50
   5   0 -15   14.00    2.40
   4   0 -15    0.10    0.90
  -4   0  15   -0.40    0.80
   3   0 -15   25.10    2.80
  -3   0  15   22.20    2.60
   2   0 -15    0.70    0.80
   2   0 -15    0.80    0.50
  -2   0  15    1.30    0.80
   1   0 -15    6.30    1.10
  -1   0  15    4.80    1.20
   1   0 -15    6.90    1.40
   0   0  15 1073.49   43.20
   0   0 -15 1057.39   43.00
  -1   0 -15    1.30    0.70
   1   0  15    4.50    1.10
  -1   0 -15    1.90    0.80
   2   0  15   36.70    2.70
  -2   0 -15   33.90    2.80
  -2   0 -15   33.60    2.30
   3   0  15   13.80    1.90
  -3   0 -15   13.20    2.10
   4   0  15   20.00    2.30
  -4   0 -15   17.70    2.50
  -5   0 -15   16.10    2.50
   5   0  15   15.10    2.10
   6   0  15    0.40    0.90
  -6   0 -15    3.50    1.50
  -7   0 -15    1.40    1.50
   7   0  15    1.60    1.10
  -8   0 -15   26.70    3.90
   8   0  15   21.80    2.80
   9   0  15    7.30    2.00
  -9   0 -15    5.60    2.20
 -10  -1  15    0.00    2.00
  10  -1 -15   -1.60    1.40
  10   1 -15   -0.70    1.50
 -10   1  15   -0.40    1.90
  -9  -1  15    8.00    2.60
   9  -1 -15    5.10    2.20
   9   1 -15    2.20    2.00
  -9   1  15    6.40    2.50
  -8  -1  15    5.80    2.20
   8  -1 -15    9.30    2.60
  -8   1  15   10.40    2.60
   8   1 -15    5.90    2.10
   7  -1 -15    1.60    1.40
  -7  -1  15    2.30    1.40
  -7   1  15    1.50    1.30
   7   1 -15   -0.50    1.20
  -6  -1  15    7.40    1.90
   6  -1 -15    7.20    2.00
  -6   1  15    5.80    1.80
   6   1 -15    9.20    2.10
  -5  -1  15    4.10    1.40
   5  -1 -15    2.30    1.30
   5   1 -15    4.80    1.70
  -5   1  15    5.20    1.50
   4  -1 -15   42.70    3.70
  -4  -1  15   50.89    3.70
  -4   1  15   46.00    3.70
   4   1 -15   53.39    3.90
  -3  -1  15   11.20    1.90
   3  -1 -15   14.10    2.30
  -3   1  15   11.70    1.90
   3   1 -15   10.50    1.90
   2  -1 -15   92.49    5.40
  -2  -1  15   91.89    5.20
   2   1 -15   89.09    4.60
  -2   1  15   93.89    5.20
   2   1 -15   88.39    5.10
  -1  -1  15   38.50    2.80
   1  -1 -15   36.90    2.40
   1  -1 -15   35.90    2.90
   1   1 -15   31.50    2.50
  -1   1  15   33.80    2.70
   1   1 -15   38.60    2.60
   0  -1 -15    1.70    0.80
   0  -1  15    3.20    1.00
   0  -1 -15    2.30    0.90
   0   1  15    2.70    0.90
   0   1 -15   -0.30    0.60
   0   1 -15    1.60    0.80
  -1  -1 -15    8.00    1.40
   1  -1  15    5.50    1.20
  -1  -1 -15    6.60    1.30
  -1   1 -15    6.20    1.10
  -1   1 -15    5.20    1.20
   1   1  15    4.10    1.00
   2  -1  15   -0.50    0.50
  -2  -1 -15   -0.20    0.70
  -2  -1 -15   -0.50    0.60
  -2   1 -15   -0.10    0.60
   2   1  15   -0.10    0.60
  -3  -1 -15   19.40    2.00
   3  -1  15   15.40    2.00
  -3  -1 -15   17.20    2.30
  -3   1 -15   14.60    2.20
   3   1  15   13.40    1.90
   4  -1  15   57.49    4.00
  -4  -1 -15   62.69    4.40
  -4   1 -15   67.69    4.60
   4   1  15   54.79    3.70
  -5  -1 -15   29.20    3.40
   5  -1  15   23.70    2.70
   5   1  15   23.50    2.50
  -5   1 -15   25.10    3.20
   6  -1  15   -0.90    0.80
  -6  -1 -15    2.40    1.30
  -6   1 -15   -0.50    0.90
   6   1  15    1.30    1.10
  -7  -1 -15   22.80    3.50
   7  -1  15   17.50    2.60
  -7   1 -15   24.60    3.50
   7   1  15   19.90    2.50
   8  -1  15    0.50    1.20
  -8  -1 -15    2.70    1.60
   8   1  15    0.70    1.10
  -8   1 -15    3.10    1.80
   9  -1  15    0.00    1.40
  -9  -1 -15    2.10    2.00
   9   1  15    2.40    1.50
  -9   1 -15    0.10    1.70
  10  -2 -15    2.70    1.90
 -10  -2  15    4.00    2.70
 -10   2  15   -0.40    2.10
  10   2 -15    2.10    2.10
   9  -2 -15    7.10    2.20
  -9  -2  15   17.20    3.30
   9   2 -15    7.40    2.70
  -9   2  15   10.90    3.00
   8  -2 -15   20.30    3.40
  -8  -2  15   18.90    3.00
   8   2 -15   15.90    3.10
  -8   2  15   15.30    3.10
  -7  -2  15   23.50    3.30
   7  -2 -15   16.60    3.10
  -7   2  15   23.50    3.50
   7   2 -15   24.70    3.70
   6  -2 -15   25.20    3.40
  -6  -2  15   24.10    3.10
   6   2 -15   19.10    3.20
  -6   2  15   25.00    3.20
   5  -2 -15   21.60    3.10
  -5  -2  15   29.60    3.20
  -5   2  15   21.60    3.00
   5   2 -15   22.50    3.20
  -4  -2  15   39.70    3.30
   4  -2 -15   34.40    3.80
   4   2 -15   40.90    3.50
  -4   2  15   38.00    3.30
  -3  -2  15   35.10    3.00
   3  -2 -15   39.40    3.30
   3   2 -15   37.20    2.60
  -3   2  15   30.80    3.30
   3   2 -15   38.30    3.20
  -2  -2  15   17.40    2.20
   2  -2 -15   17.40    2.50
   2   2 -15   15.60    2.10
  -2   2  15   17.40    2.20
   2   2 -15   21.40    2.20
   1  -2 -15    3.90    1.00
  -1  -2  15    6.20    1.40
   1  -2 -15    4.20    1.30
  -1   2  15    9.20    1.60
   1   2 -15    4.90    1.20
   1   2 -15    2.10    0.90
   0  -2  15  325.47   15.70
   0  -2 -15  360.86   16.00
   0  -2 -15  370.66   15.60
   0   2  15  371.16   15.60
   0   2 -15  362.46   15.40
   0   2 -15  367.06   15.90
  -1  -2 -15    5.70    1.40
  -1  -2 -15    8.10    1.50
   1  -2  15    6.70    1.50
  -1   2 -15    4.80    1.30
   1   2  15    6.30    1.30
   2  -2  15   16.00    2.10
  -2  -2 -15   16.40    2.30
  -2  -2 -15   14.30    2.00
   2   2  15   19.80    2.10
  -2   2 -15   17.00    2.40
  -3  -2 -15    2.50    1.10
   3  -2  15    4.20    1.20
  -3  -2 -15    5.10    1.40
   3   2  15    5.90    1.20
  -3   2 -15    4.20    1.40
  -4  -2 -15   38.20    4.00
   4  -2  15   34.20    3.00
  -4  -2 -15   37.80    3.00
  -4   2 -15   32.30    3.60
   4   2  15   33.70    2.70
  -5  -2 -15   24.90    3.20
   5  -2  15   23.90    2.80
  -5   2 -15   23.60    3.30
   5   2  15   22.70    2.50
  -6  -2 -15    0.50    1.20
   6  -2  15    0.60    1.10
  -6   2 -15    0.80    1.30
   6   2  15    0.40    1.00
   7  -2  15   -1.70    0.80
  -7  -2 -15   -1.50    1.20
  -7   2 -15   -0.40    1.10
   8  -2  15   10.30    2.30
  -8  -2 -15    6.80    2.30
  -8   2 -15   10.20    2.60
   9  -2  15    0.80    1.50
  -9  -2 -15    1.70    1.90
  -9   2 -15    1.80    2.00
   9  -3 -15    3.10    2.00
  -9   3  15    3.20    2.10
   9   3 -15    4.90    2.20
  -8  -3  15   14.40    2.90
   8  -3 -15    8.50    2.40
   8   3 -15    7.00    2.60
  -8   3  15   11.10    2.80
   7  -3 -15    3.20    1.80
  -7  -3  15    6.60    2.10
  -7   3  15    6.50    2.20
   7   3 -15    9.80    2.50
   6  -3 -15    2.10    1.30
  -6  -3  15    0.90    1.30
  -6  -3  15    2.30    1.30
  -6   3  15    1.40    1.50
   5  -3 -15    5.00    1.70
  -5  -3  15    2.10    1.30
  -5  -3  15    3.30    1.40
  -5   3  15    5.10    1.80
   4  -3 -15  137.09    7.90
  -4  -3  15  128.59    7.40
  -4  -3  15  135.29    7.30
  -4   3  15  144.39    7.80
   4   3 -15  138.09    7.40
  -3  -3  15   19.70    2.40
   3  -3 -15   17.10    2.60
  -3  -3  15   13.90    2.10
  -3   3  15   14.30    2.20
   3   3 -15   16.40    2.10
  -2  -3  15   24.80    2.60
   2  -3 -15   22.00    2.90
  -2   3  15   27.30    2.80
   2   3 -15   22.00    2.50
   2   3 -15   18.20    2.40
   1  -3 -15   10.60    2.00
  -1  -3  15   10.30    1.70
   1   3 -15    9.00    1.70
  -1   3  15   10.10    1.50
   1   3 -15   14.50    2.00
  -1   3  15    7.00    1.50
   0  -3 -15    6.30    1.50
   0  -3  15    6.70    1.40
   0   3  15    9.90    1.60
   0   3 -15    7.00    1.60
  -1  -3 -15    6.00    1.40
  -1  -3 -15    5.10    1.50
   1  -3  15    5.60    1.40
   1   3  15    7.50    1.40
  -1   3 -15    3.80    1.30
   2  -3  15   23.50    2.70
  -2  -3 -15   22.50    2.80
  -2  -3 -15   21.90    2.70
   2   3  15   20.10    2.20
  -2   3 -15   23.10    3.00
  -3  -3 -15   14.80    2.40
  -3  -3 -15   11.10    2.00
   3  -3  15   13.60    2.10
  -3   3 -15   11.40    2.10
   3   3  15   12.60    1.70
  -4  -3 -15   35.50    3.80
   4  -3  15   37.80    3.60
  -4  -3 -15   36.10    3.30
  -4   3 -15   43.90    3.80
   4   3  15   37.60    2.70
   5  -3  15   47.30    3.80
  -5  -3 -15   41.50    3.80
  -5  -3 -15   55.69    4.50
  -5   3 -15   46.00    4.10
   6  -3  15    8.30    1.90
  -6  -3 -15    8.50    2.50
  -6   3 -15    8.20    2.20
   7  -3  15    8.00    1.90
  -7  -3 -15    9.40    2.50
  -7   3 -15    8.90    2.30
  -8  -3 -15    3.40    1.90
   8  -3  15   -1.50    1.20
  -8   3 -15    0.90    1.70
  -9  -3 -15    1.20    2.00
   9  -3  15    1.90    1.60
  -9   3 -15    2.00    2.00
  -9  -4  15    6.00    2.40
   9  -4 -15   12.50    2.90
  -9   4  15   11.30    3.30
   8  -4 -15    1.70    1.90
  -8  -4  15    2.70    1.90
  -8   4  15    4.60    2.40
  -7  -4  15    1.60    1.70
   7  -4 -15    4.70    1.90
  -7   4  15    3.30    2.00
  -6  -4  15   -1.00    1.30
  -6  -4  15    0.80    1.40
   6  -4 -15    0.80    1.30
  -6   4  15    1.80    1.50
  -5  -4  15    8.90    1.80
  -5  -4  15    5.50    1.80
   5  -4 -15    9.40    2.30
  -5   4  15    9.20    2.10
  -4  -4  15   45.10    3.80
  -4  -4  15   39.20    3.40
   4  -4 -15   49.50    5.00
   4   4 -15   42.20    3.40
  -4   4  15   43.90    4.20
  -3  -4  15   44.50    3.40
  -3  -4  15   40.60    3.50
   3  -4 -15   48.60    4.10
   3   4 -15   46.70    3.60
  -3   4  15   43.10    3.60
  -2  -4  15    0.10    0.90
  -2  -4  15    0.00    0.80
   2  -4 -15   -0.60    1.00
   2   4 -15    0.20    0.80
  -2   4  15    0.40    0.90
  -1  -4  15   10.30    1.80
   1  -4 -15   15.40    2.60
  -1  -4  15   13.00    2.00
  -1   4  15   12.70    2.00
   1   4 -15   16.20    2.40
   0  -4 -15  215.98   10.70
   0  -4  15  196.78    9.90
   0   4  15  221.78    9.90
   0   4  15  201.68   10.00
   0   4 -15  207.28   10.50
   1  -4  15   16.00    2.30
  -1  -4 -15    8.80    2.00
  -1   4 -15    7.70    1.80
   1   4  15    7.60    1.70
   1   4  15    9.30    1.60
   2  -4  15    8.40    1.70
  -2  -4 -15    9.20    1.90
  -2   4 -15    7.00    1.90
   2   4  15    7.90    1.90
  -3  -4 -15    0.30    1.20
   3  -4  15    0.40    1.00
   3   4  15    0.00    0.90
  -3   4 -15    0.60    0.90
  -4  -4 -15   36.70    4.00
   4  -4  15   33.90    3.60
  -4  -4 -15   42.10    4.50
  -4   4 -15   39.40    4.40
   5  -4  15    1.60    1.40
  -5  -4 -15    4.90    1.90
  -5  -4 -15    2.90    1.70
  -5   4 -15    5.90    2.00
  -6  -4 -15    6.10    2.20
   6  -4  15    6.40    1.80
  -6  -4 -15    8.80    2.40
  -6   4 -15    9.50    2.40
  -7  -4 -15    0.70    1.80
   7  -4  15   -0.60    1.30
  -7   4 -15    0.90    1.50
  -8  -4 -15   29.40    4.50
   8  -4  15   21.90    3.60
  -8   4 -15   23.60    3.90
   8  -5 -15    8.30    2.70
  -8  -5  15    7.20    2.60
  -8   5  15    5.80    2.80
   7  -5 -15   -0.70    1.30
  -7  -5  15   -0.30    1.70
  -7   5  15    1.40    2.00
  -6  -5  15    3.50    1.80
   6  -5 -15    2.30    1.80
  -6   5  15    3.80    2.00
   5  -5 -15    0.50    1.10
  -5  -5  15    2.60    1.70
  -5   5  15    1.50    1.50
  -4  -5  15  108.99    7.00
   4  -5 -15  105.69    7.40
   4   5 -15  118.69    6.80
  -4   5  15  127.69    7.30
   3  -5 -15    2.50    1.50
  -3  -5  15    2.20    1.40
  -3  -5  15    1.50    1.10
  -3   5  15    2.10    1.40
   3   5 -15    1.40    1.20
  -2  -5  15   18.80    2.50
   2  -5 -15   13.50    2.70
  -2  -5  15   19.70    2.70
  -2   5  15   19.10    2.60
   2   5 -15   17.20    2.70
  -1  -5  15    0.90    1.10
   1  -5 -15    1.90    1.30
  -1   5  15    2.10    1.30
   1   5 -15    0.50    1.10
   0  -5  15    6.50    1.60
   0  -5 -15   11.20    2.60
   0   5  15    9.70    1.90
   0   5 -15    5.10    1.80
  -1  -5 -15   15.30    2.80
   1  -5  15   14.10    2.30
   1   5  15   17.20    2.60
  -1   5 -15    9.70    2.30
   2  -5  15   -0.50    0.90
  -2  -5 -15    0.50    1.30
  -2   5 -15   -1.20    1.00
   2   5  15   -0.10    1.10
  -3  -5 -15    1.70    1.40
   3  -5  15   -0.80    1.00
   3   5  15    0.70    1.30
  -3   5 -15    1.20    1.40
   4  -5  15   11.00    2.30
  -4  -5 -15   11.40    2.70
   4   5  15   15.50    3.00
  -4   5 -15   12.70    2.60
   5  -5  15    8.60    2.10
  -5  -5 -15   11.50    2.90
   5   5  15   10.50    2.60
  -5   5 -15   12.90    2.90
  -6  -5 -15   -1.60    1.40
   6  -5  15    0.10    1.40
   6   5  15    1.00    1.70
  -6   5 -15    1.60    1.70
  -7  -5 -15    3.30    2.10
   7  -5  15    3.30    1.90
   7   5  15    6.00    2.60
  -7   5 -15    4.00    2.40
  -6  -6  15    6.70    2.40
   6  -6 -15    4.20    2.00
  -6   6  15    4.40    2.30
   5  -6 -15    0.50    1.50
  -5  -6  15    5.60    2.20
  -5   6  15    1.20    1.80
   5   6 -15    4.10    1.90
   4  -6 -15   31.60    4.60
  -4  -6  15   31.30    4.10
   4   6 -15   30.10    3.90
  -4   6  15   28.10    3.70
  -3  -6  15   13.90    2.80
   3  -6 -15   18.70    3.30
   3   6 -15   19.10    3.00
   2  -6 -15    1.30    1.50
   2   6 -15    2.50    1.50
  -1  -6  15   16.10    2.30
   1  -6 -15    9.90    2.60
   1   6 -15   12.40    2.60
   0  -6 -15   16.60    3.20
   0  -6  15   16.10    2.40
   0   6  15   13.90    2.50
   0   6 -15    9.30    2.50
  -1  -6 -15   -0.20    1.60
   1  -6  15    2.10    1.50
  -1   6 -15    1.70    1.60
   1   6  15    4.40    1.80
  -2  -6 -15    3.00    1.70
   2  -6  15    3.50    1.70
  -2   6 -15    3.80    1.80
   2   6  15    8.80    2.30
  -3  -6 -15    2.60    1.90
   3  -6  15    2.00    1.50
   3   6  15    5.10    1.90
  -3   6 -15    3.00    1.80
   4  -6  15   19.50    3.00
  -4  -6 -15   20.30    3.60
  -4   6 -15   19.30    3.40
   4   6  15   16.30    3.30
   5  -6  15    0.50    1.50
  -5  -6 -15    2.10    1.90
   5   6  15    1.00    1.80
  -5   6 -15    1.30    1.80
   6  -6  15    4.30    2.30
  -6  -6 -15    5.00    2.60
  -6   6 -15    2.50    2.00
   6   6  15    3.70    2.40
  -4  -7  15   72.79    6.20
   4  -7 -15   73.09    6.50
   4   7 -15   72.99    6.00
   3  -7 -15    0.30    1.70
   3   7 -15   -0.90    1.40
   2  -7 -15   13.10    3.00
   2   7 -15    5.30    2.20
   1  -7 -15    1.10    1.60
   1   7 -15    1.70    1.60
   0  -7 -15    0.50    1.70
   0   7 -15    0.50    1.70
  -1  -7 -15    0.30    1.60
  -1   7 -15    1.40    1.80
   1   7  15    0.30    1.60
  -2  -7 -15    2.00    2.00
   2  -7  15    3.10    1.60
  -2   7 -15    2.00    1.60
   2   7  15    3.00    1.90
   3  -7  15    0.40    1.40
  -3  -7 -15    4.50    2.40
   3   7  15    1.10    1.90
  -3   7 -15    0.70    1.70
  -4  -7 -15    5.80    2.90
   4  -7  15    2.00    1.80
  -4   7 -15    0.40    1.90
   4   7  15    4.80    2.30
 -10   0  16    1.10    2.00
  10   0 -16    0.10    1.70
   9   0 -16    2.10    1.70
  -9   0  16   -0.50    1.80
  -8   0  16    1.70    1.90
   8   0 -16    3.70    1.80
  -7   0  16    1.40    1.50
   7   0 -16    1.10    1.30
   6   0 -16    5.90    1.80
  -6   0  16   12.20    2.30
   5   0 -16    1.40    1.20
  -5   0  16    1.60    1.20
  -4   0  16  112.49    6.50
   4   0 -16  114.89    6.70
   3   0 -16   10.70    2.00
  -3   0  16   11.00    1.80
   2   0 -16    6.30    1.10
   2   0 -16    6.70    1.50
  -2   0  16    6.10    1.40
  -1   0  16   72.69    4.60
   1   0 -16   76.89    4.20
   1   0 -16   85.09    4.80
   0   0 -16   52.99    3.30
   0   0  16   48.50    3.40
  -1   0 -16   18.50    2.00
  -1   0 -16   13.50    1.90
   1   0  16   13.50    2.00
   2   0  16    0.60    0.80
  -2   0 -16    3.00    1.10
   3   0  16   13.50    2.00
  -3   0 -16   17.30    2.30
   4   0  16  162.78    7.90
  -4   0 -16  145.19    8.10
   5   0  16   -0.30    0.70
  -5   0 -16    1.00    1.10
   6   0  16   13.60    2.10
  -6   0 -16    9.70    2.30
  -7   0 -16    0.50    1.20
   7   0  16    1.90    1.10
  -8   0 -16   66.39    5.70
   8   0  16   60.89    4.50
   9   0  16    5.40    2.00
  -9   0 -16    4.60    2.20
  10  -1 -16   -2.00    1.60
 -10  -1  16   -1.30    2.00
 -10   1  16   -0.60    2.20
  10   1 -16   -0.20    2.10
  -9  -1  16   40.80    4.90
   9  -1 -16   27.40    4.20
  -9   1  16   36.90    4.70
   9   1 -16   24.00    4.10
  -8  -1  16   12.90    2.70
   8  -1 -16   11.90    2.80
   8   1 -16   17.20    3.30
  -8   1  16   14.30    3.00
   7  -1 -16    8.70    2.40
  -7  -1  16   11.50    2.60
   7   1 -16    7.90    2.20
  -7   1  16   13.40    2.60
   6  -1 -16    1.40    1.20
  -6  -1  16   -0.20    1.20
  -6   1  16    2.60    1.50
   6   1 -16    1.10    1.30
  -5  -1  16    3.50    1.40
   5  -1 -16    5.40    1.70
  -5   1  16    3.00    1.40
   5   1 -16    3.40    1.50
  -4  -1  16   14.60    2.30
   4  -1 -16   15.60    2.50
   4   1 -16   11.40    2.10
  -4   1  16   14.90    2.40
  -3  -1  16   26.30    2.90
   3  -1 -16   26.20    3.10
  -3   1  16   17.60    2.40
   3   1 -16   24.50    2.80
  -2  -1  16   64.99    4.10
   2  -1 -16   66.29    4.30
   2   1 -16   54.49    4.00
   2   1 -16   66.79    3.70
  -2   1  16   65.49    4.10
   1  -1 -16   36.60    2.60
   1  -1 -16   43.30    3.20
  -1  -1  16   37.00    3.00
   1   1 -16   38.00    3.00
  -1   1  16   42.00    3.10
   1   1 -16   45.60    2.90
   0  -1  16   57.49    3.80
   0  -1 -16   58.19    3.90
   0  -1 -16   59.29    3.60
   0   1 -16   61.19    3.70
   0   1  16   61.49    3.80
   0   1 -16   57.59    3.70
  -1  -1 -16    8.30    1.50
  -1  -1 -16   10.00    1.60
   1  -1  16    9.90    1.70
   1   1  16   12.80    1.80
  -1   1 -16   14.00    1.90
  -1   1 -16    9.80    1.60
  -2  -1 -16   26.70    2.80
  -2  -1 -16   23.30    2.50
   2  -1  16   21.80    2.50
  -2   1 -16   24.80    2.80
   2   1  16   24.00    2.40
   3  -1  16    0.00    0.80
  -3  -1 -16    0.60    1.30
  -3  -1 -16    2.00    1.10
   3   1  16    1.40    0.80
  -3   1 -16    3.60    1.30
  -4  -1 -16    7.30    1.80
   4  -1  16    9.10    1.80
   4   1  16   11.50    1.80
  -4   1 -16    8.40    1.90
   5  -1  16   18.20    2.40
  -5  -1 -16   15.10    2.60
  -5   1 -16   23.10    3.10
   5   1  16   18.50    2.40
  -6  -1 -16    0.10    1.00
   6  -1  16    2.20    1.20
  -6   1 -16    2.60    1.40
   6   1  16   -0.10    0.90
  -7  -1 -16   12.80    2.90
   7  -1  16   15.60    2.50
  -7   1 -16   16.50    3.00
   7   1  16   11.70    2.10
  -8  -1 -16   42.40    5.00
   8  -1  16   31.20    3.60
   8   1  16   33.10    3.50
  -8   1 -16   31.80    4.30
  -9  -1 -16    2.30    1.90
   9  -1  16    0.00    1.30
  -9   1 -16   -1.70    1.70
   9   1  16    0.70    1.40
   9  -2 -16    4.10    2.10
  -9  -2  16    3.00    2.30
  -9   2  16    3.10    2.10
   9   2 -16    4.40    2.20
  -8  -2  16    0.30    1.50
   8  -2 -16    5.50    2.30
   8   2 -16    2.00    1.70
  -8   2  16    1.00    1.80
   7  -2 -16    1.30    1.40
  -7  -2  16    0.90    1.50
  -7   2  16    1.80    1.70
   7   2 -16    0.00    1.30
   6  -2 -16   16.70    2.80
  -6  -2  16   15.60    2.60
  -6   2  16   23.60    3.30
   6   2 -16   16.10    2.90
  -5  -2  16    5.20    1.60
   5  -2 -16    7.10    1.90
  -5   2  16    5.40    1.70
   5   2 -16    3.00    1.30
   4  -2 -16   14.60    2.40
  -4  -2  16   12.30    2.20
  -4   2  16   12.90    2.20
   4   2 -16   14.20    2.40
  -3  -2  16    7.80    1.70
   3  -2 -16   12.80    2.30
   3   2 -16   11.00    1.60
   3   2 -16    9.50    1.90
  -3   2  16    7.30    1.70
  -2  -2  16    3.30    1.20
   2  -2 -16    6.10    1.60
   2   2 -16    5.10    1.30
   2   2 -16    4.40    1.20
  -2   2  16    5.10    1.40
  -1  -2  16   37.60    3.10
   1  -2 -16   41.00    2.80
   1  -2 -16   42.90    3.40
  -1   2  16   40.30    3.00
   1   2 -16   37.70    2.90
   1   2 -16   42.20    3.10
   0  -2 -16  116.49    6.00
   0  -2  16  119.09    6.20
   0  -2 -16  107.49    6.30
   0   2  16  107.99    5.90
   0   2 -16  114.69    6.20
   0   2 -16  114.59    5.70
  -1  -2 -16    1.70    1.00
  -1  -2 -16    2.60    1.00
   1  -2  16    2.80    1.10
  -1   2 -16    2.00    0.90
   1   2  16    1.90    0.90
  -2  -2 -16   -0.50    0.70
   2  -2  16    0.20    0.80
  -2  -2 -16    0.60    0.90
   2   2  16    0.90    0.80
  -2   2 -16   -0.20    0.70
   3  -2  16   10.20    1.80
  -3  -2 -16   13.50    2.20
  -3   2 -16   15.90    2.40
   3   2  16   13.00    1.80
  -4  -2 -16  150.48    8.70
  -4  -2 -16  178.38    8.80
   4  -2  16  141.99    8.20
  -4   2 -16  170.88    8.90
   4   2  16  169.98    8.00
   5  -2  16   18.80    2.60
  -5  -2 -16   17.60    2.80
   5   2  16   24.60    2.60
  -5   2 -16   18.80    2.90
  -6  -2 -16    7.50    2.30
   6  -2  16   11.90    2.20
   6   2  16    8.30    1.70
  -6   2 -16    6.20    2.10
  -7  -2 -16    2.30    1.70
   7  -2  16   -0.10    1.10
  -7   2 -16    0.70    1.50
   8  -2  16   35.10    4.00
  -8  -2 -16   39.70    5.00
  -8   2 -16   43.00    5.10
   9  -2  16    1.90    1.60
  -9  -2 -16    1.80    2.00
  -9   2 -16    1.40    1.80
   9  -3 -16   27.20    4.20
   9   3 -16   26.70    4.60
  -9   3  16   34.50    4.80
   8  -3 -16   10.30    2.70
  -8  -3  16    8.80    2.40
   8   3 -16   11.20    3.00
  -8   3  16   12.90    3.00
   7  -3 -16   34.40    4.40
  -7  -3  16   32.70    4.00
   7   3 -16   35.00    4.60
  -7   3  16   38.50    4.60
   6  -3 -16    0.50    1.30
  -6  -3  16    1.60    1.40
   6   3 -16   -0.90    0.90
  -6   3  16    0.50    1.50
   5  -3 -16   16.10    2.80
  -5  -3  16   18.10    2.60
   5   3 -16   16.60    3.00
  -5   3  16   16.80    2.80
   4  -3 -16    6.00    1.80
  -4  -3  16   10.40    1.90
  -4   3  16    5.50    1.70
   4   3 -16    7.20    1.90
  -3  -3  16   20.40    2.60
   3  -3 -16   18.10    2.70
  -3   3  16   19.00    2.60
   3   3 -16   21.40    2.40
   3   3 -16   22.80    2.90
  -2  -3  16   17.50    2.30
   2  -3 -16   14.30    2.50
   2   3 -16   15.90    2.10
   2   3 -16   15.80    2.30
  -2   3  16   23.70    2.70
   1  -3 -16   36.20    3.80
  -1  -3  16   33.80    2.90
   1   3 -16   38.10    3.00
   1   3 -16   34.60    2.90
  -1   3  16   31.30    2.70
   0  -3 -16   76.79    5.20
   0  -3  16   78.29    4.90
   0   3 -16   83.69    5.10
   0   3  16   87.69    4.90
  -1  -3 -16    3.90    1.40
   1  -3  16    1.30    0.90
  -1  -3 -16    3.80    1.30
  -1   3 -16    2.90    1.30
   1   3  16    6.50    1.30
  -2  -3 -16   47.60    3.70
   2  -3  16   49.99    3.70
  -2  -3 -16   47.70    3.80
  -2   3 -16   42.10    3.60
   2   3  16   46.60    3.20
   3  -3  16    1.90    1.10
  -3  -3 -16    2.40    1.20
  -3  -3 -16    3.50    1.40
   3   3  16    4.00    1.20
  -3   3 -16    5.00    1.60
  -4  -3 -16   54.99    4.10
  -4  -3 -16   49.50    4.20
   4  -3  16   47.10    3.70
   4   3  16   45.20    3.30
  -4   3 -16   57.69    4.50
  -5  -3 -16   11.40    2.60
   5  -3  16    6.00    1.80
  -5  -3 -16    7.10    2.10
  -5   3 -16    5.90    1.90
  -6  -3 -16    9.20    2.40
   6  -3  16    6.70    2.00
  -6   3 -16    6.60    2.00
  -7  -3 -16    4.00    1.80
   7  -3  16    1.70    1.50
  -7   3 -16    1.40    1.50
  -8  -3 -16   34.30    4.90
   8  -3  16   24.80    3.50
  -8   3 -16   25.00    4.00
   8  -4 -16    0.70    1.70
  -8  -4  16    2.10    1.80
  -8   4  16   -0.90    1.70
  -7  -4  16    3.30    1.80
   7  -4 -16    3.60    1.70
  -7   4  16    6.10    2.20
  -6  -4  16    6.90    2.10
   6  -4 -16    2.40    1.80
  -6  -4  16    4.60    1.80
  -6   4  16    1.50    1.80
   5  -4 -16   26.10    3.60
  -5  -4  16   24.10    3.40
  -5  -4  16   30.50    3.40
  -5   4  16   27.80    3.70
  -4  -4  16   23.60    3.20
  -4  -4  16   25.40    3.10
   4  -4 -16   19.50    3.10
   4   4 -16   24.00    2.80
  -4   4  16   24.30    3.20
   3  -4 -16   23.40    3.40
  -3  -4  16   30.00    3.20
  -3  -4  16   31.00    3.30
   3   4 -16   31.90    3.20
  -3   4  16   27.50    3.20
  -2  -4  16   11.70    2.10
   2  -4 -16   16.10    2.70
  -2  -4  16   12.10    2.00
  -2   4  16    9.30    2.00
   2   4 -16   10.80    1.90
  -1  -4  16   11.50    2.00
   1  -4 -16   12.50    2.40
   1   4 -16   14.60    2.30
  -1   4  16   14.20    2.10
   0  -4 -16    9.50    2.00
   0  -4  16    5.60    1.40
   0   4  16    6.90    1.50
   0   4 -16    6.70    1.90
   0   4  16    1.80    1.00
  -1  -4 -16    4.50    1.60
   1  -4  16    6.70    1.60
   1   4  16    6.30    1.70
  -1   4 -16   10.80    2.10
   1   4  16    5.20    1.40
   2  -4  16   -0.20    1.00
  -2  -4 -16   -0.40    1.10
   2   4  16    1.40    1.20
  -2   4 -16    0.30    1.10
  -3  -4 -16   12.90    2.40
   3  -4  16   11.40    2.10
   3   4  16   15.20    2.50
  -3   4 -16    8.70    2.10
  -4  -4 -16   37.90    4.30
   4  -4  16   43.00    3.60
  -4  -4 -16   39.80    4.30
  -4   4 -16   38.40    4.40
   5  -4  16   17.50    2.80
  -5  -4 -16   24.20    3.60
  -5  -4 -16   20.00    3.30
  -5   4 -16   19.90    3.30
  -6  -4 -16   20.40    3.40
   6  -4  16   17.00    2.90
  -6   4 -16   13.30    2.90
   7  -4  16    0.00    1.40
  -7  -4 -16    0.50    1.60
  -7   4 -16    1.10    1.70
  -8  -4 -16   33.00    4.80
   8  -4  16   33.60    4.20
  -8   4 -16   22.80    4.00
   7  -5 -16    4.30    2.20
  -7  -5  16    6.80    2.60
  -7   5  16   -0.10    1.80
   6  -5 -16    2.00    1.60
  -6  -5  16    2.40    1.60
  -6   5  16   -0.20    1.60
   5  -5 -16    9.40    2.50
  -5  -5  16    9.80    2.50
  -5   5  16   14.60    3.00
   4  -5 -16   -1.70    1.10
  -4  -5  16    1.10    1.60
   4   5 -16    2.10    1.50
  -4   5  16   -0.90    1.60
  -3  -5  16    0.40    1.10
  -3  -5  16    0.80    1.40
   3  -5 -16    1.80    1.50
  -3   5  16   -1.80    1.30
   3   5 -16    0.50    1.30
   2  -5 -16   12.20    2.50
  -2  -5  16   15.60    2.50
  -2  -5  16   12.80    2.20
  -2   5  16   11.30    2.20
   2   5 -16   14.90    2.50
   1  -5 -16    0.30    1.10
  -1  -5  16   -0.10    1.00
   1   5 -16    0.10    1.20
   0  -5  16   37.10    3.60
   0  -5 -16   31.10    4.00
   0   5 -16   29.90    3.70
   0   5  16   37.80    3.70
  -1  -5 -16    3.10    1.70
   1  -5  16    1.80    1.20
   1   5  16    3.40    1.40
  -1   5 -16    4.50    1.70
   2  -5  16    1.90    1.30
  -2  -5 -16    3.20    1.80
   2   5  16    4.00    1.70
  -2   5 -16    4.80    1.80
  -3  -5 -16    2.00    1.50
   3  -5  16    1.20    1.30
  -3   5 -16   -0.70    1.10
   3   5  16   -0.40    1.30
   4  -5  16  102.29    6.40
  -4   5 -16  103.99    7.10
   4   5  16   90.99    6.70
   5  -5  16    1.40    1.40
  -5  -5 -16    1.30    1.90
  -5   5 -16    1.40    2.00
   5   5  16    2.20    1.70
  -6  -5 -16    0.30    1.80
   6  -5  16    0.80    1.50
   6   5  16    2.90    2.10
  -6   5 -16    2.40    1.90
   7  -5  16    2.00    1.70
  -7   5 -16   -0.20    1.70
   7   5  16   -0.20    2.00
  -6  -6  16   12.80    3.10
   6  -6 -16   17.20    3.40
  -6   6  16   18.30    3.50
  -5  -6  16    2.00    2.00
   5  -6 -16    3.10    1.90
  -5   6  16    5.60    2.30
  -4  -6  16    4.70    1.90
   4  -6 -16    2.30    2.00
   4   6 -16    3.30    1.90
  -4   6  16    5.00    2.10
   3  -6 -16    5.40    2.00
  -3  -6  16    5.10    2.00
   3   6 -16    2.60    1.70
   2  -6 -16    0.40    1.40
   2   6 -16    1.00    1.60
   1  -6 -16   11.00    2.80
  -1  -6  16   14.20    2.40
   1   6 -16   14.20    2.80
   0  -6  16   -1.30    1.20
   0  -6 -16   -0.70    1.30
   0   6 -16   -0.60    1.40
   1  -6  16   13.90    2.40
  -1  -6 -16    9.30    2.50
   1   6  16    6.70    2.10
  -1   6 -16   15.30    3.00
   2  -6  16    2.50    1.60
  -2  -6 -16    1.70    1.70
   2   6  16    0.90    1.70
  -2   6 -16    1.70    1.60
  -3  -6 -16    4.30    2.00
   3  -6  16    7.90    2.30
   3   6  16    9.30    2.50
  -3   6 -16    8.30    2.50
  -4  -6 -16   13.60    3.10
   4  -6  16   10.10    2.50
   4   6  16    8.90    2.80
  -4   6 -16    7.70    2.60
  -5  -6 -16    3.10    2.20
   5  -6  16    2.90    1.80
  -5   6 -16    2.90    2.10
   5   6  16    4.60    2.40
  -4  -7  16    9.70    2.90
   4  -7 -16    6.00    2.70
   4   7 -16    8.40    2.50
   3  -7 -16    2.20    1.90
   3   7 -16   -0.40    1.80
   2  -7 -16    2.40    1.80
   2   7 -16    3.10    2.20
   1  -7 -16   -2.10    1.40
   1   7 -16    1.50    1.90
   0  -7 -16   12.40    3.00
   0   7 -16   16.60    3.20
  -1  -7 -16    1.10    2.00
   1   7  16    3.20    1.80
  -1   7 -16    0.20    1.60
  -2  -7 -16    1.40    1.80
   2  -7  16    3.60    1.70
   2   7  16    0.60    1.80
  -2   7 -16    1.90    2.20
   3  -7  16    3.60    1.80
  -3  -7 -16    2.80    2.10
  -3   7 -16    3.80    2.20
   3   7  16    5.40    2.40
   9   0 -17    2.90    2.00
  -9   0  17    1.80    2.10
   8   0 -17    3.90    1.80
  -8   0  17    3.20    2.00
   7   0 -17    7.60    2.30
  -7   0  17    5.50    2.00
  -6   0  17    5.60    1.90
   6   0 -17    3.70    1.80
  -5   0  17   63.39    4.70
   5   0 -17   64.19    4.90
  -4   0  17   86.79    5.50
   4   0 -17   85.99    5.60
  -3   0  17    1.20    0.90
   3   0 -17    1.20    0.90
  -2   0  17    4.90    1.30
   2   0 -17    8.40    1.70
  -1   0  17  102.09    5.70
   1   0 -17   97.69    5.10
   1   0 -17   95.99    5.50
   0   0  17    5.20    1.30
   0   0 -17    5.30    1.20
  -1   0 -17   19.80    2.40
   1   0  17   22.80    2.50
  -1   0 -17   23.60    2.40
   2   0  17    9.80    1.70
  -2   0 -17   10.10    1.80
   3   0  17    9.90    1.80
  -3   0 -17   10.40    1.90
  -4   0 -17   10.80    2.10
   4   0  17    8.30    1.70
  -5   0 -17    7.50    1.90
   5   0  17    8.50    1.80
  -6   0 -17    6.50    2.00
   6   0  17    4.80    1.40
  -7   0 -17   -0.50    1.60
   7   0  17   -0.60    1.00
  -8   0 -17   -0.40    1.50
   8   0  17   -1.60    1.00
   9   0  17    2.90    1.60
  -9   0 -17    6.50    2.60
  -9  -1  17   31.80    4.50
   9  -1 -17   26.30    4.10
  -9   1  17   26.20    4.30
   9   1 -17   28.20    4.60
   8  -1 -17    7.20    2.40
  -8  -1  17    3.50    1.90
  -8   1  17    7.00    2.50
   8   1 -17    3.50    2.00
  -7  -1  17   11.90    2.60
   7  -1 -17   10.20    2.40
   7   1 -17   11.10    2.60
  -7   1  17    8.70    2.30
  -6  -1  17    0.70    1.20
   6  -1 -17    0.10    1.20
  -6   1  17    1.20    1.40
   6   1 -17    2.00    1.50
   5  -1 -17    2.60    1.40
  -5  -1  17    5.20    1.70
  -5   1  17    3.40    1.50
   5   1 -17    7.20    1.90
   4  -1 -17   12.50    2.40
  -4  -1  17    5.10    1.50
   4   1 -17   11.00    2.20
  -4   1  17   11.40    2.10
   3  -1 -17   19.60    2.70
  -3  -1  17   26.20    2.90
   3   1 -17   18.50    2.60
  -3   1  17   20.70    2.70
  -2  -1  17    3.80    1.20
   2  -1 -17    6.70    1.60
  -2   1  17    3.30    1.20
   2   1 -17    6.10    1.40
   2   1 -17    3.60    1.00
   1  -1 -17   25.50    2.10
   1  -1 -17   25.60    2.90
  -1  -1  17   25.90    2.80
   1   1 -17   24.30    2.20
  -1   1  17   24.80    2.70
   1   1 -17   22.60    2.60
   0  -1 -17   37.90    3.00
   0  -1  17   40.20    3.00
   0  -1 -17   36.50    2.70
   0   1 -17   31.70    2.70
   0   1  17   40.30    3.00
   0   1 -17   36.00    2.80
   1  -1  17   45.10    3.40
  -1  -1 -17   45.00    3.20
  -1   1 -17   42.70    3.20
   1   1  17   37.80    3.00
  -2  -1 -17   34.00    2.90
  -2  -1 -17   31.10    2.60
   2  -1  17   29.50    3.00
  -2   1 -17   30.50    3.20
   2   1  17   29.80    2.60
  -3  -1 -17    4.40    1.40
   3  -1  17    7.00    1.60
   3   1  17    4.00    1.20
  -3   1 -17    9.90    1.90
  -4  -1 -17   12.70    2.30
   4  -1  17   11.50    2.00
   4   1  17    9.80    1.80
  -4   1 -17   12.90    2.30
   5  -1  17   -0.10    0.90
  -5  -1 -17    1.00    1.20
   5   1  17    0.60    1.00
  -5   1 -17    1.40    1.30
   6  -1  17   12.00    2.20
  -6  -1 -17   17.00    3.00
   6   1  17   11.20    2.00
  -6   1 -17   12.00    2.60
   7  -1  17   12.00    2.20
  -7  -1 -17    9.30    2.60
   7   1  17    7.60    1.80
  -7   1 -17   10.90    2.50
   8  -1  17    5.20    1.90
  -8  -1 -17    3.20    1.90
  -8   1 -17    2.60    1.90
   8   1  17    1.60    1.40
  -9  -1 -17   -1.10    1.70
   9  -1  17    2.50    1.50
  -9   1 -17   -1.30    1.80
  -9  -2  17   19.70    3.90
   9  -2 -17   11.50    3.00
   9   2 -17   14.10    3.40
  -9   2  17   14.00    3.20
  -8  -2  17    3.20    1.90
   8  -2 -17    4.50    1.90
  -8   2  17    1.70    1.90
   8   2 -17    6.20    2.30
  -7  -2  17    2.50    1.80
   7  -2 -17    5.40    2.00
  -7   2  17    2.50    1.80
   7   2 -17    2.80    1.90
   6  -2 -17    3.90    1.60
  -6   2  17    6.90    2.20
   6   2 -17    5.90    2.00
  -5  -2  17   69.79    4.80
   5  -2 -17   63.09    5.00
  -5   2  17   66.39    4.90
   5   2 -17   61.19    4.90
  -4  -2  17   18.90    2.60
   4  -2 -17   19.20    2.90
   4   2 -17    6.30    1.80
  -4   2  17   12.20    2.20
   3  -2 -17    0.00    1.00
  -3  -2  17   -0.80    0.80
  -3   2  17    0.10    0.90
   3   2 -17    0.80    1.00
   2  -2 -17   26.90    3.20
  -2  -2  17   34.10    3.30
   2   2 -17   26.00    2.40
   2   2 -17   26.50    3.00
  -2   2  17   28.50    3.10
  -1  -2  17   76.99    4.80
   1  -2 -17   73.49    4.90
   1  -2 -17   77.89    4.70
   1   2 -17   72.09    4.50
  -1   2  17   75.59    4.70
   1   2 -17   80.89    4.70
   0  -2 -17  104.89    5.70
   0  -2 -17  109.79    6.20
   0  -2  17  108.39    6.00
   0   2  17  100.99    5.80
   0   2 -17  106.09    6.00
  -1  -2 -17   24.50    2.70
  -1  -2 -17   19.80    2.50
   1  -2  17   18.20    2.40
  -1   2 -17   25.00    2.80
   1   2  17   19.40    2.30
  -2  -2 -17    4.20    1.40
   2  -2  17    4.70    1.30
  -2  -2 -17    5.80    1.50
  -2   2 -17    5.50    1.60
   2   2  17    5.70    1.30
   3  -2  17   16.50    2.50
  -3  -2 -17   23.00    3.00
   3   2  17   22.10    2.50
  -3   2 -17   20.80    2.80
  -4  -2 -17   10.40    2.20
   4  -2  17    7.10    1.70
  -4   2 -17    6.70    1.80
   4   2  17    6.00    1.50
   5  -2  17    8.70    1.80
  -5  -2 -17    9.90    2.30
  -5   2 -17   10.60    2.30
   5   2  17   13.70    2.00
  -6  -2 -17    3.60    2.00
   6  -2  17    6.90    1.80
   6   2  17    9.80    1.80
  -6   2 -17    5.80    2.00
   7  -2  17    2.30    1.40
  -7  -2 -17    2.40    1.90
  -7   2 -17    4.90    2.00
  -8  -2 -17    3.80    1.90
   8  -2  17    0.80    1.50
  -8   2 -17    2.70    1.80
   9  -3 -17    2.70    2.10
   9   3 -17    1.60    1.90
  -9   3  17    1.00    2.00
  -8  -3  17    2.10    2.00
   8  -3 -17   -0.60    1.10
  -8   3  17    0.80    1.80
   8   3 -17    2.80    1.90
  -7  -3  17   20.40    3.30
   7  -3 -17   23.50    3.60
   7   3 -17   21.40    3.70
  -7   3  17   22.80    3.80
   6  -3 -17   -0.50    1.10
  -6  -3  17   -0.60    1.30
  -6   3  17   -1.00    1.20
   6   3 -17   -0.50    1.30
   5  -3 -17   22.60    3.40
  -5  -3  17   25.50    3.10
  -5   3  17   26.70    3.40
   5   3 -17   23.10    3.40
   4  -3 -17    2.30    1.20
  -4  -3  17    3.60    1.50
   4   3 -17    3.10    1.50
  -4   3  17    3.80    1.50
  -3  -3  17    8.60    1.80
   3  -3 -17    7.50    1.90
   3   3 -17    9.10    2.10
   3   3 -17   12.50    1.90
  -3   3  17    7.00    1.80
  -2  -3  17    1.20    1.00
   2  -3 -17    0.60    0.90
  -2   3  17   -0.40    0.90
   2   3 -17    0.10    0.90
   2   3 -17   -0.40    0.80
  -1  -3  17    6.30    1.50
   1  -3 -17    2.50    1.40
   1   3 -17    5.00    1.40
  -1   3  17    7.50    1.60
   0  -3  17   10.00    1.90
   0  -3 -17   21.80    2.90
   0   3  17   20.10    2.30
   0   3  17   13.40    2.00
   0   3 -17   15.50    2.40
  -1  -3 -17    0.40    1.00
   1  -3  17    1.90    1.00
  -1  -3 -17    0.70    1.10
  -1   3 -17    1.00    1.10
   1   3  17    2.70    1.10
  -2  -3 -17   31.60    3.50
  -2  -3 -17   33.20    3.50
   2  -3  17   30.30    3.30
  -2   3 -17   30.80    3.50
   2   3  17   31.00    2.60
   3  -3  17    0.50    0.80
  -3  -3 -17    1.10    1.00
  -3  -3 -17    0.30    1.00
  -3   3 -17   -1.00    0.80
   3   3  17   -0.40    0.80
  -4  -3 -17    2.60    1.30
  -4  -3 -17    1.70    1.40
   4  -3  17    3.20    1.40
   4   3  17    4.60    2.00
  -4   3 -17    3.20    1.60
  -5  -3 -17    3.40    1.60
   5  -3  17    2.40    1.40
  -5   3 -17    3.20    1.80
  -6  -3 -17   -1.90    1.30
   6  -3  17    0.00    1.10
  -6   3 -17    1.00    1.40
   7  -3  17    2.50    1.60
  -7  -3 -17    1.20    1.50
  -7   3 -17   -0.30    1.50
  -8  -3 -17   15.30    3.30
   8  -3  17   12.00    2.70
  -8   3 -17   23.70    4.00
   8  -4 -17    3.20    2.00
  -8   4  17    1.10    1.90
   8   4 -17    0.80    1.70
   7  -4 -17   14.80    3.10
   7   4 -17   13.40    3.10
  -7   4  17   18.20    3.60
   6  -4 -17    1.20    1.50
  -6  -4  17    3.90    1.80
  -6  -4  17    2.20    1.70
  -6   4  17    0.10    1.60
   5  -4 -17   21.10    3.40
  -5  -4  17   16.80    2.90
  -5  -4  17   17.70    2.80
  -5   4  17   21.80    3.40
  -4  -4  17   10.90    2.20
   4  -4 -17   22.30    3.30
  -4  -4  17   14.00    2.50
  -4   4  17   17.20    2.80
  -3  -4  17    5.60    1.70
   3  -4 -17    9.20    2.20
  -3  -4  17    7.30    1.70
   3   4 -17    6.50    1.60
  -3   4  17    5.60    1.80
   2  -4 -17   12.70    2.40
  -2  -4  17   15.70    2.30
   2   4 -17   18.10    2.50
  -2   4  17   19.60    2.60
   2   4 -17    9.20    1.90
   1  -4 -17   26.50    3.50
  -1  -4  17   25.20    3.00
   1   4 -17   18.70    2.70
  -1   4  17   26.80    2.90
   0  -4  17   41.40    3.40
   0  -4 -17   40.10    4.20
   0   4 -17   33.20    3.70
   0   4  17   37.10    3.10
  -1  -4 -17   10.40    2.30
   1  -4  17    9.60    2.00
   1   4  17    9.70    2.00
   1   4  17    9.00    1.70
  -1   4 -17   10.10    2.20
   2  -4  17    7.90    1.90
  -2  -4 -17    6.50    1.90
  -2   4 -17   10.00    2.30
   2   4  17    8.00    1.90
  -3  -4 -17   22.10    3.10
   3  -4  17   27.10    3.20
  -3   4 -17   19.30    3.10
   3   4  17   22.40    3.20
  -4  -4 -17   12.50    2.50
  -4  -4 -17    9.00    2.20
   4  -4  17    5.70    1.90
  -4   4 -17    6.70    1.90
  -5  -4 -17    9.90    2.50
  -5  -4 -17   10.70    2.70
   5  -4  17    6.90    2.00
  -5   4 -17    4.40    2.00
   6  -4  17   12.00    2.50
  -6  -4 -17   15.40    3.10
  -6   4 -17   11.40    2.80
   7  -4  17    0.20    1.30
  -7  -4 -17    2.40    2.00
  -7   4 -17    1.30    1.60
  -7  -5  17    1.60    1.60
   7  -5 -17    3.00    2.00
  -7   5  17    2.60    2.30
   6  -5 -17    3.40    2.10
  -6  -5  17    2.20    1.90
  -6   5  17    3.40    2.20
   5  -5 -17   41.30    5.00
  -5  -5  17   35.50    4.40
  -5   5  17   48.00    5.00
  -4  -5  17    1.10    1.50
   4  -5 -17    0.90    1.50
  -4  -5  17    2.80    1.70
  -4   5  17    1.60    1.70
   4   5 -17    2.00    1.70
   3  -5 -17    3.20    1.60
  -3  -5  17    2.60    1.40
  -3  -5  17    0.00    1.40
  -3   5  17    1.30    1.50
   3   5 -17    1.80    1.50
   2  -5 -17    4.60    1.70
  -2  -5  17    7.20    1.80
  -2   5  17    4.50    1.70
   2   5 -17    7.30    1.90
  -1  -5  17    2.70    1.30
   1  -5 -17    1.70    1.40
   1   5 -17    3.80    1.60
   0  -5 -17   -0.40    1.20
   0  -5  17   -0.70    1.10
   0   5 -17    1.50    1.30
   1  -5  17    0.60    1.10
  -1  -5 -17    0.10    1.30
  -1   5 -17    0.90    1.40
   1   5  17    0.30    1.20
  -2  -5 -17    1.80    1.70
   2  -5  17    5.80    1.80
   2   5  17    7.00    2.00
  -2   5 -17    4.40    1.70
   3  -5  17    6.50    1.90
  -3  -5 -17    5.60    1.90
  -3   5 -17    7.70    2.20
   3   5  17    5.70    2.10
   4  -5  17   18.10    2.90
  -4  -5 -17   13.90    2.90
  -4   5 -17   14.10    3.00
   4   5  17   15.60    3.10
  -5  -5 -17    0.00    1.90
   5  -5  17    2.70    1.60
   5   5  17    2.50    2.00
  -5   5 -17    3.90    1.70
   6  -5  17    7.10    2.30
  -6  -5 -17    6.70    2.60
   6   5  17    9.80    2.90
  -6   5 -17    4.40    2.40
  -5  -6  17   30.20    4.40
   5  -6 -17   33.30    4.60
  -5   6  17   34.20    4.40
  -4  -6  17    2.00    2.00
   4  -6 -17    0.40    2.00
  -4   6  17    2.30    2.00
   4   6 -17    0.40    1.60
   3  -6 -17    2.10    1.80
   3   6 -17    0.10    1.50
   2  -6 -17    3.40    1.90
   2   6 -17    2.30    1.70
  -1  -6  17   11.90    2.30
   1  -6 -17   18.70    3.50
   1   6 -17    9.90    2.60
   0  -6  17    5.00    1.60
   0  -6 -17    1.50    1.60
   0   6 -17    3.50    1.70
   1  -6  17   13.00    2.50
  -1  -6 -17   10.40    2.70
   1   6  17   11.30    2.50
  -1   6 -17    9.50    2.60
  -2  -6 -17    2.00    1.70
   2  -6  17    2.20    1.60
  -2   6 -17    1.60    1.70
   2   6  17    4.40    2.10
  -3  -6 -17   10.70    2.80
   3  -6  17   11.10    2.50
  -3   6 -17   17.30    3.40
   3   6  17   15.20    3.10
  -4  -6 -17    7.30    2.70
   4  -6  17    9.70    2.40
  -4   6 -17    7.60    2.50
   4   6  17    3.30    3.00
   5  -6  17    0.10    1.70
  -5  -6 -17    1.10    2.00
   5   6  17    2.60    2.20
  -5   6 -17    0.10    1.70
   3  -7 -17    0.60    1.90
   3   7 -17   -2.20    1.70
   2  -7 -17   -0.10    1.60
   2   7 -17   -0.60    1.60
   1  -7 -17    3.60    2.20
   1   7 -17    7.60    2.50
   0  -7 -17    1.90    1.90
   0   7 -17    0.90    1.70
  -1  -7 -17    0.20    2.10
  -1   7 -17    0.90    1.90
   2  -7  17    1.50    1.70
  -2  -7 -17   -1.70    1.80
   2   7  17    0.80    1.90
  -2   7 -17    2.90    2.10
   9   0 -18   13.80    3.20
  -9   0  18   20.10    3.70
  -8   0  18    6.20    2.20
   8   0 -18    4.40    2.00
   7   0 -18    7.70    2.40
  -7   0  18    9.80    2.50
   6   0 -18    4.10    1.60
  -6   0  18    6.30    2.00
  -5   0  18   22.70    3.10
   5   0 -18   19.40    3.20
  -4   0  18   54.69    4.10
   4   0 -18   51.79    4.30
   3   0 -18    0.40    0.90
  -3   0  18    0.30    0.90
  -2   0  18   12.90    2.00
   2   0 -18    8.60    1.90
  -1   0  18  214.98   10.20
   1   0 -18  204.98   10.10
   1   0 -18  208.78    9.60
   0   0  18    1.50    0.90
   0   0 -18    1.80    0.80
   0   0 -18    0.60    0.60
   1   0  18   16.10    2.20
  -1   0 -18   11.00    1.80
  -1   0 -18   13.10    2.00
   2   0  18   21.50    2.60
  -2   0 -18   29.50    3.10
   3   0  18   42.30    3.40
  -3   0 -18   41.20    3.50
  -4   0 -18   32.00    3.70
   4   0  18   33.90    3.30
  -5   0 -18    4.80    1.80
   5   0  18    2.70    1.30
  -6   0 -18    4.10    1.90
   6   0  18    3.70    1.40
   7   0  18    1.00    1.20
  -7   0 -18   -1.00    1.50
  -8   0 -18    2.40    2.20
   8   0  18    7.60    2.00
   9  -1 -18    4.70    2.10
  -9  -1  18    4.40    2.60
   9   1 -18    4.70    2.20
  -9   1  18    2.20    2.30
   8  -1 -18   13.10    2.90
  -8  -1  18   12.60    2.90
   8   1 -18   14.60    3.30
  -8   1  18   13.10    3.10
   7  -1 -18    4.90    2.00
  -7  -1  18    3.00    1.80
   7   1 -18    4.40    1.90
  -7   1  18    4.00    1.90
  -6  -1  18    6.90    2.00
   6  -1 -18    8.50    2.10
   6   1 -18    9.20    2.20
  -6   1  18    7.80    2.10
  -5  -1  18   50.89    4.30
   5  -1 -18   60.09    4.80
   5   1 -18   57.89    4.70
  -5   1  18   60.19    4.60
   4  -1 -18    7.00    1.80
  -4  -1  18   12.20    2.30
  -4   1  18    6.70    1.70
   4   1 -18   11.50    2.30
  -3  -1  18   16.70    2.50
   3  -1 -18   11.30    2.20
   3   1 -18   14.80    2.40
  -3   1  18   14.60    2.30
   2  -1 -18    0.30    0.90
  -2  -1  18    1.30    1.00
   2   1 -18   -0.10    0.80
  -2   1  18    1.00    1.00
  -1  -1  18   31.30    3.10
   1  -1 -18   36.20    4.20
   1  -1 -18   33.60    3.00
   1   1 -18   26.10    2.90
   1   1 -18   28.50    2.40
  -1   1  18   32.70    3.20
   0  -1  18    6.80    1.50
   0  -1 -18    7.90    1.50
   0  -1 -18    6.90    1.50
   0   1  18    6.20    1.50
   0   1 -18    5.10    1.30
   0   1 -18    7.20    1.40
  -1  -1 -18   67.79    4.30
   1  -1  18   66.09    4.30
  -1   1 -18   62.39    4.20
   1   1  18   63.39    4.20
  -2  -1 -18   12.90    2.00
  -2  -1 -18   14.80    2.10
   2  -1  18   10.50    1.90
  -2   1 -18   11.20    2.10
   2   1  18    8.90    1.80
   3  -1  18   21.10    2.70
  -3  -1 -18   19.50    2.70
  -3   1 -18   28.00    3.20
   3   1  18   23.90    2.70
  -4  -1 -18    2.00    1.40
   4  -1  18    4.00    1.40
  -4   1 -18    3.60    1.50
   4   1  18    2.90    1.20
  -5  -1 -18    4.70    1.60
   5  -1  18    4.50    1.50
  -5   1 -18    5.40    1.80
   5   1  18    1.80    1.20
   6  -1  18   10.40    2.10
  -6  -1 -18   13.10    2.80
   6   1  18    9.80    2.00
  -6   1 -18    7.70    2.10
  -7  -1 -18    1.10    1.80
   7  -1  18    0.70    1.30
  -7   1 -18    1.00    1.50
   7   1  18    2.30    1.40
  -8  -1 -18    9.50    2.60
   8  -1  18    5.80    1.90
  -8   1 -18    5.80    2.30
   8   1  18    8.30    2.00
  -9  -2  18   26.80    4.50
   9  -2 -18   35.60    5.00
  -9   2  18   37.70    5.10
   9   2 -18   28.30    4.60
  -8  -2  18    4.60    2.40
   8  -2 -18    3.90    2.00
   8   2 -18    1.70    1.60
  -8   2  18    5.80    2.30
   7  -2 -18    8.60    2.30
  -7  -2  18    5.50    2.00
   7   2 -18    4.00    2.10
  -7   2  18   10.90    2.70
  -6  -2  18    2.40    1.60
   6  -2 -18    0.50    1.30
  -6   2  18    1.00    1.40
   6   2 -18    2.20    1.40
  -5  -2  18   37.80    4.10
   5  -2 -18   39.90    4.40
  -5   2  18   31.30    3.80
   5   2 -18   36.00    4.20
  -4  -2  18    8.90    2.00
   4  -2 -18   11.10    2.30
  -4   2  18   11.20    2.20
   4   2 -18    9.90    2.20
   3  -2 -18    2.80    1.30
  -3  -2  18    1.50    1.30
  -3   2  18    2.70    1.20
   3   2 -18    2.70    1.30
  -2  -2  18    6.70    1.70
   2  -2 -18    6.90    1.80
   2   2 -18    5.70    1.50
   2   2 -18    6.20    1.40
  -2   2  18    8.20    1.80
   1  -2 -18   60.89    4.40
  -1  -2  18   66.89    4.40
   1   2 -18   60.39    4.10
   1   2 -18   60.49    4.00
  -1   2  18   66.49    4.30
   0  -2 -18   36.10    3.70
   0  -2  18   38.00    3.10
   0  -2 -18   30.00    2.70
   0   2  18   36.00    3.00
   0   2 -18   29.20    3.10
  -1  -2 -18   22.50    2.70
   1  -2  18   17.70    2.40
  -1  -2 -18   24.30    2.80
   1   2  18   17.10    2.30
  -1   2 -18   21.00    2.70
  -2  -2 -18    4.80    1.40
  -2  -2 -18    6.10    1.70
   2  -2  18    6.80    1.60
   2   2  18    6.70    1.40
  -2   2 -18    7.50    1.80
   3  -2  18    9.50    1.90
  -3  -2 -18   10.70    2.10
  -3  -2 -18    3.90    1.50
   3   2  18    8.90    1.70
  -3   2 -18    7.20    1.80
   4  -2  18    6.00    1.60
  -4  -2 -18    9.80    2.10
  -4   2 -18    5.30    1.70
   4   2  18    7.90    1.60
   5  -2  18   -0.60    1.00
  -5  -2 -18    1.80    1.50
  -5   2 -18   -0.40    1.10
   5   2  18    0.40    1.10
   6  -2  18    1.50    1.30
  -6  -2 -18    1.30    1.40
  -6   2 -18    3.70    1.80
   6   2  18    3.20    1.40
   7  -2  18    7.30    1.90
  -7  -2 -18    7.30    2.60
  -7   2 -18   10.70    2.80
   8  -2  18    2.10    1.60
  -8  -2 -18    0.70    1.80
  -8   2 -18    0.60    1.80
  -8  -3  18    3.60    2.20
   8  -3 -18    2.10    1.70
  -8   3  18    1.20    1.80
   8   3 -18    2.90    2.00
   7  -3 -18    1.40    1.40
  -7  -3  18    4.40    2.10
  -7   3  18    4.20    2.10
   7   3 -18    2.20    1.70
  -6  -3  18    2.50    1.80
   6  -3 -18   -0.20    1.30
   6   3 -18    2.10    1.70
  -6   3  18    2.60    1.80
   5  -3 -18   46.10    5.00
  -5  -3  18   50.19    4.10
   5   3 -18   42.00    4.70
  -5   3  18   43.50    4.60
  -4  -3  18    4.50    1.60
   4  -3 -18    4.90    1.80
  -4   3  18    1.60    1.30
   4   3 -18    3.50    1.40
  -3  -3  18    3.30    1.40
   3  -3 -18    2.90    1.50
   3   3 -18    2.00    1.30
  -3   3  18    3.10    1.40
  -2  -3  18    7.40    1.70
   2  -3 -18    8.00    2.00
   2   3 -18    6.60    1.60
   2   3 -18    6.60    1.60
  -2   3  18    9.80    1.90
  -1  -3  18   47.60    3.80
   1  -3 -18   51.99    4.20
  -1   3  18   51.19    3.80
   1   3 -18   50.19    3.80
   0  -3 -18   -0.80    1.10
   0  -3  18    1.00    1.00
   0   3  18   -0.30    0.80
   0   3 -18    0.70    1.00
  -1  -3 -18    6.90    1.80
   1  -3  18    7.70    1.70
  -1  -3 -18    5.80    1.70
  -1   3 -18    8.10    1.90
   1   3  18    7.30    1.60
   2  -3  18    7.50    1.80
  -2  -3 -18    7.80    1.80
  -2  -3 -18   13.70    2.30
   2   3  18    7.50    1.60
  -2   3 -18    6.90    1.80
  -3  -3 -18   43.60    3.80
   3  -3  18   41.50    4.10
   3   3  18   39.50    3.10
  -3   3 -18   36.00    4.10
   4  -3  18    6.10    1.80
  -4  -3 -18    7.70    2.10
  -4  -3 -18    6.70    2.70
  -4   3 -18    6.40    2.10
  -5  -3 -18    4.30    1.90
   5  -3  18   11.20    2.20
  -5   3 -18    8.60    2.20
   6  -3  18    5.40    1.90
  -6  -3 -18   10.20    2.60
  -6   3 -18    3.80    1.90
   7  -3  18    2.00    1.40
  -7  -3 -18    0.70    1.50
  -7   3 -18   -1.10    1.60
  -8  -3 -18    7.30    2.80
   8  -3  18    2.40    1.80
  -8   3 -18    5.20    2.50
   7  -4 -18   14.50    3.30
   7   4 -18   14.00    3.30
  -7   4  18   14.80    3.20
   6  -4 -18    0.90    1.60
  -6  -4  18   -1.40    1.40
  -6   4  18   -0.40    1.80
   6   4 -18   -0.60    1.40
  -5  -4  18   79.79    5.60
   5  -4 -18   82.89    6.10
   5   4 -18   78.89    6.20
  -5   4  18   77.39    5.90
   4  -4 -18    4.40    1.70
  -4  -4  18    4.10    1.80
   4   4 -18    5.60    2.00
  -4   4  18    4.20    1.70
  -3  -4  18    2.20    1.40
   3  -4 -18    2.80    1.70
   3   4 -18    2.60    1.50
  -3   4  18    2.50    1.40
   3   4 -18    2.10    1.20
  -2  -4  18    5.10    1.70
   2  -4 -18    8.00    2.00
  -2   4  18    3.80    1.50
   2   4 -18    6.10    1.70
   1  -4 -18   27.50    3.60
  -1  -4  18   24.00    3.00
   1   4 -18   26.00    3.20
  -1   4  18   19.70    2.70
   0  -4 -18   14.00    2.60
   0  -4  18   10.50    1.90
   0   4 -18    9.40    2.20
   0   4  18   11.30    2.00
   1  -4  18    5.80    1.70
  -1  -4 -18    4.30    1.80
  -1   4 -18    4.50    1.80
   1   4  18    4.10    1.40
   1   4  18    5.60    1.50
  -2  -4 -18    6.90    2.10
   2  -4  18   10.80    2.20
  -2   4 -18    9.90    2.30
   2   4  18    7.00    1.90
   3  -4  18    1.60    1.40
  -3  -4 -18    3.80    1.70
  -3   4 -18    4.10    1.80
   3   4  18    6.10    2.00
  -4  -4 -18    1.80    1.40
  -4  -4 -18    3.40    1.60
   4  -4  18    2.40    1.50
  -4   4 -18    0.00    1.40
  -5  -4 -18   -0.90    1.50
   5  -4  18    0.20    1.40
  -5   4 -18   -0.10    1.40
   6  -4  18    3.10    1.70
  -6  -4 -18    0.40    1.60
  -6   4 -18   -2.00    1.40
  -7  -4 -18    3.40    2.00
   7  -4  18    1.00    1.60
  -7   4 -18    5.40    2.50
  -6  -5  18    6.30    2.40
   6  -5 -18   14.20    3.40
  -6   5  18    5.50    2.40
   5  -5 -18   21.80    3.80
  -5  -5  18   17.20    3.10
  -5   5  18   19.80    3.40
  -4  -5  18   -1.80    1.20
  -4  -5  18   -0.40    1.10
   4  -5 -18   -0.90    1.20
  -4   5  18    0.10    1.40
   3  -5 -18    4.20    1.80
  -3  -5  18    6.10    2.00
  -3  -5  18    4.90    1.70
  -3   5  18    2.80    1.70
   3   5 -18    5.00    1.70
  -2  -5  18    0.10    1.30
   2  -5 -18    3.10    1.70
   2   5 -18    3.50    1.70
  -2   5  18    0.70    1.30
  -1  -5  18    5.60    1.70
   1  -5 -18    6.70    2.00
   1   5 -18    5.00    1.90
   0  -5  18   -1.40    0.90
   0  -5 -18    1.00    1.50
   0   5 -18    0.80    1.40
   1  -5  18    8.10    2.00
  -1  -5 -18    5.20    2.20
   1   5  18    6.50    2.00
  -1   5 -18   10.30    2.30
  -2  -5 -18    0.10    1.40
   2  -5  18    0.90    1.40
  -2   5 -18   -1.20    1.30
   2   5  18    1.30    1.40
  -3  -5 -18   49.20    5.30
   3  -5  18   55.39    5.10
  -3   5 -18   44.80    5.10
   3   5  18   56.89    4.90
   4  -5  18   15.80    2.90
  -4  -5 -18   16.50    3.20
   4   5  18   20.40    3.60
  -4   5 -18   24.30    4.00
   5  -5  18    4.90    2.00
  -5  -5 -18    4.50    2.40
  -5   5 -18    5.60    2.20
   5   5  18    5.40    2.30
   6  -5  18    4.00    2.00
   6   5  18    6.10    2.60
  -6   5 -18    4.60    2.30
  -5  -6  18   32.40    4.60
   5  -6 -18   38.50    5.10
  -5   6  18   33.70    4.40
  -4  -6  18    0.60    2.00
   4  -6 -18   -1.80    1.50
   3  -6 -18    4.10    2.30
   3   6 -18    3.30    2.00
   2  -6 -18   -0.10    1.40
   2   6 -18    0.20    1.50
   1  -6 -18    3.70    2.10
  -1  -6  18    1.90    1.70
   1   6 -18    4.50    1.90
   0  -6  18   -0.70    1.30
   0  -6 -18   -0.10    1.60
   0   6 -18   -0.20    1.50
   1  -6  18    1.50    1.50
  -1  -6 -18    0.50    1.50
  -1   6 -18    1.50    1.70
  -2  -6 -18    4.00    2.10
   2  -6  18    2.60    1.90
   2   6  18    3.10    1.90
  -2   6 -18    3.60    1.90
  -3  -6 -18    2.70    2.00
   3  -6  18    5.90    2.40
  -3   6 -18    0.50    1.90
   3   6  18    3.30    2.00
   4  -6  18    0.90    1.60
  -4  -6 -18   -2.10    1.90
  -4   6 -18    1.20    1.80
   4   6  18   -1.20    1.90
   2  -7 -18    2.60    2.10
   2   7 -18    1.80    2.10
   1  -7 -18   10.80    3.20
   1   7 -18    6.60    2.40
   0  -7 -18    1.50    1.90
   0   7 -18   -0.10    1.80
  -1  -7 -18    1.30    1.90
  -1   7 -18    6.40    2.70
  -9   0  19    0.50    2.30
   9   0 -19    3.30    1.90
  -8   0  19   -0.20    1.60
   8   0 -19    1.20    1.50
   7   0 -19    0.60    1.20
  -7   0  19    1.60    1.60
   6   0 -19   -0.70    1.20
  -6   0  19    0.20    1.30
   5   0 -19    7.50    2.10
  -5   0  19    5.70    1.80
   4   0 -19    7.50    2.00
  -4   0  19    4.80    1.50
  -3   0  19   12.70    2.20
   3   0 -19    8.90    1.90
   2   0 -19   27.00    3.20
  -2   0  19   23.70    3.00
   1   0 -19  199.98   10.50
  -1   0  19  179.68    9.60
   1   0 -19  205.78    9.80
   0   0 -19   30.30    2.60
   0   0  19   26.70    3.00
   1   0  19   -0.40    0.70
  -1   0 -19    0.00    0.80
  -2   0 -19   32.20    2.90
   2   0  19   26.00    3.00
   3   0  19    0.60    0.90
  -3   0 -19    0.80    1.00
  -4   0 -19   22.40    3.10
   4   0  19   20.70    2.70
  -5   0 -19    2.50    1.60
   5   0  19    5.10    1.60
   6   0  19    6.50    1.70
  -6   0 -19    7.60    2.20
  -7   0 -19   23.00    3.70
   7   0  19   26.20    3.20
  -8   0 -19    5.10    2.30
   8   0  19    8.10    2.00
   9  -1 -19    4.00    2.10
  -9  -1  19    5.50    2.80
   9   1 -19    8.80    2.70
  -9   1  19    8.10    2.80
   8  -1 -19    6.60    2.30
  -8  -1  19    9.50    2.60
   8   1 -19    7.90    2.50
  -8   1  19   10.80    3.10
  -7  -1  19    2.10    1.70
   7  -1 -19    3.50    1.90
  -7   1  19    3.20    2.10
   7   1 -19    5.10    1.90
  -6  -1  19   36.60    4.20
   6  -1 -19   38.90    4.60
   6   1 -19   34.40    4.30
  -6   1  19   35.70    4.20
   5  -1 -19    3.10    1.70
  -5  -1  19    2.00    1.40
  -5   1  19    1.70    1.40
   5   1 -19    0.60    1.10
   4  -1 -19    8.50    1.90
  -4  -1  19    9.10    2.10
   4   1 -19   14.00    2.50
  -4   1  19    8.70    2.00
  -3  -1  19    1.10    1.10
   3  -1 -19    1.30    1.20
   3   1 -19    0.40    1.00
  -3   1  19    2.10    1.20
  -2  -1  19    7.00    1.70
   2  -1 -19    7.40    1.80
  -2   1  19    4.90    1.50
   2   1 -19    6.10    1.50
   1  -1 -19  468.65   19.70
  -1  -1  19  409.36   19.30
   1   1 -19  441.46   18.90
  -1   1  19  437.86   19.30
   0  -1 -19   12.70    1.90
   0  -1 -19   10.40    1.90
   0  -1  19    9.20    1.90
   0   1  19   11.60    2.00
   0   1 -19   11.50    1.90
   1  -1  19   43.50    3.50
  -1  -1 -19   52.99    3.70
  -1   1 -19   46.50    3.60
   1   1  19   45.60    3.50
  -2  -1 -19    0.10    0.90
   2  -1  19    0.20    0.80
   2   1  19    0.70    0.90
  -2   1 -19    0.40    1.10
   3  -1  19    9.20    1.90
  -3  -1 -19   13.70    2.40
   3   1  19   10.30    1.90
  -3   1 -19   13.20    2.30
   4  -1  19    3.10    1.40
  -4  -1 -19    0.60    1.30
  -4   1 -19    4.10    1.60
   4   1  19    3.10    1.20
  -5  -1 -19    5.30    1.70
   5  -1  19    4.80    1.50
  -5   1 -19    5.40    1.80
   5   1  19    5.10    1.60
   6  -1  19    0.20    1.10
  -6  -1 -19   -0.10    1.40
   6   1  19    2.40    1.40
  -6   1 -19    0.10    1.30
   7  -1  19    7.40    2.10
  -7  -1 -19    3.90    2.00
  -7   1 -19    5.70    2.20
   7   1  19    3.40    1.70
   8  -1  19    3.50    1.70
  -8  -1 -19    4.30    2.30
  -8   1 -19    5.80    2.30
   8   1  19    5.20    1.80
  -8  -2  19    0.60    1.90
   8  -2 -19    0.60    1.40
   8   2 -19   -0.40    1.60
  -8   2  19    2.90    2.00
   7  -2 -19    0.40    1.40
  -7  -2  19    1.10    1.70
  -7   2  19    2.70    2.00
   7   2 -19    0.80    1.60
   6  -2 -19    1.60    1.50
  -6  -2  19    2.10    1.70
  -6   2  19    1.90    1.70
   6   2 -19    3.30    1.70
   5  -2 -19   22.00    3.30
  -5  -2  19   22.90    3.30
   5   2 -19   23.20    3.40
  -5   2  19   22.10    3.30
  -4  -2  19    3.00    1.50
   4  -2 -19    4.70    1.70
  -4   2  19    1.00    1.20
   4   2 -19    4.80    1.70
   3  -2 -19   13.20    2.60
  -3  -2  19   11.60    2.30
  -3   2  19   12.50    2.20
   3   2 -19    8.70    2.00
  -2  -2  19    1.80    1.10
   2  -2 -19    1.70    1.20
   2   2 -19    0.50    1.00
  -2   2  19   -0.30    1.00
  -1  -2  19   41.00    3.40
   1  -2 -19   32.30    3.70
  -1   2  19   37.20    3.60
   1   2 -19   38.00    3.10
   0  -2  19   22.40    2.80
   0  -2 -19   25.60    2.70
   0  -2 -19   25.10    3.10
   0   2 -19   25.30    2.90
   0   2  19   18.70    2.60
  -1  -2 -19   -1.30    0.80
   1  -2  19    0.50    1.00
  -1  -2 -19    1.50    1.10
   1   2  19    0.20    0.90
  -1   2 -19    0.40    1.00
   2  -2  19    2.20    1.20
  -2  -2 -19    0.40    1.10
  -2  -2 -19    1.50    1.20
  -2   2 -19    1.30    1.20
   2   2  19    2.90    1.20
   3  -2  19   30.40    3.40
  -3  -2 -19   30.60    3.60
  -3   2 -19   33.40    3.80
   3   2  19   33.60    3.20
   4  -2  19    9.00    2.00
  -4  -2 -19    8.50    2.00
   4   2  19    8.30    1.60
  -4   2 -19    2.80    1.50
  -5  -2 -19    1.20    1.50
   5  -2  19    0.90    1.30
  -5   2 -19    0.70    1.40
   5   2  19    0.10    1.10
   6  -2  19    6.90    2.00
  -6  -2 -19    6.50    2.30
  -6   2 -19    7.00    2.20
   6   2  19    3.40    1.60
   7  -2  19    8.10    2.20
  -7  -2 -19   10.30    3.10
  -7   2 -19   14.50    3.20
  -8  -2 -19    3.00    2.20
   8  -2  19    1.50    1.70
  -8   2 -19    6.70    2.30
  -8  -3  19    1.80    2.00
   8  -3 -19    0.90    1.80
   8   3 -19   -2.10    1.60
  -8   3  19    2.30    2.20
  -7  -3  19    2.80    1.90
   7  -3 -19    1.10    1.50
   7   3 -19    2.60    2.00
  -7   3  19    3.10    2.10
   6  -3 -19    7.00    2.10
  -6  -3  19    4.40    2.00
   6   3 -19    6.40    2.30
  -6   3  19    7.70    2.20
   5  -3 -19    4.00    1.70
  -5  -3  19    5.80    1.90
   5   3 -19    3.80    1.80
  -5   3  19    4.90    2.10
   4  -3 -19   16.70    3.00
  -4  -3  19   15.60    2.50
  -4   3  19   12.80    2.60
   4   3 -19   18.50    3.00
  -3  -3  19    0.00    1.10
   3  -3 -19    0.90    1.20
   3   3 -19    0.50    1.10
  -3   3  19    0.50    1.30
  -2  -3  19    8.20    1.90
   2  -3 -19    9.20    2.20
  -2   3  19    9.10    2.00
   2   3 -19    4.20    1.60
   2   3 -19    9.30    2.00
  -1  -3  19  129.89    7.20
   1  -3 -19  121.99    7.50
   1   3 -19  135.39    7.30
  -1   3  19  120.29    6.90
   0  -3 -19    0.50    1.20
   0  -3  19    0.70    1.00
   0   3 -19    1.00    1.10
   0   3  19    0.30    1.00
  -1  -3 -19   19.40    2.80
  -1  -3 -19   15.40    2.40
   1  -3  19   13.20    2.30
   1   3  19   12.60    2.00
  -1   3 -19   14.90    2.50
   2  -3  19    2.10    1.20
  -2  -3 -19    0.60    1.20
  -2  -3 -19    2.90    1.40
   2   3  19    1.20    1.00
  -2   3 -19    2.90    1.30
  -3  -3 -19   14.20    2.60
   3  -3  19    9.10    2.00
   3   3  19   11.50    1.90
  -3   3 -19   15.80    2.70
   4  -3  19    3.10    1.40
  -4  -3 -19    3.10    1.70
  -4   3 -19    0.10    1.40
   5  -3  19    2.40    1.60
  -5  -3 -19    4.90    2.20
  -5   3 -19    7.30    2.30
   6  -3  19    2.20    1.60
  -6  -3 -19   -0.30    1.70
  -6   3 -19    0.90    1.70
   7  -3  19   17.90    3.20
  -7  -3 -19   27.60    4.20
  -7   3 -19   23.10    3.80
   7  -4 -19    4.40    2.20
   7   4 -19    2.80    2.10
  -7   4  19    3.70    2.10
  -6  -4  19   -0.10    1.60
   6  -4 -19   -0.80    1.50
  -6   4  19    2.20    1.90
   6   4 -19    1.40    1.60
  -5  -4  19   11.60    2.50
   5  -4 -19    8.20    2.60
   5   4 -19   16.70    3.20
  -5   4  19   14.00    3.00
  -4  -4  19    3.20    1.60
   4  -4 -19    3.00    1.70
   4   4 -19    2.80    1.70
  -4   4  19    5.50    1.90
   3  -4 -19   11.00    2.50
  -3  -4  19   15.10    2.40
   3   4 -19   19.10    3.10
  -3   4  19   20.50    2.90
  -2  -4  19    0.90    1.30
   2  -4 -19    3.20    1.70
   2   4 -19    4.20    1.50
  -2   4  19    3.80    1.60
   1  -4 -19   18.90    3.20
  -1  -4  19   17.30    2.60
  -1   4  19   17.90    2.50
   1   4 -19   18.30    2.80
   0  -4 -19    4.30    1.70
   0  -4  19    4.30    1.50
   0   4 -19    4.90    1.70
   0   4  19    5.10    1.60
  -1  -4 -19    0.10    1.40
   1  -4  19    2.50    1.40
   1   4  19    1.50    1.60
  -1   4 -19    3.70    1.50
   1   4  19    3.30    1.50
  -2  -4 -19    4.80    1.90
   2  -4  19    8.20    2.00
   2   4  19    4.80    1.70
  -2   4 -19    5.80    2.00
   3  -4  19   36.30    4.00
   3   4  19   38.00    4.40
  -3   4 -19   46.00    4.90
   4  -4  19    2.80    1.50
  -4  -4 -19    3.00    1.70
  -4  -4 -19    4.30    1.90
  -4   4 -19    4.00    1.70
  -5  -4 -19    2.60    1.80
   5  -4  19    1.10    1.60
  -5   4 -19    0.40    1.70
   6  -4  19    1.90    1.80
  -6  -4 -19    0.30    1.80
  -6   4 -19    5.60    2.20
   6  -5 -19    5.40    2.60
   6   5 -19    1.80    2.00
  -6   5  19    5.70    2.60
   5  -5 -19    4.80    2.30
  -5  -5  19    5.20    2.20
   5   5 -19    3.20    1.90
  -5   5  19    2.40    2.20
  -4  -5  19    1.60    1.60
   4  -5 -19    3.60    2.00
   4   5 -19    2.30    1.70
  -4   5  19   -1.40    1.60
  -3  -5  19    1.60    1.40
   3  -5 -19    0.10    1.20
   3   5 -19    0.80    1.50
  -3   5  19    0.70    1.40
   2  -5 -19    2.60    1.70
  -2  -5  19    2.00    1.50
  -2   5  19    0.90    1.50
   2   5 -19    0.60    1.30
  -1  -5  19   31.30    3.60
   1  -5 -19   34.10    4.30
   1   5 -19   21.90    3.40
   0  -5  19    0.80    1.40
   0  -5 -19   -1.70    1.20
   0   5 -19    0.80    1.50
  -1  -5 -19    7.40    2.30
   1  -5  19    3.00    1.80
  -1   5 -19   10.50    2.60
   2  -5  19   -0.60    1.20
  -2  -5 -19    1.20    1.60
  -2   5 -19    1.80    1.70
   2   5  19    0.10    1.40
  -3  -5 -19   10.50    2.70
   3  -5  19   12.50    2.60
  -3   5 -19   14.70    3.00
   3   5  19   16.30    3.20
   4  -5  19    3.90    1.80
  -4  -5 -19    3.20    2.00
  -4   5 -19    3.60    1.90
   4   5  19    2.10    1.90
  -5  -5 -19    4.10    2.40
   5  -5  19    0.40    1.60
   5   5  19    4.90    2.40
  -5   5 -19    0.80    1.70
   4  -6 -19    3.80    2.20
   3  -6 -19   14.70    3.40
   3   6 -19   16.90    3.30
   2  -6 -19   -0.60    1.50
   2   6 -19    1.10    1.70
   1  -6 -19    4.40    2.30
  -1  -6  19    8.00    2.20
   1   6 -19    9.70    2.60
   0  -6  19    0.90    1.50
   0  -6 -19    0.90    1.80
   0   6 -19    0.80    1.80
  -1  -6 -19    5.80    2.40
   1  -6  19    1.20    1.60
  -1   6 -19    2.60    1.80
  -2  -6 -19    0.40    1.90
   2  -6  19    1.50    1.80
  -2   6 -19    0.10    1.80
   2   6  19   -0.60    1.70
   3  -6  19   49.30    5.20
  -3   6 -19   69.69    6.00
   3   6  19   61.69    5.50
  -8   0  20    2.80    2.00
   8   0 -20    0.50    1.60
   7   0 -20   -0.20    1.40
  -7   0  20    0.00    1.70
  -6   0  20    6.80    2.10
   6   0 -20    9.40    2.40
   5   0 -20    1.60    1.20
  -5   0  20    2.00    1.50
  -4   0  20    4.90    1.70
   4   0 -20    5.70    1.80
  -3   0  20   24.10    3.10
   3   0 -20   20.40    3.00
   2   0 -20    3.20    1.40
  -2   0  20    1.50    1.20
  -1   0  20   70.29    4.60
   1   0 -20   56.59    4.30
   0   0 -20   23.60    2.80
   0   0  20   29.40    3.10
   0   0 -20   33.40    2.70
   1   0  20   -1.50    0.70
  -1   0 -20    1.00    0.90
   2   0  20    1.60    1.10
  -2   0 -20    3.80    1.40
   3   0  20    6.70    1.70
  -3   0 -20    6.90    1.90
  -4   0 -20   11.00    2.40
   4   0  20    8.20    1.80
   5   0  20    0.50    1.10
  -5   0 -20    1.40    1.30
  -6   0 -20    0.30    1.60
   6   0  20    1.20    1.30
  -7   0 -20   42.20    5.20
   7   0  20   49.50    4.20
  -8   0 -20   -0.30    1.50
   8   0  20    2.20    1.50
  -8  -1  20    1.90    2.10
   8  -1 -20    4.50    2.30
   8   1 -20    1.80    1.90
  -8   1  20    2.90    2.10
   7  -1 -20    3.40    2.00
  -7  -1  20    9.80    2.60
   7   1 -20    6.10    2.10
  -7   1  20    4.20    2.20
   6  -1 -20   20.20    3.50
  -6  -1  20   22.20    3.40
  -6   1  20   22.90    3.40
   6   1 -20   22.30    3.50
   5  -1 -20    5.00    1.90
  -5  -1  20    6.30    1.90
  -5   1  20    2.30    1.60
   5   1 -20    5.10    1.90
  -4  -1  20    6.70    2.00
   4  -1 -20    3.80    1.60
   4   1 -20    5.30    1.60
  -4   1  20    6.20    1.80
   3  -1 -20    1.30    1.20
  -3  -1  20    1.70    1.20
  -3   1  20    2.70    1.40
   3   1 -20    2.90    1.50
   2  -1 -20   13.70    2.30
  -2  -1  20    6.70    1.70
   2   1 -20   10.20    2.00
  -2   1  20   12.20    2.20
   1   1 -20    0.00    0.70
   1   1 -20    3.00    1.40
  -1   1  20    9.10    1.90
   0  -1 -20    5.10    1.40
   0  -1  20    6.70    1.70
   0  -1 -20    5.00    1.40
   0   1  20    7.20    1.60
   0   1 -20    7.20    1.60
  -1  -1 -20    1.10    0.90
   1  -1  20    5.10    1.40
  -1  -1 -20    5.60    1.50
   1   1  20    6.40    1.60
  -1   1 -20    7.00    1.70
  -2  -1 -20    4.70    1.50
   2  -1  20    3.70    1.50
  -2   1 -20    5.30    1.50
   2   1  20    4.20    1.40
  -3  -1 -20   22.80    3.00
   3  -1  20   15.20    2.40
   3   1  20   20.50    2.70
  -3   1 -20   18.70    2.80
  -4  -1 -20    4.80    1.60
   4  -1  20    2.90    1.30
   4   1  20    3.70    1.50
  -4   1 -20    4.10    1.80
   5  -1  20   15.00    2.60
  -5  -1 -20   17.00    3.00
  -5   1 -20   15.60    2.90
   5   1  20   16.60    2.50
   6  -1  20    1.40    1.30
  -6  -1 -20   -0.30    1.60
  -6   1 -20    0.50    1.50
   6   1  20    0.70    1.20
  -7  -1 -20   81.19    6.40
   7  -1  20   65.19    5.10
  -7   1 -20   79.19    6.40
   7   1  20   66.19    4.90
   8  -2 -20    1.40    1.60
  -8  -2  20    2.30    2.30
   8   2 -20    2.00    2.00
  -8   2  20   -0.20    1.70
   7  -2 -20    0.80    1.50
  -7  -2  20    0.50    1.70
  -7   2  20    1.30    1.80
   7   2 -20    1.80    1.80
  -6  -2  20    6.80    2.30
   6  -2 -20    9.60    2.40
   6   2 -20   11.50    2.70
  -6   2  20    6.70    2.40
  -5  -2  20   -0.10    1.20
   5  -2 -20    3.50    1.60
  -5   2  20   -0.20    1.30
   5   2 -20    0.80    1.40
   4  -2 -20    4.50    1.80
  -4  -2  20    7.20    2.00
   4   2 -20    7.70    2.00
  -4   2  20   10.70    2.20
  -3  -2  20    3.10    1.50
   3  -2 -20    7.60    2.00
  -3   2  20    3.10    1.50
   3   2 -20    7.80    2.00
   2  -2 -20    8.60    2.00
  -2  -2  20    6.10    1.70
  -2   2  20    6.10    1.70
   2   2 -20   11.70    2.00
   1  -2 -20    3.70    1.50
  -1  -2  20    6.90    1.80
   1   2 -20    5.60    1.50
  -1   2  20    6.10    1.70
   0  -2  20   10.50    2.00
   0  -2 -20   12.80    2.30
   0   2  20   12.70    2.10
   0   2 -20   11.00    2.00
  -1  -2 -20    9.00    1.80
  -1  -2 -20    6.50    1.70
   1  -2  20    6.80    1.70
  -1   2 -20    4.80    1.60
   1   2  20    4.70    1.50
  -2  -2 -20    3.80    1.50
   2  -2  20    2.20    1.20
  -2  -2 -20    0.90    1.20
   2   2  20    3.30    1.30
  -2   2 -20    0.60    1.20
  -3  -2 -20   23.40    3.20
   3  -2  20   19.50    2.80
   3   2  20   19.20    2.60
  -3   2 -20   21.40    3.10
   4  -2  20   10.50    2.10
  -4  -2 -20   12.80    2.60
  -4   2 -20    8.70    2.20
   4   2  20   12.60    2.20
  -5  -2 -20    0.40    1.60
   5  -2  20    2.60    1.40
   5   2  20    1.50    1.30
  -5   2 -20    3.20    1.70
  -6  -2 -20    1.30    1.60
   6  -2  20    1.90    1.40
   6   2  20    1.40    2.10
  -6   2 -20    4.20    1.80
  -7  -2 -20   29.70    4.60
   7  -2  20   27.30    3.70
  -7   2 -20   30.70    4.50
  -7  -3  20    4.70    2.40
   7  -3 -20    7.30    2.30
   7   3 -20    2.20    2.10
  -7   3  20    7.40    2.70
   6  -3 -20   12.40    2.90
  -6  -3  20   18.10    3.30
   6   3 -20   17.40    3.30
  -6   3  20   11.50    2.80
   5  -3 -20   10.80    2.60
  -5  -3  20    7.60    2.30
   5   3 -20   14.40    2.90
  -5   3  20   13.80    2.70
   4  -3 -20   21.30    3.40
  -4  -3  20   16.50    2.80
  -4   3  20   20.50    3.10
   4   3 -20   17.20    3.00
   3  -3 -20    1.80    1.40
  -3  -3  20   -0.60    1.20
   3   3 -20    1.10    1.40
  -3   3  20    1.20    1.40
  -2  -3  20   23.90    3.10
   2  -3 -20   18.40    3.20
  -2   3  20   17.80    2.70
  -1  -3  20    3.20    1.30
   1  -3 -20    3.20    1.30
   1   3 -20    3.30    1.50
  -1   3  20    5.00    1.60
   0  -3 -20   -0.40    1.10
   0  -3  20    0.70    1.10
   0   3 -20    1.50    1.30
   0   3  20    2.80    1.40
  -1  -3 -20    1.40    1.30
  -1  -3 -20    2.30    1.30
   1  -3  20    1.90    1.30
   1   3  20    1.50    1.20
  -1   3 -20    1.80    1.40
   2  -3  20    0.70    1.00
  -2  -3 -20    1.30    1.40
  -2  -3 -20   -1.10    1.10
   2   3  20    0.20    0.90
  -2   3 -20    0.10    1.30
  -3  -3 -20    6.90    2.10
   3  -3  20   10.60    2.30
   3   3  20    6.00    1.60
  -3   3 -20   10.50    2.40
   4  -3  20    2.10    1.50
  -4  -3 -20    5.10    2.00
  -4   3 -20    4.70    1.90
  -5  -3 -20    4.00    2.10
   5  -3  20    3.20    1.70
  -5   3 -20   13.00    2.80
   6  -3  20    0.90    1.50
  -6  -3 -20    0.90    1.70
  -6   3 -20    0.60    1.60
  -7  -3 -20   26.60    4.20
   7  -3  20   32.70    4.20
  -7   3 -20   34.20    4.70
  -7   4  20    3.60    2.50
  -6  -4  20    4.30    2.20
   6  -4 -20    3.60    2.00
   6   4 -20    3.30    2.10
  -6   4  20    4.10    2.30
   5  -4 -20    0.80    1.40
  -5  -4  20   -0.50    1.50
   5   4 -20    0.30    1.70
  -5   4  20    2.20    1.70
  -4  -4  20    4.70    1.80
   4  -4 -20    3.20    1.70
  -4   4  20    2.50    1.90
   4   4 -20    6.60    2.30
  -3  -4  20   15.20    2.50
   3  -4 -20   11.30    2.60
  -3   4  20   13.70    2.60
   2  -4 -20    0.50    1.50
  -2  -4  20    1.00    1.30
   2   4 -20   -0.30    1.20
  -2   4  20    3.10    1.60
  -1  -4  20   13.10    2.40
   1  -4 -20   13.20    2.80
   1   4 -20   12.00    2.40
  -1   4  20   11.30    2.30
   0  -4 -20    3.70    1.60
   0  -4  20    0.50    1.30
   0   4  20    3.80    1.50
   0   4 -20   -0.90    1.10
   1  -4  20    8.00    2.10
  -1  -4 -20    8.20    2.30
  -1   4 -20   11.20    2.40
  -2  -4 -20    4.80    2.10
   2  -4  20    9.10    2.20
   2   4  20    7.10    2.00
  -2   4 -20    5.20    2.00
   3  -4  20   44.80    4.40
  -3   4 -20   36.10    4.50
   3   4  20   37.00    4.50
  -4  -4 -20    6.00    2.10
   4  -4  20    5.40    2.00
  -4   4 -20    8.90    2.50
  -5  -4 -20    0.30    1.80
   5  -4  20    0.30    1.40
  -5   4 -20    2.50    2.20
  -6  -4 -20    2.20    2.10
   6  -4  20   -0.70    1.60
  -6   4 -20   -0.50    1.50
   5  -5 -20    1.90    1.90
  -5   5  20    3.70    2.50
   5   5 -20    1.90    1.90
   4  -5 -20    1.80    1.60
  -4  -5  20   -1.70    1.40
  -4   5  20    1.30    1.80
   3  -5 -20    8.00    2.50
  -3  -5  20    6.80    2.10
  -3   5  20    9.10    2.30
  -2  -5  20    8.90    2.30
   2  -5 -20   13.40    2.80
   2   5 -20   11.80    2.70
  -2   5  20    8.20    2.30
   1  -5 -20    0.60    1.60
  -1  -5  20    3.50    1.60
   1   5 -20    6.70    2.10
   0  -5 -20    2.50    1.90
   0  -5  20    1.60    1.50
   0   5 -20    3.90    1.90
  -1  -5 -20    0.30    1.50
   1  -5  20    1.40    1.50
  -1   5 -20    2.60    2.10
  -2  -5 -20    3.50    1.90
   2  -5  20    3.60    1.80
  -2   5 -20    1.20    1.70
   2   5  20    3.30    1.90
  -3  -5 -20   -0.60    1.60
   3  -5  20    1.30    1.70
   3   5  20    1.60    1.70
  -3   5 -20    2.00    1.90
   4  -5  20    3.00    2.10
  -4  -5 -20    7.40    2.50
[truncated: 40,439 more chars]
