# Supplementary material for: Benzyl­hexa­decyl­dimethyl­ammonium chloride dihydrate
Source: IUCrdata. 2023 Feb 9;8(Pt 2):x230096. doi: 10.1107/S2414314623000962 (PMC9993895; doi:10.1107/S2414314623000962)
Supplement: Supplementary file 2 [file x-08-x230096-Isup2.hkl]

data_I                                                                          
_shelx_title ' qac5_0m_a.res in P2(1)'                                          
_shelx_refln_list_code          4                                               
_shelx_F_calc_maximum      176.45                                               
_exptl_crystal_F_000       480.00                                               
_reflns_d_resolution_high  0.7492                                               
                                                                                
loop_                                                                           
 _space_group_symop_operation_xyz                                               
 'x, y, z'                                                                      
 '-x, y+1/2, -z'                                                                
                                                                                
_cell_length_a     9.0510                                                       
_cell_length_b     7.0129                                                       
_cell_length_c    20.8990                                                       
_cell_angle_alpha  90.000                                                       
_cell_angle_beta   92.388                                                       
_cell_angle_gamma  90.000                                                       
                                                                                
_shelx_F_squared_multiplier     1.000                                           
                                                                                
loop_                                                                           
 _refln_index_h                                                                 
 _refln_index_k                                                                 
 _refln_index_l                                                                 
 _refln_F_squared_calc                                                          
 _refln_F_squared_meas                                                          
 _refln_F_squared_sigma                                                         
 _refln_observed_status                                                         
   1  -9   0         27.99         38.91         7.61 o                         
   2  -9   0          3.85          3.03         5.34 o                         
   3  -9   0          5.46          7.95         7.58 o                         
   0  -8   0        121.95        126.04        15.53 o                         
   1  -8   0          3.14          9.05         4.46 o                         
   2  -8   0         35.03         43.07         7.19 o                         
   3  -8   0         22.34         19.44         8.85 o                         
   4  -8   0         81.91         87.40        14.81 o                         
   5  -8   0          0.57         -0.36         6.14 o                         
   6  -8   0          1.92          0.72         6.14 o                         
   1  -7   0         10.74         16.37         6.50 o                         
   2  -7   0         16.43         16.83         4.32 o                         
   3  -7   0         23.36         27.33         5.34 o                         
   4  -7   0        564.91        634.34        18.08 o                         
   5  -7   0         92.96         78.33         6.30 o                         
   6  -7   0         34.11         37.88         8.33 o                         
   7  -7   0         12.13          7.95         4.60 o                         
   8  -7   0          5.64         14.81         9.03 o                         
   0  -6   0        481.09        539.15        27.81 o                         
   1  -6   0         19.92         20.29         4.21 o                         
   2  -6   0        207.63        222.96         7.11 o                         
   3  -6   0         79.94         83.44         4.82 o                         
   4  -6   0        194.51        192.80        10.64 o                         
   5  -6   0        100.17         96.71        12.82 o                         
   6  -6   0         13.64         16.61         7.22 o                         
   7  -6   0         98.39        125.32        16.97 o                         
   8  -6   0         14.30         16.97         8.67 o                         
   9  -6   0         23.08         29.25        10.47 o                         
   1  -5   0         33.98         29.57         2.34 o                         
   2  -5   0        170.85        186.15        12.98 o                         
   3  -5   0         28.61         31.88         5.78 o                         
   4  -5   0        697.44        696.86        24.31 o                         
   5  -5   0         36.54         41.45         5.38 o                         
   6  -5   0          1.18          0.93         4.88 o                         
   7  -5   0         76.65         78.73        12.64 o                         
   8  -5   0         54.34         88.12        13.72 o                         
   9  -5   0         31.23         34.31        10.11 o                         
  10  -5   0         21.36         20.59         9.03 o                         
   0  -4   0       5024.10       5384.48       123.68 o                         
   1  -4   0         27.79         30.29         4.76 o                         
   2  -4   0        113.06        106.39         6.11 o                         
   3  -4   0        455.30        426.72        16.03 o                         
   4  -4   0        183.52        176.24         8.58 o                         
   5  -4   0        246.55        268.41        14.08 o                         
   6  -4   0         42.92         38.60         5.01 o                         
   7  -4   0         39.13         37.74         5.78 o                         
   8  -4   0          0.91          7.22         4.69 o                         
   9  -4   0         17.71         16.97         6.86 o                         
  10  -4   0         45.21         34.67        10.83 o                         
   1  -3   0        909.07        938.10        23.12 o                         
   2  -3   0         49.05         48.72         3.99 o                         
   3  -3   0         55.41         46.08         3.90 o                         
   4  -3   0        895.41        845.94        21.61 o                         
   5  -3   0         23.61         26.14         2.50 o                         
   6  -3   0        146.18        143.61         7.71 o                         
   7  -3   0          5.25          5.42         2.52 o                         
   8  -3   0         66.20         81.62        11.92 o                         
   9  -3   0         45.56         42.25         9.39 o                         
  10  -3   0         21.63         21.67         8.31 o                         
  11  -3   0         18.92         20.95         8.31 o                         
   0  -2   0      31135.85      34425.32      1373.28 o                         
   1  -2   0        364.51        397.60        12.51 o                         
   2  -2   0        642.87        710.78        22.08 o                         
   3  -2   0        228.95        222.86         6.61 o                         
   4  -2   0        384.99        436.55        11.78 o                         
   5  -2   0        356.67        332.50        10.05 o                         
   6  -2   0          2.94          3.90         1.38 o                         
   7  -2   0         98.34         99.69         4.99 o                         
   8  -2   0         25.49         25.18         3.60 o                         
   9  -2   0         65.72         63.20        10.47 o                         
  10  -2   0         20.33         14.81         6.14 o                         
  11  -2   0         12.79         22.39         8.31 o                         
   1  -1   0        323.95        270.46         8.81 o                         
   2  -1   0       1349.59       1534.73        30.83 o                         
   3  -1   0       1150.36       1108.44        26.48 o                         
   4  -1   0       1899.22       1955.97        46.36 o                         
   5  -1   0        650.96        698.95        15.98 o                         
   6  -1   0        124.26        119.06         4.55 o                         
   7  -1   0         45.14         40.53         3.23 o                         
   8  -1   0          4.42          1.31         1.53 o                         
   9  -1   0         37.53         29.29         3.38 o                         
  10  -1   0         23.83         23.24         5.23 o                         
  11  -1   0         43.73         43.28        10.11 o                         
   1   0   0         43.86         36.84         2.53 o                         
   2   0   0       1367.22       1484.44        34.54 o                         
   3   0   0          0.51          3.58         0.96 o                         
   4   0   0       2640.40       3087.16        71.65 o                         
   5   0   0        972.86       1018.38        25.57 o                         
   6   0   0         18.10         17.77         2.22 o                         
   7   0   0        107.56        102.39         9.15 o                         
   8   0   0         35.51         35.82         5.21 o                         
   9   0   0        319.61        362.80        13.14 o                         
  10   0   0         62.48         60.62        16.79 o                         
  11   0   0          5.72         14.08         7.58 o                         
  12   0   0          0.09          8.31         8.31 o                         
   1   1   0        345.25        286.92        12.14 o                         
   2   1   0       1355.70       1510.85        43.67 o                         
   3   1   0       1130.63       1085.21        59.77 o                         
   4   1   0       1933.59       1973.10        56.94 o                         
   5   1   0        649.88        715.61        28.17 o                         
   6   1   0        122.11        102.96        11.01 o                         
   7   1   0         45.41         39.05        17.33 o                         
   8   1   0          6.02         -1.15         2.07 o                         
   9   1   0         39.09         41.53         8.67 o                         
  10   1   0         24.10         31.42         8.31 o                         
  11   1   0         44.63         59.40         7.90 o                         
  12   1   0         15.59         30.34        10.47 o                         
   0   2   0      31031.53      35376.00       970.41 o                         
   1   2   0        361.07        374.64        12.56 o                         
   2   2   0        646.35        731.13        26.79 o                         
   3   2   0        229.61        223.90         7.08 o                         
   4   2   0        376.22        421.49        12.22 o                         
   5   2   0        348.39        341.21        13.80 o                         
   6   2   0          2.55          3.72         2.07 o                         
   7   2   0        100.39        121.70        12.64 o                         
   8   2   0         24.92         17.35         8.67 o                         
   9   2   0         64.17         63.75         7.02 o                         
  10   2   0         19.98         12.46         4.60 o                         
  11   2   0         12.97         15.53         8.67 o                         
   1   3   0        895.38        953.54        23.48 o                         
   2   3   0         51.13         52.58         3.40 o                         
   3   3   0         56.88         51.46         3.53 o                         
   4   3   0        915.84        867.74        22.52 o                         
   5   3   0         23.74         20.73         5.24 o                         
   6   3   0        144.45        140.08         7.59 o                         
   7   3   0          5.30          4.94         2.18 o                         
   8   3   0         67.93         74.55         7.53 o                         
   9   3   0         46.52         40.73         9.03 o                         
  10   3   0         21.21         21.24         5.55 o                         
  11   3   0         18.94         31.06        10.83 o                         
   0   4   0       4978.91       5481.23       217.01 o                         
   1   4   0         26.90         30.22         2.71 o                         
   2   4   0        116.68        107.42         4.85 o                         
   3   4   0        457.05        452.36        13.20 o                         
   4   4   0        182.66        172.40         7.00 o                         
   5   4   0        245.95        242.16         9.30 o                         
   6   4   0         42.22         40.21         4.10 o                         
   7   4   0         41.83         44.56         4.49 o                         
   8   4   0          0.99          1.41         6.14 o                         
   9   4   0         16.49          8.12         5.78 o                         
  10   4   0         44.81         48.37         7.35 o                         
   1   5   0         35.58         38.79         4.46 o                         
   2   5   0        169.13        178.15         7.19 o                         
   3   5   0         25.34         27.71         3.43 o                         
   4   5   0        708.97        680.42        19.74 o                         
   5   5   0         37.61         35.29         4.28 o                         
   6   5   0          1.52         -1.96         1.96 o                         
   7   5   0         77.14         81.31         6.46 o                         
   8   5   0         53.66         58.18         8.31 o                         
   9   5   0         31.64         49.74         7.35 o                         
  10   5   0         21.34         16.54        11.20 o                         
   0   6   0        471.29        466.56        27.45 o                         
   1   6   0         20.53         27.17         5.06 o                         
   2   6   0        208.20        229.41        12.82 o                         
   3   6   0         79.31         82.44         7.65 o                         
   4   6   0        192.85        187.33         8.53 o                         
   5   6   0         95.54        100.46         7.08 o                         
   6   6   0         13.60         13.69         3.40 o                         
   7   6   0         99.02        120.27        10.73 o                         
   8   6   0         14.17         17.01        16.97 o                         
   9   6   0         24.23         23.53         6.51 o                         
   1   7   0         12.57          6.77         3.44 o                         
   2   7   0         16.58         12.01         3.95 o                         
   3   7   0         24.76         30.06         5.34 o                         
   4   7   0        566.68        588.34        24.38 o                         
   5   7   0         93.65         74.78         9.75 o                         
   6   7   0         35.52         38.38         6.42 o                         
   7   7   0         12.20          9.39         7.58 o                         
   0   8   0        124.35        107.26        14.45 o                         
   1   8   0          2.97          0.04         3.79 o                         
   2   8   0         35.21         37.74         6.37 o                         
   3   8   0         21.36         33.25         6.68 o                         
   4   8   0         82.27         73.66         9.06 o                         
   5   8   0          0.54          1.40         4.32 o                         
   6   8   0          1.90          4.33         6.50 o                         
   1   9   0         28.03         36.71         7.53 o                         
   2   9   0          3.61         -2.10         3.99 o                         
   3   9   0          5.49          3.23         4.46 o                         
  -3  -9   1          3.83         11.20         8.31 o                         
  -2  -9   1         19.92         21.70         6.51 o                         
  -1  -9   1         11.29         10.79         6.00 o                         
   0  -9   1          4.20          4.26         5.19 o                         
   1  -9   1         26.32         24.58         8.49 o                         
   2  -9   1          1.59          9.39         7.58 o                         
   3  -9   1         16.12         34.31        11.20 o                         
  -6  -8   1          4.94         -0.36         6.86 o                         
  -5  -8   1         14.25         12.64         8.31 o                         
  -4  -8   1          2.79          1.44         5.78 o                         
  -3  -8   1         26.15         24.19         8.49 o                         
  -2  -8   1          6.93          4.57         4.32 o                         
  -1  -8   1          7.80          6.26         6.68 o                         
   0  -8   1         32.52         39.18         6.89 o                         
   1  -8   1         14.52         19.49         5.23 o                         
   2  -8   1         26.72         35.11         6.62 o                         
   3  -8   1          1.95         -1.44         6.14 o                         
   4  -8   1         44.54         51.64        11.56 o                         
   5  -8   1          9.21          3.97         6.86 o                         
   6  -8   1         22.59         26.36        10.11 o                         
  -8  -7   1          9.74         10.47         8.67 o                         
  -7  -7   1          4.19         -5.78         5.78 o                         
  -6  -7   1          6.75         20.22         7.95 o                         
  -5  -7   1          9.62         13.00         6.86 o                         
  -4  -7   1         56.05         67.11        13.72 o                         
  -3  -7   1         29.53         20.83         4.85 o                         
  -2  -7   1         62.42         66.97         7.55 o                         
  -1  -7   1          1.32          3.17         2.93 o                         
   0  -7   1         72.07         71.13         7.79 o                         
   1  -7   1         20.80         28.20         5.19 o                         
   2  -7   1         16.81         18.07         4.21 o                         
   3  -7   1         52.09         60.37         8.67 o                         
   4  -7   1        223.34        217.79         9.22 o                         
   5  -7   1         57.57         69.63         9.69 o                         
   6  -7   1         25.79         22.58         4.06 o                         
   7  -7   1         17.01         15.80         3.98 o                         
  -9  -6   1          8.71         13.36         9.03 o                         
  -8  -6   1         51.64         58.87        12.64 o                         
  -7  -6   1        118.27        122.07        16.25 o                         
  -6  -6   1         25.96         43.70         9.75 o                         
  -5  -6   1         81.38         93.60         8.85 o                         
  -4  -6   1         11.82         11.17         3.70 o                         
  -3  -6   1         72.69         71.90         9.03 o                         
  -2  -6   1         35.00         34.30         2.96 o                         
  -1  -6   1         28.00         35.59         7.58 o                         
   0  -6   1         49.32         49.78         5.74 o                         
   1  -6   1         32.78         36.03         9.93 o                         
   2  -6   1        190.94        194.64         7.45 o                         
   3  -6   1          7.85          5.22         1.86 o                         
   4  -6   1         36.34         38.43         3.51 o                         
   5  -6   1         44.00         36.84         8.67 o                         
   6  -6   1         15.89         13.72         7.58 o                         
   7  -6   1         17.35         22.03         8.67 o                         
   8  -6   1        104.97        115.20        16.61 o                         
   9  -6   1         19.36         24.56         9.39 o                         
 -10  -5   1          4.60          1.44         7.22 o                         
  -9  -5   1         32.59         37.56        10.47 o                         
  -8  -5   1         17.31         22.75         8.31 o                         
  -7  -5   1          4.20          1.44         4.69 o                         
  -6  -5   1         17.64         10.40         5.42 o                         
  -5  -5   1        154.67        178.11         9.61 o                         
  -4  -5   1         61.51         74.28         6.58 o                         
  -3  -5   1          0.30          1.25         2.07 o                         
  -2  -5   1        424.73        438.71        16.58 o                         
  -1  -5   1         66.81         70.49         9.75 o                         
   0  -5   1        284.09        275.49         6.42 o                         
   1  -5   1         62.21         65.66         3.28 o                         
   2  -5   1         82.14         88.43        10.29 o                         
   3  -5   1        121.09        123.21        13.72 o                         
   4  -5   1       1043.31       1010.64        84.87 o                         
   5  -5   1        146.96        171.48         9.28 o                         
   6  -5   1         34.47         33.95         7.58 o                         
   7  -5   1         86.46         79.45        12.28 o                         
   8  -5   1        592.76        656.48        37.56 o                         
   9  -5   1          7.21         15.17         7.95 o                         
  10  -5   1         21.42         18.78         9.03 o                         
 -10  -4   1         58.46         44.78        10.83 o                         
  -9  -4   1         21.88         37.20         9.39 o                         
  -8  -4   1         26.84         23.84         7.58 o                         
  -7  -4   1         75.51         73.99        13.18 o                         
  -6  -4   1          6.31          0.89         2.34 o                         
  -5  -4   1        273.68        270.43        16.25 o                         
  -4  -4   1          5.61          6.14         3.25 o                         
  -3  -4   1        421.89        398.61        15.15 o                         
  -2  -4   1          6.82          5.24         2.04 o                         
  -1  -4   1        352.33        385.51        10.68 o                         
   0  -4   1         41.39         39.47         2.91 o                         
   1  -4   1         38.18         31.11         1.80 o                         
   2  -4   1        115.02        105.50         5.96 o                         
   3  -4   1        187.48        185.59         8.48 o                         
   4  -4   1        450.71        429.01        15.63 o                         
   5  -4   1          6.96          9.37         2.46 o                         
   6  -4   1        178.89        183.35        15.87 o                         
   7  -4   1         15.81         12.28         6.14 o                         
   8  -4   1        290.97        261.07        20.22 o                         
   9  -4   1          6.03          6.50         5.78 o                         
  10  -4   1          3.78          2.17         7.22 o                         
 -11  -3   1         43.05         46.95        10.83 o                         
 -10  -3   1          5.39         -2.53         6.14 o                         
  -9  -3   1         52.62         45.14         9.75 o                         
  -8  -3   1         62.28         66.79         6.68 o                         
  -7  -3   1         51.10         55.39         5.72 o                         
  -6  -3   1        120.60        111.15         6.91 o                         
  -5  -3   1        137.84        144.29         5.61 o                         
  -4  -3   1        105.57        106.18         4.43 o                         
  -3  -3   1         66.95         72.26         3.26 o                         
  -2  -3   1        136.67        130.88         4.72 o                         
  -1  -3   1       1551.37       1678.80        39.94 o                         
   0  -3   1        251.54        266.82         6.58 o                         
   1  -3   1        344.32        348.27        12.37 o                         
   2  -3   1        289.25        292.93        10.95 o                         
   3  -3   1        245.06        237.03        13.54 o                         
   4  -3   1       1344.84       1306.63        31.29 o                         
   5  -3   1        134.05        134.82         6.19 o                         
   6  -3   1         76.05         67.72         5.72 o                         
   7  -3   1          3.58          0.14         2.00 o                         
   8  -3   1        682.08        725.10        36.84 o                         
   9  -3   1          0.46         -3.61         5.06 o                         
  10  -3   1         33.64         37.56         9.03 o                         
  11  -3   1          1.26          1.81         6.50 o                         
 -11  -2   1          0.12         10.83         6.86 o                         
 -10  -2   1         20.02         20.59         7.58 o                         
  -9  -2   1         21.92          8.50         2.97 o                         
  -8  -2   1         22.93         13.32         5.63 o                         
  -7  -2   1         65.30         59.71         4.57 o                         
  -6  -2   1         42.68         44.04         3.64 o                         
  -5  -2   1        112.37        108.53         4.89 o                         
  -4  -2   1         74.81         78.18         5.15 o                         
  -3  -2   1        658.67        640.92        16.16 o                         
  -2  -2   1         26.20         30.18         2.68 o                         
  -1  -2   1       1525.40       1688.96        39.26 o                         
   0  -2   1       2145.75       2402.04        46.85 o                         
   1  -2   1       1160.35       1050.91        31.53 o                         
   2  -2   1        980.48       1057.04        30.89 o                         
   3  -2   1         69.70         70.51         2.96 o                         
   4  -2   1       3608.75       3845.17        76.56 o                         
   5  -2   1         39.24         35.58         4.48 o                         
   6  -2   1        156.08        152.53         5.34 o                         
   7  -2   1         90.53         91.50         4.69 o                         
   8  -2   1        364.68        316.70        11.27 o                         
   9  -2   1         17.94         24.54         6.86 o                         
  10  -2   1          2.22          2.89         5.06 o                         
  11  -2   1         29.87         52.73        11.20 o                         
 -11  -1   1         80.54         84.51        13.00 o                         
 -10  -1   1          4.24          1.40         2.58 o                         
  -9  -1   1         82.20         84.48         6.05 o                         
  -8  -1   1          1.60         -0.02         1.57 o                         
  -7  -1   1         39.12         38.17         3.14 o                         
  -6  -1   1         10.99          8.73         1.57 o                         
  -5  -1   1         58.10         56.60         3.36 o                         
  -4  -1   1        423.66        379.36         9.34 o                         
  -3  -1   1        156.95        152.37         5.00 o                         
  -2  -1   1       3155.49       3491.21        80.62 o                         
  -1  -1   1       1032.69       1045.69        30.77 o                         
   0  -1   1        424.79        408.06        12.38 o                         
   1  -1   1        139.64        129.94        10.83 o                         
   2  -1   1         55.08         51.10         1.81 o                         
   3  -1   1       1098.64       1110.12        22.48 o                         
   4  -1   1        593.20        526.17        14.17 o                         
   5  -1   1       1020.80       1078.94        23.56 o                         
   6  -1   1        181.11        195.81         6.22 o                         
   7  -1   1        176.44        173.72         6.09 o                         
   8  -1   1        731.89        674.88        19.81 o                         
   9  -1   1         55.63         57.18         4.50 o                         
  10  -1   1         69.90         71.99        15.35 o                         
  11  -1   1          5.55         11.56         8.67 o                         
 -12   0   1         88.00        126.76        16.97 o                         
 -11   0   1          5.03          8.16         7.95 o                         
 -10   0   1         31.13         32.53        16.97 o                         
  -9   0   1        129.01        132.38        10.07 o                         
  -8   0   1          1.21          0.84         1.47 o                         
  -7   0   1         39.72         34.90         5.06 o                         
  -6   0   1         36.07         31.16         3.83 o                         
  -5   0   1        553.54        609.17        20.17 o                         
  -4   0   1        404.56        436.93        14.68 o                         
  -3   0   1        366.03        401.64        13.36 o                         
  -2   0   1        313.31        322.94         8.26 o                         
  -1   0   1         90.73         90.87         3.32 o                         
   1   0   1       1660.54       1648.62        46.22 o                         
   2   0   1         77.59         87.56         3.70 o                         
   3   0   1        906.01        802.27        40.20 o                         
   4   0   1       3516.78       3961.16        91.32 o                         
   5   0   1         21.32         16.89         2.06 o                         
   6   0   1        194.53        197.62         7.20 o                         
   7   0   1        141.40        153.19         6.67 o                         
   8   0   1        449.92        419.72        13.47 o                         
   9   0   1         83.12         91.50         6.55 o                         
  10   0   1         18.70         18.10         5.78 o                         
  11   0   1          5.01          7.58         7.22 o                         
  12   0   1          9.43         20.59         9.03 o                         
 -12   1   1          2.56          0.36         7.95 o                         
 -11   1   1         81.61         89.33         9.66 o                         
 -10   1   1          4.58          9.39         6.14 o                         
  -9   1   1         82.53         76.20        11.56 o                         
  -8   1   1          2.12          2.63         2.60 o                         
  -7   1   1         36.70         37.22         4.25 o                         
  -6   1   1         12.77          6.27         2.07 o                         
  -5   1   1         59.28         50.06         4.16 o                         
  -4   1   1        443.72        407.82        13.36 o                         
  -3   1   1        153.97        147.45         9.21 o                         
  -2   1   1       3152.91       3557.49        80.62 o                         
  -1   1   1       1042.38       1092.92        30.64 o                         
   0   1   1        417.50        418.40        12.51 o                         
   1   1   1        147.80        131.78         3.96 o                         
   2   1   1         53.06         47.63         3.61 o                         
   3   1   1       1079.02       1019.66        54.35 o                         
   4   1   1        588.41        561.67        22.19 o                         
   5   1   1       1019.42       1115.03        33.70 o                         
   6   1   1        178.21        192.08         9.04 o                         
   7   1   1        177.01        171.78         8.79 o                         
   8   1   1        733.18        711.81        24.62 o                         
   9   1   1         54.70         56.30         6.42 o                         
  10   1   1         69.11         53.81        10.83 o                         
  11   1   1          5.57          9.03         6.86 o                         
 -11   2   1          0.12          0.00         6.14 o                         
 -10   2   1         20.11         15.74         4.77 o                         
  -9   2   1         20.96         14.44         4.42 o                         
  -8   2   1         23.82         21.76         3.30 o                         
  -7   2   1         66.97         78.59         8.71 o                         
  -6   2   1         44.25         39.94         3.54 o                         
  -5   2   1        107.14         98.86         9.26 o                         
  -4   2   1         74.96         80.30         5.42 o                         
  -3   2   1        652.70        637.58        51.82 o                         
  -2   2   1         26.81         28.38         2.15 o                         
  -1   2   1       1529.33       1687.55        39.54 o                         
   0   2   1       2154.86       2291.77        54.35 o                         
   1   2   1       1175.78       1099.03        25.85 o                         
   2   2   1        990.12       1036.05        25.44 o                         
   3   2   1         69.41         83.18         3.72 o                         
   4   2   1       3589.42       3752.85       108.66 o                         
   5   2   1         37.03         40.69         4.25 o                         
   6   2   1        154.90        157.56         7.97 o                         
   7   2   1         90.84         98.92         7.50 o                         
   8   2   1        360.54        330.58        14.39 o                         
   9   2   1         18.61         21.86         4.85 o                         
  10   2   1          2.27         -0.95         3.97 o                         
  11   2   1         30.38         53.09        11.92 o                         
 -11   3   1         42.14         31.06        11.20 o                         
 -10   3   1          5.27          7.58         4.41 o                         
  -9   3   1         53.21         46.71         8.85 o                         
  -8   3   1         64.04         75.31         7.53 o                         
  -7   3   1         51.54         49.66         4.50 o                         
  -6   3   1        118.89        108.38         7.55 o                         
  -5   3   1        138.49        127.24        11.38 o                         
  -4   3   1        106.39        105.10         4.82 o                         
  -3   3   1         68.84         70.00         3.98 o                         
  -2   3   1        139.88        129.71         8.19 o                         
  -1   3   1       1537.81       1711.65        40.31 o                         
   0   3   1        261.56        292.72         8.06 o                         
   1   3   1        341.25        351.94         9.91 o                         
   2   3   1        290.33        307.84        10.77 o                         
   3   3   1        251.23        225.49         7.70 o                         
   4   3   1       1340.55       1270.02        41.27 o                         
   5   3   1        130.33        131.97         5.96 o                         
   6   3   1         76.02         72.12         5.15 o                         
   7   3   1          3.40          2.50         1.99 o                         
   8   3   1        683.67        675.75        20.54 o                         
   9   3   1          0.35         -0.75         3.25 o                         
  10   3   1         33.00         34.41         6.64 o                         
  11   3   1          1.32         -2.92         7.40 o                         
 -10   4   1         58.47         67.33         8.67 o                         
  -9   4   1         20.78         14.47         7.04 o                         
  -8   4   1         26.96         23.79        10.29 o                         
  -7   4   1         79.21         79.03         7.61 o                         
  -6   4   1          6.33          5.22         3.36 o                         
  -5   4   1        279.48        269.57         9.78 o                         
  -4   4   1          5.60          5.97         1.70 o                         
  -3   4   1        420.92        408.14        12.22 o                         
  -2   4   1          6.48          5.83         1.52 o                         
  -1   4   1        345.29        384.77        11.30 o                         
   0   4   1         46.12         41.52         4.21 o                         
   1   4   1         40.16         38.47         4.09 o                         
   2   4   1        120.63        119.35         7.62 o                         
   3   4   1        186.96        175.30         6.94 o                         
   4   4   1        443.01        406.17        12.85 o                         
   5   4   1          6.33          6.95         2.20 o                         
   6   4   1        175.84        177.99         8.05 o                         
   7   4   1         14.00         11.40         3.78 o                         
   8   4   1        285.95        269.81        11.08 o                         
   9   4   1          5.46          4.86         3.70 o                         
  10   4   1          3.75         -1.53         4.51 o                         
 -10   5   1          4.72          6.29         5.23 o                         
  -9   5   1         34.34         27.97         6.37 o                         
  -8   5   1         17.68         20.28         5.42 o                         
  -7   5   1          4.42          2.17         3.32 o                         
  -6   5   1         15.38         15.85         3.11 o                         
  -5   5   1        154.15        161.80        12.76 o                         
  -4   5   1         60.97         53.25         4.69 o                         
  -3   5   1          0.37         -0.72         1.46 o                         
  -2   5   1        421.69        421.55        12.96 o                         
  -1   5   1         67.29         66.84         5.37 o                         
   0   5   1        292.86        313.96        12.64 o                         
   1   5   1         66.52         60.78         6.50 o                         
   2   5   1         83.44         76.83         6.58 o                         
   3   5   1        115.67        119.55         6.00 o                         
   4   5   1       1043.32        992.41        26.96 o                         
   5   5   1        144.41        159.54         9.60 o                         
   6   5   1         35.55         43.69         4.79 o                         
   7   5   1         88.01         85.36         6.80 o                         
   8   5   1        592.19        602.87        37.92 o                         
   9   5   1          7.56          6.76         4.58 o                         
  10   5   1         21.43         22.65         7.02 o                         
  -9   6   1          8.23         15.07         5.86 o                         
  -8   6   1         49.29         55.43         7.79 o                         
  -7   6   1        117.85        120.85        26.54 o                         
  -6   6   1         26.36         27.68         4.34 o                         
  -5   6   1         79.84         93.73         6.87 o                         
  -4   6   1         11.79          7.93         2.75 o                         
  -3   6   1         74.51         67.69         5.40 o                         
  -2   6   1         35.50         29.57         4.60 o                         
  -1   6   1         27.76         25.59         4.32 o                         
   0   6   1         49.76         37.42         9.57 o                         
   1   6   1         31.19         32.37         4.85 o                         
   2   6   1        190.89        175.75        19.30 o                         
   3   6   1          7.71          9.20         3.61 o                         
   4   6   1         36.40         36.49         5.62 o                         
   5   6   1         43.10         44.08         4.90 o                         
   6   6   1         17.69         22.82         3.93 o                         
   7   6   1         18.01         18.98         5.83 o                         
   8   6   1        103.58        129.98        11.31 o                         
   9   6   1         20.69         24.95         6.37 o                         
  -8   7   1         10.25         11.72         5.49 o                         
  -7   7   1          4.39          5.44         4.46 o                         
  -6   7   1          7.03          4.09         3.34 o                         
  -5   7   1          9.38          6.03         3.11 o                         
  -4   7   1         56.15         57.03         7.27 o                         
  -3   7   1         30.09         34.24         5.74 o                         
  -2   7   1         62.42         60.13         6.99 o                         
  -1   7   1          1.67          3.07         3.25 o                         
   0   7   1         72.54         84.90        14.45 o                         
   1   7   1         22.18         28.17         6.32 o                         
   2   7   1         16.38         13.99         3.95 o                         
   3   7   1         52.21         63.25         9.39 o                         
   4   7   1        223.93        206.80        12.26 o                         
   5   7   1         55.86         51.06         6.88 o                         
   6   7   1         26.20         26.85         5.60 o                         
   7   7   1         17.05         17.70         7.95 o                         
  -6   8   1          4.98         13.00         7.58 o                         
  -5   8   1         13.77         19.86         5.62 o                         
  -4   8   1          2.74          2.41         4.21 o                         
  -3   8   1         24.93         19.66         5.03 o                         
  -2   8   1          7.08          9.19         4.16 o                         
  -1   8   1          8.02          4.98         3.81 o                         
   0   8   1         31.04         33.74        13.00 o                         
   1   8   1         14.70         13.95         5.06 o                         
   2   8   1         26.56         33.65        11.01 o                         
   3   8   1          1.91          4.96         3.64 o                         
   4   8   1         46.16         44.78         7.25 o                         
   5   8   1          9.69         15.06         5.74 o                         
   6   8   1         22.81         18.59        11.92 o                         
  -3   9   1          3.78          1.20         4.58 o                         
  -2   9   1         19.68         17.39         5.20 o                         
  -1   9   1         11.43         13.48         5.38 o                         
   0   9   1          4.02         -0.73         4.15 o                         
   1   9   1         26.25         32.47         6.88 o                         
   2   9   1          1.70         -4.26         4.46 o                         
   3   9   1         16.19         15.60         6.11 o                         
  -3  -9   2          9.33          5.42         7.40 o                         
  -2  -9   2         20.94         18.04         6.68 o                         
  -1  -9   2         24.60         29.59         7.27 o                         
   0  -9   2          0.57          2.42         4.94 o                         
   1  -9   2         11.03         19.56        12.82 o                         
   2  -9   2          0.38          7.22         7.58 o                         
   3  -9   2          8.43         10.47         7.95 o                         
  -6  -8   2         11.03          7.58         8.31 o                         
  -5  -8   2         11.37         20.59         9.39 o                         
  -4  -8   2          9.72          4.81         4.42 o                         
  -3  -8   2         28.87         30.87         6.25 o                         
  -2  -8   2          4.52          5.73         3.99 o                         
  -1  -8   2          9.22         10.02         4.68 o                         
   0  -8   2         39.88         36.43         6.62 o                         
   1  -8   2         69.14         87.19         9.51 o                         
   2  -8   2          3.06         -2.76         6.86 o                         
   3  -8   2         36.96         61.39        11.92 o                         
   4  -8   2         86.17        117.01        16.97 o                         
   5  -8   2         25.86         22.75         9.03 o                         
   6  -8   2         41.23         44.78        12.28 o                         
  -8  -7   2          2.81          3.25         7.22 o                         
  -7  -7   2         25.00         20.95         9.39 o                         
  -6  -7   2          8.17          7.95         6.86 o                         
  -5  -7   2         51.62         52.75         7.35 o                         
  -4  -7   2        126.77        149.84        11.71 o                         
  -3  -7   2          1.48          1.04         2.93 o                         
  -2  -7   2         42.64         50.17         7.95 o                         
  -1  -7   2         48.77         48.01         6.37 o                         
   0  -7   2        103.42        132.61        10.34 o                         
   1  -7   2         16.47         21.45         4.58 o                         
   2  -7   2         38.81         42.27         6.42 o                         
   3  -7   2          1.68          1.63         3.06 o                         
   4  -7   2         41.46         28.50         5.36 o                         
   5  -7   2         20.64         18.50         4.53 o                         
   6  -7   2          0.89         -0.37         2.62 o                         
   7  -7   2         21.30         26.08         4.43 o                         
  -9  -6   2        235.70        246.99        26.00 o                         
  -8  -6   2         12.86         27.45         9.03 o                         
  -7  -6   2         20.26         21.31         7.58 o                         
  -6  -6   2         15.05         21.45         4.86 o                         
  -5  -6   2        109.18         93.86         8.48 o                         
  -4  -6   2          4.75          6.14         3.29 o                         
  -3  -6   2        107.95        114.97         9.18 o                         
  -2  -6   2          3.77          2.71         2.55 o                         
  -1  -6   2         51.21         58.52         6.51 o                         
   0  -6   2         32.06         33.86         6.50 o                         
   1  -6   2         71.59         84.46         7.61 o                         
   2  -6   2         11.58         14.33         2.10 o                         
   3  -6   2        135.78        131.64         5.54 o                         
   4  -6   2        109.34        118.16         6.05 o                         
   5  -6   2         56.93         57.95         5.38 o                         
   6  -6   2         74.83         71.55         6.26 o                         
   7  -6   2          9.22          7.05         3.11 o                         
   8  -6   2         23.72         24.96         4.90 o                         
   9  -6   2          0.39         -0.72         3.09 o                         
 -10  -5   2          3.04         -7.22         7.22 o                         
  -9  -5   2         81.54         91.01        14.45 o                         
  -8  -5   2          1.51          0.00         5.42 o                         
  -7  -5   2        137.98        135.18        22.39 o                         
  -6  -5   2         45.12         47.52         5.88 o                         
  -5  -5   2        477.24        455.25        17.94 o                         
  -4  -5   2        441.47        446.76        17.71 o                         
  -3  -5   2         11.28         13.53         3.29 o                         
  -2  -5   2        241.37        240.54        11.11 o                         
  -1  -5   2         90.37        108.54         7.92 o                         
   0  -5   2        195.95        188.83         8.75 o                         
   1  -5   2         50.63         57.85         3.96 o                         
   2  -5   2        250.52        254.83         7.45 o                         
   3  -5   2         95.80         95.61         4.90 o                         
   4  -5   2          4.78          5.78         3.97 o                         
   5  -5   2        108.63        124.84         9.21 o                         
   6  -5   2         23.61         28.17         7.22 o                         
   7  -5   2         50.73         59.95        10.83 o                         
   8  -5   2         11.43         16.97         7.95 o                         
   9  -5   2          7.93         19.86         7.95 o                         
  10  -5   2          0.62          3.25         6.86 o                         
 -10  -4   2         67.88         58.51        12.28 o                         
  -9  -4   2        237.09        269.01        21.67 o                         
  -8  -4   2         31.40         37.98         5.54 o                         
  -7  -4   2          9.47          4.82         7.22 o                         
  -6  -4   2         42.73         47.82         8.67 o                         
  -5  -4   2         67.65         89.52         7.95 o                         
  -4  -4   2         90.41         78.63        16.07 o                         
  -3  -4   2        439.45        442.11        16.58 o                         
  -2  -4   2         66.86         62.37         6.32 o                         
  -1  -4   2        473.04        491.25        13.27 o                         
   0  -4   2         27.37         30.72         2.36 o                         
   1  -4   2        172.28        146.08         4.62 o                         
   2  -4   2         26.82         33.11         2.37 o                         
   3  -4   2        209.57        224.81        11.74 o                         
   4  -4   2         85.06         90.59         6.01 o                         
   5  -4   2         36.08         33.95         3.87 o                         
   6  -4   2        347.54        361.47        22.03 o                         
   7  -4   2         26.43         15.53         6.50 o                         
   8  -4   2         45.15         91.01        13.00 o                         
   9  -4   2          8.89          5.42         6.14 o                         
  10  -4   2          7.85         -2.17         6.14 o                         
 -11  -3   2         27.75         32.14        10.83 o                         
 -10  -3   2          3.88         -0.36         5.42 o                         
  -9  -3   2         81.58         83.78        10.11 o                         
  -8  -3   2          9.69         15.10         6.50 o                         
  -7  -3   2        145.86        138.60        17.52 o                         
  -6  -3   2        154.40        162.09         6.71 o                         
  -5  -3   2        231.78        195.16         7.20 o                         
  -4  -3   2        406.70        409.38        11.60 o                         
  -3  -3   2        200.75        198.71         6.27 o                         
  -2  -3   2         18.98         19.58         2.89 o                         
  -1  -3   2       1035.29       1087.75        26.30 o                         
   0  -3   2        134.16        127.81         4.52 o                         
   1  -3   2        166.72        162.49         4.52 o                         
   2  -3   2        604.82        614.98        19.87 o                         
   3  -3   2        145.17        123.77        11.20 o                         
   4  -3   2          7.60          9.49         3.97 o                         
   5  -3   2         33.35         38.23         3.87 o                         
   6  -3   2         17.01         22.28         3.47 o                         
   7  -3   2         45.80         41.17         7.95 o                         
   8  -3   2         74.63         87.40        11.92 o                         
   9  -3   2         13.94         19.50         7.22 o                         
  10  -3   2         16.17          8.31         6.86 o                         
  11  -3   2         38.36         49.48        11.92 o                         
 -11  -2   2         22.70         19.86         8.67 o                         
 -10  -2   2         24.67         10.11         6.14 o                         
  -9  -2   2        170.90        162.90         8.12 o                         
  -8  -2   2        102.43        103.33         6.65 o                         
  -7  -2   2          7.65          4.80         3.00 o                         
  -6  -2   2        110.18        107.46         8.63 o                         
  -5  -2   2        496.25        468.36        13.60 o                         
  -4  -2   2          5.48          6.30         2.25 o                         
  -3  -2   2        740.09        724.08        18.40 o                         
  -2  -2   2        701.84        737.34        18.04 o                         
  -1  -2   2       2662.74       2857.37        66.79 o                         
   0  -2   2       1566.26       1724.67        41.42 o                         
   1  -2   2        980.41        866.12        18.23 o                         
   2  -2   2        349.52        373.80        11.97 o                         
   3  -2   2        573.42        615.05        15.81 o                         
   4  -2   2        604.11        624.16        14.05 o                         
   5  -2   2         48.45         45.53         2.98 o                         
   6  -2   2        234.51        237.81         7.14 o                         
   7  -2   2         44.52         40.85         3.24 o                         
   8  -2   2         52.63         44.84         4.49 o                         
   9  -2   2          6.13          4.54         4.33 o                         
  10  -2   2         20.53         26.96         5.34 o                         
 -11  -1   2         52.95         46.23        10.47 o                         
 -10  -1   2          7.05          2.28         2.87 o                         
  -9  -1   2          7.21         15.23         3.34 o                         
  -8  -1   2         13.87          9.80         3.42 o                         
  -7  -1   2        211.04        211.57         8.20 o                         
  -6  -1   2         62.26         64.24         4.43 o                         
  -5  -1   2        114.59        109.12         5.55 o                         
  -4  -1   2       1149.63       1144.05        28.42 o                         
  -3  -1   2        351.22        375.88        12.64 o                         
  -2  -1   2       1415.51       1619.71        46.09 o                         
  -1  -1   2        847.89        897.01        26.05 o                         
   0  -1   2        491.33        424.51        10.00 o                         
   1  -1   2        587.17        601.37        12.64 o                         
   2  -1   2         42.09         43.62         1.57 o                         
   3  -1   2        248.76        225.76         5.76 o                         
   4  -1   2         72.24         89.52         3.72 o                         
   5  -1   2        255.26        262.98         7.21 o                         
   6  -1   2         37.44         39.74         2.88 o                         
   7  -1   2        262.34        279.31         8.33 o                         
   8  -1   2         66.87         64.32         5.12 o                         
   9  -1   2         22.87         26.40         3.71 o                         
  10  -1   2         64.38         72.50         6.38 o                         
 -12   0   2         75.91        124.59        16.97 o                         
 -11   0   2          0.99         -2.84         3.64 o                         
 -10   0   2          0.77          2.29         3.44 o                         
  -9   0   2         22.37         13.79         3.95 o                         
  -8   0   2         28.78         33.52         4.07 o                         
  -7   0   2          0.12         -1.43         1.43 o                         
  -6   0   2         22.76         16.13         2.22 o                         
  -5   0   2          9.30         10.09         1.75 o                         
  -4   0   2        337.99        332.59         9.37 o                         
  -3   0   2        123.29        127.03         4.19 o                         
  -2   0   2         21.52         23.04         1.51 o                         
  -1   0   2         25.93         30.18         1.65 o                         
   0   0   2        122.83        135.07         6.14 o                         
   1   0   2        277.60        244.91         6.32 o                         
   2   0   2        497.03        539.17        13.20 o                         
   3   0   2       2117.49       2178.87        59.08 o                         
   4   0   2        153.34        155.17         6.76 o                         
   5   0   2         77.70         87.35         5.11 o                         
   6   0   2        398.91        403.39        44.43 o                         
   7   0   2          1.46          4.48         1.75 o                         
   8   0   2         63.59         65.20         5.12 o                         
   9   0   2          8.28         13.29         2.59 o                         
  10   0   2         14.41          8.84         4.46 o                         
  11   0   2         10.73         21.67         8.31 o                         
  12   0   2        259.27        357.49        26.72 o                         
 -12   1   2         34.09         35.39        10.83 o                         
 -11   1   2         53.37         67.54        16.79 o                         
 -10   1   2          6.62          5.78         5.78 o                         
  -9   1   2          8.34         13.72         6.14 o                         
  -8   1   2         13.74         15.53         5.42 o                         
  -7   1   2        206.17        209.29        10.11 o                         
  -6   1   2         63.46         59.09         4.94 o                         
  -5   1   2        120.51         99.95         5.61 o                         
  -4   1   2       1170.74       1183.95        34.57 o                         
  -3   1   2        350.76        375.00         9.99 o                         
  -2   1   2       1400.76       1594.29        39.06 o                         
  -1   1   2        848.01        884.69        20.92 o                         
   0   1   2        466.28        391.47        12.26 o                         
   2   1   2         41.53         41.26         2.77 o                         
   3   1   2        238.04        237.11         8.55 o                         
   4   1   2         70.94         85.43         5.96 o                         
   5   1   2        262.32        271.03        10.72 o                         
   6   1   2         37.85         37.56         4.16 o                         
   7   1   2        262.37        277.54        12.23 o                         
   8   1   2         64.92         59.21         8.49 o                         
   9   1   2         21.18         19.91         9.57 o                         
  10   1   2         63.14         60.31        11.56 o                         
  11   1   2          7.18          8.31         6.86 o                         
 -11   2   2         22.40         23.11         9.39 o                         
 -10   2   2         26.40         11.20         6.86 o                         
  -9   2   2        169.72        177.75        12.44 o                         
  -8   2   2        103.65        101.39        15.53 o                         
  -7   2   2          7.39          8.06         3.04 o                         
  -6   2   2        115.82        112.40         5.26 o                         
  -5   2   2        487.07        499.30        13.77 o                         
  -4   2   2          6.68          6.41         1.35 o                         
  -3   2   2        740.05        741.94        33.40 o                         
  -2   2   2        698.03        724.28        26.72 o                         
  -1   2   2       2675.74       2954.63        67.00 o                         
   0   2   2       1569.95       1844.77        43.53 o                         
   1   2   2       1012.25        903.32        26.43 o                         
   2   2   2        347.80        357.13        11.75 o                         
   3   2   2        575.78        602.64        35.75 o                         
   4   2   2        597.65        622.28        27.45 o                         
   5   2   2         48.14         45.33         4.34 o                         
   6   2   2        235.91        252.72        10.95 o                         
   7   2   2         45.08         40.06         8.67 o                         
   8   2   2         57.34         42.88        10.47 o                         
   9   2   2          6.59          2.19         3.29 o                         
  10   2   2         20.61         -0.72         6.14 o                         
  11   2   2         18.65         26.42         6.16 o                         
 -11   3   2         26.83         35.03        10.83 o                         
 -10   3   2          4.22          3.59         7.04 o                         
  -9   3   2         85.19         80.38         8.23 o                         
  -8   3   2          9.82         13.61         7.76 o                         
  -7   3   2        147.86        145.41         6.95 o                         
  -6   3   2        153.49        161.03         7.67 o                         
  -5   3   2        241.04        218.80         7.82 o                         
  -4   3   2        410.35        400.22        14.94 o                         
  -3   3   2        194.96        188.03        10.74 o                         
  -2   3   2         23.55         30.29         2.57 o                         
  -1   3   2       1036.12       1088.31        26.68 o                         
   0   3   2        143.33        134.62         4.62 o                         
   1   3   2        166.54        145.42         6.89 o                         
   2   3   2        608.13        615.20        20.04 o                         
   3   3   2        152.61        139.08         5.49 o                         
   4   3   2          8.94         10.39         1.09 o                         
   5   3   2         31.89         37.36         3.02 o                         
   6   3   2         16.98         16.65         3.40 o                         
   7   3   2         43.55         27.18         3.53 o                         
   8   3   2         73.12         63.78         5.65 o                         
   9   3   2         14.64         12.17         3.33 o                         
  10   3   2         15.35         16.92         5.09 o                         
  11   3   2         38.56         45.45        11.92 o                         
 -10   4   2         69.42         89.32        18.96 o                         
  -9   4   2        237.05        266.66        14.41 o                         
  -8   4   2         30.41         28.68         5.11 o                         
  -7   4   2          9.76          6.68         3.32 o                         
  -6   4   2         38.62         43.27         4.24 o                         
  -5   4   2         70.01         80.80         5.51 o                         
  -4   4   2         87.64         88.92         5.47 o                         
  -3   4   2        439.02        461.72        13.41 o                         
  -2   4   2         67.52         64.95         4.09 o                         
  -1   4   2        462.17        487.49        13.66 o                         
   0   4   2         26.72         25.87         2.36 o                         
   1   4   2        176.62        164.37         7.66 o                         
   2   4   2         26.50         27.61         3.58 o                         
   3   4   2        204.67        221.79         8.06 o                         
   4   4   2         86.91         89.76         5.83 o                         
   5   4   2         36.16         33.91         3.68 o                         
   6   4   2        347.04        347.43        12.23 o                         
   7   4   2         26.03         17.88         4.13 o                         
   8   4   2         46.74         54.16         5.96 o                         
   9   4   2          8.09          9.93         4.09 o                         
  10   4   2          8.21         10.58         5.49 o                         
 -10   5   2          2.76         -4.11         8.85 o                         
  -9   5   2         83.66         99.00        28.71 o                         
  -8   5   2          1.46          1.08         3.18 o                         
  -7   5   2        139.31        154.65        11.20 o                         
  -6   5   2         43.28         42.61         4.85 o                         
  -5   5   2        482.44        449.20        14.52 o                         
  -4   5   2        439.34        464.88        14.44 o                         
  -3   5   2         10.71          7.81         2.11 o                         
  -2   5   2        239.11        233.11         8.51 o                         
  -1   5   2         90.20         95.41         6.20 o                         
   0   5   2        203.15        190.16        13.34 o                         
   1   5   2         52.43         59.39         5.60 o                         
   2   5   2        255.18        260.68        11.62 o                         
   3   5   2         91.52         90.85         9.21 o                         
   4   5   2          5.42          6.28         2.36 o                         
   5   5   2        106.36        107.44         9.92 o                         
   6   5   2         23.33         19.58         3.73 o                         
   7   5   2         51.24         52.17         5.44 o                         
   8   5   2         11.41         10.70         4.14 o                         
   9   5   2          9.03          8.37         4.97 o                         
  10   5   2          0.83          1.11         4.94 o                         
  -9   6   2        236.66        263.89        15.83 o                         
  -8   6   2         11.68          6.75         4.83 o                         
  -7   6   2         19.93         19.57         9.57 o                         
  -6   6   2         16.07         20.19         3.80 o                         
  -5   6   2        111.21        102.28         7.00 o                         
  -4   6   2          5.16          5.09         2.64 o                         
  -3   6   2        111.04        112.08         6.52 o                         
  -2   6   2          3.64          7.56         2.34 o                         
  -1   6   2         48.04         51.45         7.22 o                         
   0   6   2         32.19         32.12         4.72 o                         
   1   6   2         69.33         70.59         7.02 o                         
   2   6   2         11.14         15.01         3.70 o                         
   3   6   2        134.92        123.67         9.57 o                         
   4   6   2        113.28        115.24        19.86 o                         
   5   6   2         56.63         67.75         9.57 o                         
   6   6   2         76.78         82.76         8.85 o                         
   7   6   2          9.44         10.01         4.32 o                         
   8   6   2         22.72         44.06        10.11 o                         
   9   6   2          0.52         -2.17         6.14 o                         
  -7   7   2         24.71         15.89         5.62 o                         
  -6   7   2          7.65          7.85         4.21 o                         
  -5   7   2         50.51         58.90         6.04 o                         
  -4   7   2        124.36        133.18         8.56 o                         
  -3   7   2          1.29          3.02         2.77 o                         
  -2   7   2         42.53         50.36         6.51 o                         
  -1   7   2         48.86         42.60         6.25 o                         
   0   7   2        101.04        103.27         9.32 o                         
   1   7   2         16.73         17.28         4.46 o                         
   2   7   2         36.97         43.44         6.25 o                         
   3   7   2          1.40         -2.52         2.52 o                         
   4   7   2         42.67         32.03         6.86 o                         
   5   7   2         19.17         28.76         6.00 o                         
   6   7   2          0.93          0.72         3.55 o                         
   7   7   2         21.44         21.38         6.07 o                         
  -6   8   2         10.91         14.81         7.22 o                         
  -5   8   2         12.16         11.74         4.85 o                         
  -4   8   2          9.52         10.58         4.72 o                         
  -3   8   2         27.65         28.88         5.86 o                         
  -2   8   2          4.48          1.99         3.64 o                         
  -1   8   2          9.39          9.40         4.46 o                         
   0   8   2         40.51         47.81         7.14 o                         
   1   8   2         69.94         78.89         9.06 o                         
   2   8   2          2.85         -3.97         4.88 o                         
   3   8   2         36.14         29.90         6.25 o                         
   4   8   2         85.98         95.45        10.34 o                         
   5   8   2         25.28         25.55         6.37 o                         
   6   8   2         40.94         51.73        15.89 o                         
  -3   9   2          9.79          9.57         5.36 o                         
  -2   9   2         20.82         33.30         6.76 o                         
  -1   9   2         24.61         27.24         6.37 o                         
   0   9   2          0.38         -1.10         4.32 o                         
   1   9   2         11.16         16.15         5.49 o                         
   2   9   2          0.53         -4.21         4.21 o                         
   3   9   2          9.19         11.73         5.71 o                         
  -3  -9   3         13.42          4.88         5.36 o                         
  -2  -9   3          8.11         14.16         6.86 o                         
  -1  -9   3         17.27         15.99         6.11 o                         
   0  -9   3          0.79          4.68         5.49 o                         
   1  -9   3         11.16          6.86         7.22 o                         
   2  -9   3          6.62          7.95         7.95 o                         
  -6  -8   3         16.04         14.81        10.11 o                         
  -5  -8   3        142.57        192.45        21.67 o                         
  -4  -8   3         29.01         27.24         6.32 o                         
  -3  -8   3         31.27         36.61         6.94 o                         
  -2  -8   3         14.59         21.10        10.65 o                         
  -1  -8   3        113.35        116.45        10.72 o                         
   0  -8   3         12.63         19.24         6.14 o                         
   1  -8   3         96.75        104.31        10.21 o                         
   2  -8   3          1.72         -2.17         5.06 o                         
   3  -8   3          1.84          5.06         6.50 o                         
   4  -8   3         42.63         69.70        13.36 o                         
   5  -8   3         13.85          9.39         7.58 o                         
   6  -8   3         13.32          9.75         7.95 o                         
  -7  -7   3          3.20          7.58         6.50 o                         
  -6  -7   3          8.97         13.72         7.58 o                         
  -5  -7   3        123.86        117.84        10.69 o                         
  -4  -7   3         47.42         32.17         5.81 o                         
  -3  -7   3         38.92         51.33         7.76 o                         
  -2  -7   3         12.58         10.08         4.06 o                         
  -1  -7   3          3.06          7.36         3.55 o                         
   0  -7   3         53.13         61.07         7.02 o                         
   1  -7   3         10.37          7.90         3.70 o                         
   2  -7   3         20.39         24.22        10.83 o                         
   3  -7   3         85.20         84.87        13.00 o                         
   4  -7   3         53.93         56.59         5.93 o                         
   5  -7   3          9.74          8.61         4.92 o                         
   6  -7   3         41.76         40.53         5.03 o                         
   7  -7   3         17.10         20.38         4.28 o                         
  -9  -6   3         78.62         93.17        16.25 o                         
  -8  -6   3          2.71         15.17         7.95 o                         
  -7  -6   3         39.43         61.76        11.92 o                         
  -6  -6   3         33.18         29.70         5.60 o                         
  -5  -6   3        271.96        300.71        17.15 o                         
  -4  -6   3         49.09         63.03         6.84 o                         
  -3  -6   3         56.45         51.97         6.51 o                         
  -2  -6   3         29.49         31.38         8.49 o                         
  -1  -6   3        349.85        364.18        15.32 o                         
   0  -6   3        103.30        100.94         8.27 o                         
   1  -6   3        137.84        144.73         9.28 o                         
   2  -6   3          4.24          1.64         1.85 o                         
   3  -6   3         15.79         15.92         2.61 o                         
   4  -6   3         64.37         51.65         4.76 o                         
   5  -6   3         84.00         82.02         6.12 o                         
   6  -6   3         64.95         69.56         8.22 o                         
   7  -6   3          0.62         -0.65         3.90 o                         
   8  -6   3         17.38         18.99         4.31 o                         
   9  -6   3          3.40         -0.94         3.42 o                         
 -10  -5   3         19.28         11.92         8.67 o                         
  -9  -5   3        106.95        113.04        16.25 o                         
  -8  -5   3         18.51         20.59         8.31 o                         
  -7  -5   3         74.24         84.24         8.23 o                         
  -6  -5   3          7.35          2.39         3.03 o                         
  -5  -5   3        606.01        623.41        22.69 o                         
  -4  -5   3        201.09        200.55        10.43 o                         
  -3  -5   3          3.85          7.19         2.67 o                         
  -2  -5   3         76.27         79.10         6.62 o                         
  -1  -5   3         20.31         36.62         5.06 o                         
   0  -5   3         76.68         71.23         4.13 o                         
   1  -5   3         10.53         11.20         1.96 o                         
   2  -5   3        133.02        128.82         4.84 o                         
   3  -5   3         79.60         67.98         3.96 o                         
   4  -5   3        146.61        141.13         5.50 o                         
   5  -5   3         57.83         62.28         5.11 o                         
   6  -5   3         15.12         18.34        13.18 o                         
   7  -5   3         32.89         41.17         9.39 o                         
   8  -5   3         55.31         55.60        16.61 o                         
   9  -5   3          3.21          7.86         3.75 o                         
  10  -5   3         13.08         12.06         4.13 o                         
 -10  -4   3         34.27         41.17        10.83 o                         
  -9  -4   3        130.66        141.57        17.70 o                         
  -8  -4   3         16.39         12.43         5.78 o                         
  -7  -4   3        103.16        114.66         9.15 o                         
  -6  -4   3        206.23        225.12        11.16 o                         
  -5  -4   3        530.11        483.45        21.85 o                         
  -4  -4   3        322.52        304.05        12.88 o                         
  -3  -4   3        212.25        225.56         7.47 o                         
  -2  -4   3         84.30         96.44         3.98 o                         
  -1  -4   3        498.99        493.30        13.46 o                         
   0  -4   3         67.66         66.21         3.67 o                         
   1  -4   3        372.50        382.86        13.87 o                         
   2  -4   3         99.43         98.54         3.91 o                         
   3  -4   3        191.57        177.47         5.71 o                         
   4  -4   3        128.30        126.70         6.85 o                         
   5  -4   3        102.28         95.08         6.18 o                         
   6  -4   3        211.59        225.68        16.61 o                         
   7  -4   3         36.09         25.28         6.86 o                         
   8  -4   3         19.98         16.97         7.22 o                         
   9  -4   3          2.69         10.11         6.50 o                         
  10  -4   3         15.92         11.56         6.86 o                         
 -11  -3   3          1.73         -1.81         6.14 o                         
 -10  -3   3         32.41         31.42         8.67 o                         
  -9  -3   3        108.41        112.53         9.36 o                         
  -8  -3   3         43.57         43.80         6.50 o                         
  -7  -3   3         39.44         24.61         4.21 o                         
  -6  -3   3          8.09          8.59         2.83 o                         
  -5  -3   3       1304.95       1353.11        33.88 o                         
  -4  -3   3         48.59         53.56         5.17 o                         
  -3  -3   3        346.42        368.67        10.49 o                         
  -2  -3   3        102.14        109.59         4.07 o                         
  -1  -3   3       2688.05       2651.25        63.51 o                         
   0  -3   3        295.68        275.94         8.09 o                         
   1  -3   3         57.59         60.78         2.58 o                         
   2  -3   3        597.34        582.43        13.21 o                         
   3  -3   3        163.26        168.92         7.11 o                         
   4  -3   3        176.18        172.19         7.46 o                         
   5  -3   3         36.17         35.07         3.66 o                         
   6  -3   3        134.09        149.64         7.71 o                         
   7  -3   3         81.23         78.73        10.83 o                         
   8  -3   3         94.98         89.20        11.92 o                         
   9  -3   3         52.65         71.51        11.20 o                         
  10  -3   3          1.12          2.53         6.14 o                         
  11  -3   3         62.61         67.53        12.64 o                         
 -11  -2   3         45.20         50.92        11.20 o                         
 -10  -2   3         14.62         14.99         4.60 o                         
  -9  -2   3        209.35        203.59         8.91 o                         
  -8  -2   3         96.06        102.84         6.70 o                         
  -7  -2   3         34.09         24.18         4.94 o                         
  -6  -2   3        414.23        416.38        15.81 o                         
  -5  -2   3        648.61        610.79        17.01 o                         
  -4  -2   3        191.91        201.72         6.77 o                         
  -3  -2   3        300.75        316.38         8.99 o                         
  -2  -2   3        756.96        720.50        17.90 o                         
  -1  -2   3       2134.98       2084.27        48.92 o                         
   0  -2   3       2056.10       2142.97        62.05 o                         
   1  -2   3        670.84        684.35        14.52 o                         
   2  -2   3        251.08        267.29         6.42 o                         
   3  -2   3        171.02        180.68         5.74 o                         
   4  -2   3        331.22        350.49        10.13 o                         
   5  -2   3         19.93         17.48         1.76 o                         
   6  -2   3         24.38         29.54         2.49 o                         
   7  -2   3         63.55         56.83         4.74 o                         
   8  -2   3         56.46         59.99         4.92 o                         
   9  -2   3          2.69          4.03         3.44 o                         
  10  -2   3         48.21         47.27         8.13 o                         
  11  -2   3         13.80         16.97         7.58 o                         
 -11  -1   3          5.06          2.08         4.15 o                         
 -10  -1   3          9.19          7.01         5.58 o                         
  -9  -1   3        149.92        147.29         8.32 o                         
  -8  -1   3        139.54        149.86         6.15 o                         
  -7  -1   3        266.35        259.53         8.06 o                         
  -6  -1   3         25.92         24.14         3.60 o                         
  -5  -1   3       4835.35       5001.93       115.98 o                         
  -4  -1   3        618.03        613.23        16.19 o                         
  -3  -1   3        990.76        992.56        24.95 o                         
  -2  -1   3        461.15        514.47        12.92 o                         
  -1  -1   3      15639.21      17456.77       391.81 o                         
   0  -1   3         92.02         79.20         2.21 o                         
   1  -1   3        430.80        371.24         7.99 o                         
   2  -1   3        306.31        324.19         7.63 o                         
   3  -1   3        132.50        117.13         4.03 o                         
   4  -1   3        131.52        116.75         6.96 o                         
   5  -1   3        318.83        304.94         8.06 o                         
   6  -1   3         99.02         99.15         4.64 o                         
   7  -1   3         58.63         56.14         3.75 o                         
   8  -1   3         35.88         32.18         3.75 o                         
   9  -1   3         12.70         16.20         5.09 o                         
  10  -1   3          3.08         -2.96         6.32 o                         
 -12   0   3          9.84         13.01         6.16 o                         
 -11   0   3          3.25          9.25         4.46 o                         
 -10   0   3          0.86          3.04         3.97 o                         
  -9   0   3        324.31        323.22        15.07 o                         
  -8   0   3         86.19         94.43         8.16 o                         
  -7   0   3        125.13        113.56         4.96 o                         
  -6   0   3        286.46        277.05         9.08 o                         
  -5   0   3        611.77        677.98        17.69 o                         
  -4   0   3        640.53        642.77        16.52 o                         
  -3   0   3        123.58        137.10         5.05 o                         
  -2   0   3         14.48         13.93         1.79 o                         
  -1   0   3       1197.86       1236.55        35.37 o                         
   0   0   3       1638.38       1720.52        48.26 o                         
   1   0   3       3346.31       3456.55        96.40 o                         
   2   0   3       1029.50       1105.82        22.43 o                         
   3   0   3       1311.57       1388.95        32.94 o                         
   4   0   3        133.75        150.41         5.12 o                         
   5   0   3          1.09          1.72         1.17 o                         
   6   0   3         83.14         93.33         4.94 o                         
   7   0   3          8.06         10.62         2.36 o                         
   8   0   3         63.60         74.16         6.88 o                         
   9   0   3          0.21         -2.55         2.55 o                         
  10   0   3         82.48         72.32         8.17 o                         
  11   0   3          1.35         -3.61         5.42 o                         
 -11   1   3          5.08         -0.49         4.16 o                         
 -10   1   3          9.71          8.31         6.14 o                         
  -9   1   3        146.26        173.71        16.97 o                         
  -8   1   3        141.03        135.43        14.45 o                         
  -7   1   3        260.02        271.26        11.28 o                         
  -6   1   3         24.91         28.67         3.27 o                         
  -5   1   3       4826.29       5023.69       115.34 o                         
  -4   1   3        622.26        612.97        21.15 o                         
  -3   1   3        991.46       1045.86        24.52 o                         
  -2   1   3        453.43        503.17        12.56 o                         
  -1   1   3      15669.92      17199.42       391.04 o                         
   0   1   3         82.84         69.31         3.25 o                         
   1   1   3        437.65        338.07        38.46 o                         
   2   1   3        299.55        334.02        10.43 o                         
   3   1   3        130.73        115.92         3.46 o                         
   4   1   3        135.07        114.56         5.74 o                         
   5   1   3        327.27        319.12        12.11 o                         
   6   1   3        103.55         94.74         6.32 o                         
   7   1   3         60.04         54.46         5.60 o                         
   8   1   3         37.02         37.37        11.92 o                         
   9   1   3         11.69         10.88         4.15 o                         
  10   1   3          3.00          4.22         3.95 o                         
  11   1   3         50.34         52.97         6.10 o                         
 -11   2   3         44.65         26.36         9.03 o                         
 -10   2   3         15.37          9.03         7.22 o                         
  -9   2   3        208.03        170.49        13.16 o                         
  -8   2   3         95.68        102.21         8.02 o                         
  -7   2   3         34.83         32.06         3.72 o                         
  -6   2   3        421.15        404.61        12.25 o                         
  -5   2   3        647.38        633.54        18.94 o                         
  -4   2   3        195.32        193.62         6.56 o                         
  -3   2   3        302.82        306.88         8.86 o                         
  -2   2   3        737.33        716.21        17.92 o                         
  -1   2   3       2164.43       2129.22        48.93 o                         
   0   2   3       2038.83       2201.83        50.45 o                         
   1   2   3        686.96        689.90        21.20 o                         
   2   2   3        251.24        256.43        19.40 o                         
   3   2   3        165.74        161.98         5.37 o                         
   4   2   3        328.48        346.16         8.36 o                         
   5   2   3         20.96         17.24         5.60 o                         
   6   2   3         26.46         19.64         3.44 o                         
   7   2   3         60.44         60.94         6.14 o                         
   8   2   3         56.34         56.28         6.22 o                         
   9   2   3          2.57          3.15         3.18 o                         
  10   2   3         47.53         57.42        11.20 o                         
  11   2   3         13.42         15.53         8.31 o                         
 -11   3   3          1.64         15.89         7.95 o                         
 -10   3   3         34.35         44.78        10.83 o                         
  -9   3   3        104.51        101.29         9.19 o                         
  -8   3   3         41.66         34.17         5.19 o                         
  -7   3   3         38.61         34.78         5.96 o                         
  -6   3   3          8.10         11.15         2.39 o                         
  -5   3   3       1294.32       1358.92        34.03 o                         
  -4   3   3         49.11         55.79         3.82 o                         
  -3   3   3        338.70        362.34        13.40 o                         
  -2   3   3        107.94        111.19         4.44 o                         
  -1   3   3       2719.17       2807.52        63.73 o                         
   0   3   3        301.93        284.23         8.21 o                         
   1   3   3         55.68         59.55         4.46 o                         
   2   3   3        587.36        606.30        19.79 o                         
   3   3   3        164.60        163.20         6.32 o                         
   4   3   3        180.16        173.58         6.87 o                         
   5   3   3         36.64         42.70         2.25 o                         
   6   3   3        135.65        153.34         9.07 o                         
   7   3   3         79.74         85.94         6.16 o                         
   8   3   3         95.45         95.05         6.86 o                         
   9   3   3         53.00         50.15         5.51 o                         
  10   3   3          1.09          4.84         3.81 o                         
  11   3   3         62.26         63.51         8.67 o                         
 -10   4   3         35.37         51.28        11.56 o                         
  -9   4   3        130.87        108.97        10.11 o                         
  -8   4   3         14.66         13.72         4.51 o                         
  -7   4   3        103.32        119.51        12.10 o                         
  -6   4   3        199.24        210.92         8.57 o                         
  -5   4   3        530.87        475.40        14.49 o                         
  -4   4   3        320.23        310.68        15.89 o                         
  -3   4   3        212.53        236.66         8.13 o                         
  -2   4   3         90.80        103.28         6.13 o                         
  -1   4   3        509.45        485.22        13.72 o                         
   0   4   3         68.54         70.20         3.67 o                         
   1   4   3        374.43        368.02        14.05 o                         
   2   4   3         99.71        108.55         6.13 o                         
   3   4   3        180.81        178.45         8.94 o                         
   4   4   3        127.94        132.78         6.18 o                         
   5   4   3        104.82         95.09         6.25 o                         
   6   4   3        213.72        212.00         9.54 o                         
   7   4   3         38.20         27.48         3.95 o                         
   8   4   3         21.62         21.54         4.74 o                         
   9   4   3          2.78         -2.75         2.75 o                         
  10   4   3         15.84         13.54         5.11 o                         
 -10   5   3         19.09         30.59        12.82 o                         
  -9   5   3        104.50        108.70        10.39 o                         
  -8   5   3         17.76         23.87         5.23 o                         
  -7   5   3         75.38         75.88         7.87 o                         
  -6   5   3          7.69          2.23         2.18 o                         
  -5   5   3        605.62        594.70        18.12 o                         
  -4   5   3        200.98        207.42         8.40 o                         
  -3   5   3          3.25          2.89         1.84 o                         
  -2   5   3         74.61         70.99         8.22 o                         
  -1   5   3         21.62         29.01         3.02 o                         
   0   5   3         78.66         72.55         5.78 o                         
   1   5   3          9.86          9.65         3.07 o                         
   2   5   3        136.23        113.44        11.20 o                         
   3   5   3         78.73         79.95        22.39 o                         
   4   5   3        149.01        148.32         8.81 o                         
   5   5   3         57.66         52.89         6.11 o                         
   6   5   3         14.54         21.31         3.61 o                         
   7   5   3         31.34         30.97         4.37 o                         
   8   5   3         54.44         57.43         6.17 o                         
   9   5   3          3.03          6.14         6.14 o                         
  10   5   3         13.24         13.36         8.31 o                         
  -9   6   3         79.63         86.39        10.21 o                         
  -8   6   3          3.34          3.05         4.58 o                         
  -7   6   3         39.77         46.23         6.89 o                         
  -6   6   3         32.95         48.33         6.48 o                         
  -5   6   3        272.33        274.95        10.90 o                         
  -4   6   3         47.33         41.38         4.44 o                         
  -3   6   3         57.42         67.02         7.88 o                         
  -2   6   3         30.01         32.77         4.92 o                         
  -1   6   3        352.57        337.42        15.18 o                         
   0   6   3        103.66        106.92         8.42 o                         
   1   6   3        136.08        130.79         8.42 o                         
   2   6   3          4.32          2.34         2.35 o                         
   3   6   3         13.98         16.44         5.96 o                         
   4   6   3         64.90         53.32         8.85 o                         
   5   6   3         81.80         85.67        12.10 o                         
   6   6   3         65.11         52.56         7.58 o                         
   7   6   3          0.79         -3.29         3.29 o                         
   8   6   3         17.45         14.69         6.50 o                         
   9   6   3          3.51         10.47         7.95 o                         
  -7   7   3          2.98          6.46         4.83 o                         
  -6   7   3          9.25         -0.36         8.67 o                         
  -5   7   3        124.30        127.33         8.49 o                         
  -4   7   3         46.74         60.92         6.61 o                         
  -3   7   3         39.64         47.05         6.25 o                         
  -2   7   3         12.74          6.82         5.24 o                         
  -1   7   3          3.54          4.51         3.25 o                         
   0   7   3         50.91         59.33        11.38 o                         
   1   7   3         10.89          5.60         3.58 o                         
   2   7   3         18.83         17.54         8.13 o                         
   3   7   3         85.51         86.71        11.74 o                         
   4   7   3         55.44         75.70        14.45 o                         
   5   7   3          9.90         14.17         8.49 o                         
   6   7   3         42.22         38.45         6.88 o                         
   7   7   3         16.18         10.83         5.11 o                         
  -6   8   3         15.80         31.42         9.75 o                         
  -5   8   3        143.01        140.12        18.42 o                         
  -4   8   3         28.67         20.86         5.34 o                         
  -3   8   3         30.38         34.41         6.73 o                         
  -2   8   3         14.49         21.43         8.67 o                         
  -1   8   3        113.08        125.53        14.99 o                         
   0   8   3         11.97          5.71         3.95 o                         
   1   8   3         98.01         89.13         9.41 o                         
   2   8   3          1.77         -0.60         3.38 o                         
   3   8   3          2.42          1.16         3.54 o                         
   4   8   3         42.07         51.11        10.29 o                         
   5   8   3         12.74         21.92        10.29 o                         
   6   8   3         12.64         14.41         7.22 o                         
  -3   9   3         14.38         10.80         5.55 o                         
  -2   9   3          8.18         14.16         6.68 o                         
  -1   9   3         16.59          5.62         5.09 o                         
   0   9   3          1.03         -1.76         4.58 o                         
   1   9   3         11.07         18.23         6.22 o                         
   2   9   3          5.92         13.22         7.22 o                         
  -2  -9   4          8.59          3.30         5.09 o                         
  -1  -9   4         63.27         54.65        12.10 o                         
   0  -9   4          1.01          1.46         5.19 o                         
   1  -9   4         63.20         48.39        11.92 o                         
   2  -9   4         36.69         45.14        11.20 o                         
  -6  -8   4         19.02         19.14         9.39 o                         
  -5  -8   4         28.48         53.38         8.32 o                         
  -4  -8   4          8.82          2.12         4.46 o                         
  -3  -8   4         15.04         21.00         8.85 o                         
  -2  -8   4         24.12         28.75         6.22 o                         
  -1  -8   4         34.13         27.32         5.87 o                         
   0  -8   4          7.71          3.92         7.95 o                         
   1  -8   4         14.67         14.01         5.23 o                         
   2  -8   4          3.04         -5.78         5.78 o                         
   3  -8   4        316.92        367.97        27.09 o                         
   4  -8   4         39.68         33.23         9.39 o                         
   5  -8   4          3.24          7.95         7.95 o                         
  -7  -7   4          3.50          5.06         6.86 o                         
  -6  -7   4         12.54         11.13         4.72 o                         
  -5  -7   4          4.56          9.82         4.46 o                         
  -4  -7   4         10.17          9.32         5.24 o                         
  -3  -7   4         90.04         84.93         8.67 o                         
  -2  -7   4         11.48         14.51         4.21 o                         
  -1  -7   4         57.60         55.57         6.89 o                         
   0  -7   4         18.52         16.70         9.39 o                         
   1  -7   4         70.15         65.31         7.41 o                         
   2  -7   4         23.92         21.69         4.83 o                         
   3  -7   4         65.80        102.93        14.45 o                         
   4  -7   4         45.25         45.98         6.21 o                         
   5  -7   4          9.27          5.17         2.81 o                         
   6  -7   4         63.68         77.22        12.84 o                         
   7  -7   4         20.11         17.11         4.18 o                         
  -9  -6   4          8.47          4.33         7.95 o                         
  -8  -6   4          6.40          2.53         5.78 o                         
  -7  -6   4         62.23         63.65         7.90 o                         
  -6  -6   4         95.20        108.30         9.51 o                         
  -5  -6   4        163.70        178.66        11.37 o                         
  -4  -6   4         20.36         22.49        13.36 o                         
  -3  -6   4          8.06          3.94         2.93 o                         
  -2  -6   4         53.58         61.53         6.64 o                         
  -1  -6   4         99.27        120.91        10.11 o                         
   0  -6   4         80.49         88.38         7.95 o                         
   1  -6   4         96.02         96.13         5.65 o                         
   2  -6   4          6.16          3.47         3.52 o                         
   3  -6   4       1500.79       1478.67        38.17 o                         
   4  -6   4         18.99         18.62         3.45 o                         
   5  -6   4         55.30         64.26         6.46 o                         
   6  -6   4          6.93          8.53         3.29 o                         
   7  -6   4         13.76         18.90         3.88 o                         
   8  -6   4         25.04         29.91         6.97 o                         
   9  -6   4         14.80          5.42         7.58 o                         
 -10  -5   4         19.36         20.59         9.03 o                         
  -9  -5   4          1.59          6.14         7.58 o                         
  -8  -5   4         31.21         28.95         5.96 o                         
  -7  -5   4          4.41          3.79         3.32 o                         
  -6  -5   4         80.71         71.22         9.39 o                         
  -5  -5   4          8.71          8.54         3.20 o                         
  -4  -5   4          3.81          2.82         2.67 o                         
  -3  -5   4         10.78          9.66         2.93 o                         
  -2  -5   4         67.37         75.13        10.29 o                         
  -1  -5   4       1352.42       1441.94        35.72 o                         
   0  -5   4         24.40         26.88         2.67 o                         
   1  -5   4         74.84         78.34         4.71 o                         
   2  -5   4        115.47        101.02         5.19 o                         
   3  -5   4         74.39         65.65         3.88 o                         
   4  -5   4        108.76        102.64         6.18 o                         
   5  -5   4          0.76          2.92         2.11 o                         
   6  -5   4         33.99         33.38         4.13 o                         
   7  -5   4         52.86         48.89         6.01 o                         
   8  -5   4         77.33         63.45         7.72 o                         
   9  -5   4         26.06         23.15         5.80 o                         
 -10  -4   4         22.65         27.09        10.11 o                         
  -9  -4   4         49.13         43.27         6.68 o                         
  -8  -4   4          6.98          5.86         3.55 o                         
  -7  -4   4         83.72         90.85         8.12 o                         
  -6  -4   4        181.51        187.58        15.15 o                         
  -5  -4   4        259.35        259.63        12.11 o                         
  -4  -4   4        165.60        158.81         8.53 o                         
  -3  -4   4         16.25         14.93         1.95 o                         
  -2  -4   4        133.99        137.94         8.43 o                         
  -1  -4   4        764.69        849.88        21.69 o                         
   0  -4   4         92.52         89.41         4.07 o                         
   1  -4   4        183.75        185.74         7.02 o                         
   2  -4   4        114.05        108.40         3.93 o                         
   3  -4   4       2023.40       2008.18        41.37 o                         
   4  -4   4         10.04          9.02         1.64 o                         
   5  -4   4        171.70        161.64         7.12 o                         
   6  -4   4         26.99         29.97         7.22 o                         
   7  -4   4         72.03         61.39        10.11 o                         
   8  -4   4         37.88         53.09        10.11 o                         
   9  -4   4         16.49         20.18         4.08 o                         
  10  -4   4         26.14         22.70        10.63 o                         
 -11  -3   4         12.56         11.20         7.58 o                         
 -10  -3   4         24.12         49.06         9.03 o                         
  -9  -3   4         12.24          6.67         5.06 o                         
  -8  -3   4        106.09        112.03         8.93 o                         
  -7  -3   4         20.02         13.58         3.55 o                         
  -6  -3   4        414.94        427.84        13.21 o                         
  -5  -3   4         95.37         89.25         8.10 o                         
  -4  -3   4        176.14        164.47         6.21 o                         
  -3  -3   4        329.27        350.53        10.28 o                         
  -2  -3   4         90.05         78.06         4.33 o                         
  -1  -3   4       4395.66       5103.53       117.78 o                         
   0  -3   4        456.16        451.48        15.44 o                         
   1  -3   4        742.01        741.02        18.68 o                         
   2  -3   4        876.12        840.70        18.26 o                         
   3  -3   4        244.49        233.35         6.39 o                         
   4  -3   4        210.59        201.49         6.02 o                         
   5  -3   4         14.26         16.18         2.89 o                         
   6  -3   4        117.51        112.65         9.75 o                         
   7  -3   4        169.88        153.28         9.32 o                         
   8  -3   4        127.63        110.87        13.36 o                         
   9  -3   4        109.37        106.54        14.08 o                         
  10  -3   4          5.82          1.00         3.05 o                         
  11  -3   4         13.45          9.16         4.83 o                         
 -11  -2   4         33.58         47.31        10.11 o                         
 -10  -2   4         21.21         20.63         4.94 o                         
  -9  -2   4         62.59         65.59         5.79 o                         
  -8  -2   4         22.57         15.94         3.42 o                         
  -7  -2   4         24.01         15.92         2.75 o                         
  -6  -2   4        372.25        381.97        15.04 o                         
  -5  -2   4        173.21        170.62        13.52 o                         
  -4  -2   4        174.78        168.69         6.08 o                         
  -3  -2   4         23.40         22.12         3.04 o                         
  -2  -2   4        611.72        603.31        15.06 o                         
  -1  -2   4       1122.27       1102.75        32.81 o                         
   0  -2   4        857.55        833.60        20.01 o                         
   1  -2   4        105.02         94.45         4.72 o                         
   2  -2   4         82.09         69.36         2.26 o                         
   3  -2   4       4122.90       3779.29        68.05 o                         
   4  -2   4        135.77        136.19         4.89 o                         
   5  -2   4        144.79        131.80         5.20 o                         
   6  -2   4         42.18         43.46         3.45 o                         
   7  -2   4        106.45         93.12         7.50 o                         
   8  -2   4          5.29          9.93         3.32 o                         
   9  -2   4         12.28          9.34         7.95 o                         
  10  -2   4         31.65         29.41         6.00 o                         
  11  -2   4         24.28         21.58         4.51 o                         
 -11  -1   4          9.96          8.82         4.51 o                         
 -10  -1   4         38.96         33.48         4.79 o                         
  -9  -1   4         44.91         46.86         5.09 o                         
  -8  -1   4        222.54        225.10         9.31 o                         
  -7  -1   4         86.53        103.85         6.29 o                         
  -6  -1   4        400.96        404.61        12.44 o                         
  -5  -1   4         40.88         43.83         3.53 o                         
  -4  -1   4         59.85         64.50         3.87 o                         
  -3  -1   4        700.15        733.63        18.48 o                         
  -2  -1   4        199.01        216.33         6.32 o                         
  -1  -1   4      28065.72      30004.14       684.32 o                         
   0  -1   4       1219.06       1266.02        25.59 o                         
   1  -1   4       3176.49       3271.11        73.53 o                         
   2  -1   4        877.32        937.01        19.18 o                         
   3  -1   4        261.62        251.04         5.57 o                         
   4  -1   4        582.91        597.12        15.60 o                         
   5  -1   4        276.93        265.95         7.12 o                         
   6  -1   4         51.91         51.18         3.24 o                         
   7  -1   4        180.26        186.26         9.39 o                         
   8  -1   4        198.07        195.08         8.25 o                         
   9  -1   4         14.43         13.28         3.17 o                         
  10  -1   4         35.99         54.53        10.11 o                         
  11  -1   4         29.31         23.94         4.43 o                         
 -12   0   4          6.90          6.32         5.03 o                         
 -11   0   4          2.75          6.94         4.51 o                         
 -10   0   4          0.49          3.17         3.38 o                         
  -9   0   4        165.81        165.96        11.00 o                         
  -8   0   4         39.51         55.27         6.25 o                         
  -7   0   4        188.71        190.35         7.54 o                         
  -6   0   4        209.65        222.27         8.02 o                         
  -5   0   4        244.51        275.40         8.54 o                         
  -4   0   4        713.23        744.87        18.87 o                         
  -3   0   4        946.53       1029.27        24.71 o                         
  -2   0   4          0.36          0.52         0.87 o                         
  -1   0   4        894.29        904.80        26.68 o                         
   0   0   4       1313.14       1260.51        35.75 o                         
   1   0   4       3354.13       3492.65        79.72 o                         
   2   0   4       3091.93       3087.43        61.21 o                         
   3   0   4        349.64        327.66         7.75 o                         
   4   0   4         24.12         20.07         2.01 o                         
   5   0   4          6.66          7.65         1.72 o                         
   6   0   4          7.32          8.94         2.06 o                         
   7   0   4        263.33        267.68         9.43 o                         
   8   0   4         11.34         12.74         2.71 o                         
   9   0   4         14.17         16.39         4.21 o                         
  10   0   4         47.75         45.60         6.76 o                         
  11   0   4         35.13         50.49         6.74 o                         
 -11   1   4         10.08         15.35         5.36 o                         
 -10   1   4         39.97         42.01         6.37 o                         
  -9   1   4         44.82         46.59         9.03 o                         
  -8   1   4        226.42        219.61        10.84 o                         
  -7   1   4         84.04         90.77         7.76 o                         
  -6   1   4        397.33        395.57        12.73 o                         
  -5   1   4         36.97         39.98         2.75 o                         
  -4   1   4         56.61         63.46         2.80 o                         
  -3   1   4        702.78        726.47        17.82 o                         
  -2   1   4        199.85        199.47        12.28 o                         
  -1   1   4      28042.71      30495.33       683.21 o                         
   1   1   4       3186.98       3102.77       204.75 o                         
   2   1   4        874.17        879.41        72.57 o                         
   3   1   4        253.30        247.15         7.05 o                         
   4   1   4        578.61        607.40        13.52 o                         
   5   1   4        275.38        263.88        10.97 o                         
   6   1   4         56.95         50.17         5.96 o                         
   7   1   4        179.55        182.44        13.52 o                         
   8   1   4        198.96        190.88        10.60 o                         
   9   1   4         14.56          8.83         3.95 o                         
  10   1   4         35.96         26.70         3.58 o                         
  11   1   4         28.88         35.02        12.10 o                         
 -11   2   4         33.11         47.31        11.56 o                         
 -10   2   4         21.81         15.17         7.58 o                         
  -9   2   4         59.52         49.48        10.11 o                         
  -8   2   4         22.82         15.63         3.64 o                         
  -7   2   4         23.85         20.70         5.06 o                         
  -6   2   4        378.63        375.41        11.42 o                         
  -5   2   4        181.30        184.78         6.40 o                         
  -4   2   4        169.55        175.03         7.76 o                         
  -3   2   4         24.28         21.58         1.87 o                         
  -2   2   4        590.21        571.22        14.93 o                         
  -1   2   4       1117.67       1106.84        32.43 o                         
   0   2   4        833.19        813.74        20.08 o                         
   1   2   4        111.00         96.42         6.50 o                         
   2   2   4         75.71         66.42         4.33 o                         
   3   2   4       4173.28       3869.70       163.04 o                         
   4   2   4        138.69        132.11         4.08 o                         
   5   2   4        146.82        130.16         6.36 o                         
   6   2   4         42.09         40.88         2.77 o                         
   7   2   4        104.05         88.47         4.48 o                         
   8   2   4          4.95          6.90         1.95 o                         
   9   2   4         12.63          8.85         3.83 o                         
  10   2   4         32.20         25.47         5.49 o                         
 -11   3   4         12.24         14.81         8.67 o                         
 -10   3   4         25.22         19.50         8.67 o                         
  -9   3   4         12.25          8.31         4.09 o                         
  -8   3   4        103.55         89.60        12.28 o                         
  -7   3   4         18.57         16.81         3.70 o                         
  -6   3   4        412.31        418.65        13.00 o                         
  -5   3   4         89.76         84.43         4.68 o                         
  -4   3   4        176.90        166.90         6.20 o                         
  -3   3   4        325.65        354.63        10.33 o                         
  -2   3   4         89.47         86.24        11.20 o                         
  -1   3   4       4377.37       5161.22       117.85 o                         
   0   3   4        460.86        460.76        12.26 o                         
   1   3   4        730.03        737.18        18.49 o                         
   2   3   4        863.83        857.68        31.06 o                         
   3   3   4        236.80        230.03         8.34 o                         
   4   3   4        207.34        203.51         5.93 o                         
   5   3   4         14.42         16.09         1.88 o                         
   6   3   4        122.51        106.86         6.67 o                         
   7   3   4        168.11        143.95        10.18 o                         
   8   3   4        127.82        117.78         7.91 o                         
   9   3   4        109.83        122.38         8.38 o                         
  10   3   4          5.62          2.33         6.14 o                         
  11   3   4         12.32         18.06         8.67 o                         
 -10   4   4         22.68         25.64         9.03 o                         
  -9   4   4         47.92         60.11         7.50 o                         
  -8   4   4          6.66          6.29         5.78 o                         
  -7   4   4         86.06        108.75        12.64 o                         
  -6   4   4        180.70        174.43         9.81 o                         
  -5   4   4        266.78        272.51         9.62 o                         
  -4   4   4        165.04        157.48         6.65 o                         
  -3   4   4         16.16         11.93         3.75 o                         
  -2   4   4        144.72        151.45         7.27 o                         
  -1   4   4        764.13        841.43        21.87 o                         
   0   4   4         92.39         86.89         3.98 o                         
   1   4   4        184.75        189.16         6.18 o                         
   2   4   4        110.43         94.54         6.00 o                         
   3   4   4       2039.92       1942.45        61.38 o                         
   4   4   4         10.54          8.77         2.89 o                         
   5   4   4        175.97        170.43         9.32 o                         
   6   4   4         27.29         12.85         7.01 o                         
   7   4   4         75.90         61.39         5.56 o                         
   8   4   4         39.63         38.55         4.86 o                         
   9   4   4         16.28         12.64         6.68 o                         
  10   4   4         26.06         23.47         8.67 o                         
 -10   5   4         19.43         10.11         7.58 o                         
  -9   5   4          1.64          7.33         4.58 o                         
  -8   5   4         31.51         37.08         8.85 o                         
  -7   5   4          4.63          8.11         4.88 o                         
  -6   5   4         77.27         67.75         7.25 o                         
  -5   5   4          9.64         10.25         2.62 o                         
  -4   5   4          4.23          5.15         1.99 o                         
  -3   5   4          9.44          9.93         2.15 o                         
  -2   5   4         67.60         70.81         4.76 o                         
  -1   5   4       1329.37       1436.44        35.97 o                         
   0   5   4         25.50         24.61         2.67 o                         
   1   5   4         74.42         67.90         6.13 o                         
   2   5   4        116.22         95.44        10.83 o                         
   3   5   4         73.95         67.17         6.38 o                         
   4   5   4        106.96         94.29         7.92 o                         
   5   5   4          0.74          1.08         2.55 o                         
   6   5   4         34.66         39.35         9.93 o                         
   7   5   4         51.82         45.89         6.38 o                         
   8   5   4         76.06         68.64         8.02 o                         
   9   5   4         25.35         32.28        12.10 o                         
  -9   6   4          8.51          4.06         4.97 o                         
  -8   6   4          6.71         11.56         5.09 o                         
  -7   6   4         62.48         70.58         8.16 o                         
  -6   6   4         95.74        104.01         9.19 o                         
  -5   6   4        165.53        189.11         8.72 o                         
  -4   6   4         18.06         16.51         3.38 o                         
  -3   6   4          7.63          8.17         2.32 o                         
  -2   6   4         56.72         74.67         5.32 o                         
  -1   6   4         99.03        110.49         8.79 o                         
   0   6   4         81.99         88.35         7.53 o                         
   1   6   4         94.50         97.92         8.17 o                         
   2   6   4          5.48          3.04         2.67 o                         
   3   6   4       1504.77       1524.15        48.52 o                         
   4   6   4         19.49         17.20         4.16 o                         
   5   6   4         54.29         53.92         6.88 o                         
   6   6   4          6.79          5.46         3.90 o                         
   7   6   4         15.15         17.90         8.67 o                         
   8   6   4         25.19         25.46         6.13 o                         
   9   6   4         15.27          2.89         6.86 o                         
  -7   7   4          3.47          3.43         4.85 o                         
  -6   7   4         12.70         12.58         5.09 o                         
  -5   7   4          3.89         -2.22         5.78 o                         
  -4   7   4         10.06         13.88         3.65 o                         
  -3   7   4         90.75         92.60         8.43 o                         
  -2   7   4         11.36          7.69         3.44 o                         
  -1   7   4         58.97         42.62         6.11 o                         
   0   7   4         18.00         16.31         4.06 o                         
   1   7   4         72.98         72.12         7.61 o                         
   2   7   4         23.21         22.56         8.67 o                         
   3   7   4         65.44         79.03         8.55 o                         
   4   7   4         44.92         56.13        11.01 o                         
   5   7   4          9.14         12.93         4.72 o                         
   6   7   4         63.44         73.88        15.89 o                         
   7   7   4         20.57         21.92         5.96 o                         
  -6   8   4         19.14          1.44         7.58 o                         
  -5   8   4         29.01         26.36         9.03 o                         
  -4   8   4          9.74         15.52         5.19 o                         
  -3   8   4         15.41         18.80         5.34 o                         
  -2   8   4         25.01         27.42         6.00 o                         
  -1   8   4         34.19         36.39         6.22 o                         
   0   8   4          6.83         11.07         4.46 o                         
   1   8   4         14.85         17.88         4.85 o                         
   2   8   4          3.23          8.26         6.50 o                         
   3   8   4        316.18        355.13        18.13 o                         
   4   8   4         40.19         34.30        11.20 o                         
   5   8   4          3.38          6.86         4.85 o                         
  -2   9   4          8.55         11.02         5.45 o                         
  -1   9   4         65.05         77.59         9.69 o                         
   0   9   4          0.89         -0.18         4.34 o                         
   1   9   4         63.33         55.86        22.57 o                         
   2   9   4         35.49         48.71        12.10 o                         
  -2  -9   5         10.91         19.04         6.25 o                         
  -1  -9   5         63.11         56.96         8.93 o                         
   0  -9   5          1.27          3.25         7.22 o                         
   1  -9   5         43.75         55.98        13.00 o                         
   2  -9   5         45.20         44.42        11.56 o                         
  -5  -8   5         26.71         30.43         7.25 o                         
  -4  -8   5         23.74         27.84         6.86 o                         
  -3  -8   5         26.35         31.04         6.62 o                         
  -2  -8   5         11.27         16.43         5.36 o                         
  -1  -8   5         15.36         17.46         5.29 o                         
   0  -8   5         14.68         24.32         7.58 o                         
   1  -8   5          7.57          2.89         5.42 o                         
   2  -8   5         77.38         56.34        11.92 o                         
   3  -8   5        143.92        156.74        19.14 o                         
   4  -8   5         58.35         54.53        13.00 o                         
   5  -8   5         30.63         17.70         9.39 o                         
  -7  -7   5         18.43         39.00        11.20 o                         
  -6  -7   5         57.70         58.47         9.39 o                         
  -5  -7   5          3.74         -0.77         5.06 o                         
  -4  -7   5         16.78         21.25         5.12 o                         
  -3  -7   5         40.91         53.63         7.15 o                         
  -2  -7   5         46.84         69.25         7.90 o                         
  -1  -7   5        129.34        133.78        10.73 o                         
   0  -7   5          0.30          3.31         3.97 o                         
   1  -7   5         46.19         42.98         6.22 o                         
   2  -7   5         35.96         37.56         9.03 o                         
   3  -7   5          2.55          2.53         5.78 o                         
   4  -7   5          1.21         -2.39         2.89 o                         
   5  -7   5          0.54         -0.31         3.20 o                         
   6  -7   5         19.40         17.07         5.13 o                         
   7  -7   5          0.81          4.84         3.47 o                         
  -9  -6   5         27.16         30.70        10.83 o                         
  -8  -6   5          0.04         -6.14         6.14 o                         
  -7  -6   5         48.61         49.97         6.88 o                         
  -6  -6   5         16.07         17.64         4.83 o                         
  -5  -6   5         27.83         29.14         5.49 o                         
  -4  -6   5         18.53         18.64         5.42 o                         
  -3  -6   5         66.37         69.15        12.28 o                         
  -2  -6   5          7.61         11.17         3.44 o                         
  -1  -6   5         17.25         16.36         3.81 o                         
   0  -6   5        108.38        118.32         9.06 o                         
   1  -6   5         24.29         19.74         4.45 o                         
   2  -6   5         72.40         71.65         5.19 o                         
   3  -6   5        270.67        282.58        13.16 o                         
   4  -6   5         43.15         47.51         6.17 o                         
   5  -6   5         12.24         18.68         3.32 o                         
   6  -6   5          7.45          0.77         3.16 o                         
   7  -6   5        121.31        126.80         8.46 o                         
   8  -6   5          1.43          3.25         2.99 o                         
 -10  -5   5         54.17         33.95        10.83 o                         
  -9  -5   5         14.12         11.92         8.67 o                         
  -8  -5   5         39.63         48.28         7.03 o                         
  -7  -5   5          4.53          0.22         2.93 o                         
  -6  -5   5        256.63        228.80        12.34 o                         
  -5  -5   5         16.49         13.89         3.81 o                         
  -4  -5   5         71.78         74.17         6.99 o                         
  -3  -5   5         30.33         33.81         4.68 o                         
  -2  -5   5        259.06        266.29        11.87 o                         
  -1  -5   5        294.39        273.66         9.09 o                         
   0  -5   5         12.24         13.11         2.87 o                         
   1  -5   5        132.09        127.74         7.35 o                         
   2  -5   5         79.90         70.18         4.74 o                         
   3  -5   5         60.15         61.77         4.74 o                         
   4  -5   5         16.17         16.91         2.96 o                         
   5  -5   5         25.92         24.23         3.47 o                         
   6  -5   5          3.33          2.97         2.11 o                         
   7  -5   5         80.48         67.26         6.05 o                         
   8  -5   5         46.09         49.39         8.19 o                         
   9  -5   5          7.41          3.44         3.37 o                         
 -10  -4   5         31.45         47.31        11.56 o                         
  -9  -4   5        108.27        101.70        11.74 o                         
  -8  -4   5         24.52         19.80         4.51 o                         
  -7  -4   5         24.44         24.92         4.77 o                         
  -6  -4   5          4.70          0.72         2.60 o                         
  -5  -4   5        143.46        146.08         8.53 o                         
  -4  -4   5          8.85          6.08         1.96 o                         
  -3  -4   5        325.40        333.28        10.30 o                         
  -2  -4   5         48.93         45.69         5.66 o                         
  -1  -4   5        385.32        386.18        11.12 o                         
   0  -4   5        283.03        277.66         8.74 o                         
   1  -4   5          1.15          1.08         1.04 o                         
   2  -4   5        210.97        219.21         7.41 o                         
   3  -4   5        553.29        542.60        13.01 o                         
   4  -4   5         38.82         37.15         3.54 o                         
   5  -4   5         74.57         76.69         5.38 o                         
   6  -4   5         28.78         23.48         6.38 o                         
   7  -4   5        515.24        530.65        19.19 o                         
   8  -4   5         37.67         34.26         6.46 o                         
   9  -4   5         90.28         92.16         8.75 o                         
  10  -4   5         27.47         28.32         4.82 o                         
 -11  -3   5         29.02         22.03         8.67 o                         
 -10  -3   5         72.57         74.72        10.11 o                         
  -9  -3   5          8.40         12.34         5.24 o                         
  -8  -3   5        100.59        104.22         9.00 o                         
  -7  -3   5         29.44         22.19         3.28 o                         
  -6  -3   5        823.62        798.02        21.84 o                         
  -5  -3   5         30.66         32.49         3.23 o                         
  -4  -3   5        473.99        463.12        13.34 o                         
  -3  -3   5         21.49         25.17         2.36 o                         
  -2  -3   5         57.75         50.30         3.09 o                         
  -1  -3   5        128.39        141.23         5.09 o                         
   0  -3   5        447.11        495.70        13.17 o                         
   1  -3   5        536.05        515.93        13.74 o                         
   2  -3   5        144.61        143.03         5.18 o                         
   3  -3   5        280.96        258.43         6.92 o                         
   4  -3   5          6.22          3.47         1.17 o                         
   5  -3   5         57.74         58.23         3.88 o                         
   6  -3   5          3.69          3.02         2.38 o                         
   7  -3   5        566.95        506.67        13.93 o                         
   8  -3   5          8.42          6.50         3.13 o                         
   9  -3   5         28.19         24.80         3.60 o                         
  10  -3   5         25.51         21.33         4.27 o                         
  11  -3   5         39.84         37.80         6.76 o                         
 -11  -2   5          6.53          4.45         6.32 o                         
 -10  -2   5         23.27         11.34         8.31 o                         
  -9  -2   5         13.71         10.10         3.04 o                         
  -8  -2   5         11.49         13.22         2.90 o                         
  -7  -2   5          7.63          9.95         3.02 o                         
  -6  -2   5         59.53         61.94         6.09 o                         
  -5  -2   5         14.21          9.81         3.08 o                         
  -4  -2   5        206.87        214.28         9.32 o                         
  -3  -2   5        241.33        221.23         9.57 o                         
  -2  -2   5        749.26        796.82        24.52 o                         
  -1  -2   5        552.08        507.61        13.25 o                         
   0  -2   5        156.10        133.18         5.64 o                         
   1  -2   5        969.94       1009.14        21.25 o                         
   2  -2   5        498.42        511.95        11.89 o                         
   3  -2   5        495.11        474.23         9.68 o                         
   4  -2   5        420.44        440.95         9.46 o                         
   5  -2   5        226.72        218.22         5.76 o                         
   6  -2   5        104.90         97.55         7.39 o                         
   7  -2   5       1028.91        990.09        58.87 o                         
   8  -2   5         10.28          9.14         3.18 o                         
   9  -2   5         80.48         77.77         5.52 o                         
  10  -2   5         27.11         31.29         4.76 o                         
  11  -2   5         86.27         85.56         7.52 o                         
 -11  -1   5         38.57         29.11         9.03 o                         
 -10  -1   5         13.65         16.04         5.60 o                         
  -9  -1   5         33.90         39.37         4.86 o                         
  -8  -1   5        134.46        140.44         7.77 o                         
  -7  -1   5         23.43         22.97         3.20 o                         
  -6  -1   5        282.36        280.55        11.91 o                         
  -5  -1   5         12.55         14.21         2.29 o                         
  -4  -1   5        209.59        207.50         7.08 o                         
  -3  -1   5        116.45        121.91         5.07 o                         
  -2  -1   5        310.70        313.99         8.75 o                         
  -1  -1   5        915.42       1008.66        24.04 o                         
   0  -1   5        700.30        674.25        18.35 o                         
   1  -1   5       1979.50       2075.90        48.16 o                         
   2  -1   5         62.15         69.18         4.73 o                         
   3  -1   5         14.78         16.71         1.53 o                         
   4  -1   5        175.63        177.48         5.07 o                         
   5  -1   5        340.43        325.75         8.21 o                         
   6  -1   5         70.13         67.52         4.74 o                         
   7  -1   5       1986.57       1935.18        85.95 o                         
   8  -1   5        105.29        109.79        12.64 o                         
   9  -1   5          1.46         -0.16         2.27 o                         
  10  -1   5         54.91         51.48         5.56 o                         
  11  -1   5         65.84         83.11         7.10 o                         
 -11   0   5          0.06          1.63         4.09 o                         
 -10   0   5         10.09          7.25         3.81 o                         
  -9   0   5         97.73        111.95         9.69 o                         
  -8   0   5          7.21          8.47         3.61 o                         
  -7   0   5         61.62         58.45         9.03 o                         
  -6   0   5          2.81          1.86         1.31 o                         
  -5   0   5         10.51         11.49         1.64 o                         
  -4   0   5        252.92        278.85         8.17 o                         
  -3   0   5       1361.33       1363.12        37.55 o                         
  -2   0   5         34.12         34.71         7.58 o                         
  -1   0   5         54.87         56.80         2.18 o                         
   0   0   5         35.46         48.28         2.42 o                         
   1   0   5        481.65        515.05        12.64 o                         
   2   0   5       4715.85       4883.31       111.25 o                         
   3   0   5        108.38        119.72         3.58 o                         
   4   0   5        499.27        497.07        11.36 o                         
   5   0   5         14.74         15.74         1.71 o                         
   6   0   5         17.63         19.27         1.86 o                         
   7   0   5       1054.55       1114.09        28.96 o                         
   8   0   5          2.91          0.99         1.64 o                         
   9   0   5         45.77         52.50         4.84 o                         
  10   0   5          0.91         -1.56         2.67 o                         
  11   0   5         97.88        125.28         8.40 o                         
 -11   1   5         38.67         46.76         7.79 o                         
 -10   1   5         13.05          9.03         4.32 o                         
  -9   1   5         33.64         33.23         7.95 o                         
  -8   1   5        138.76        149.15        15.53 o                         
  -7   1   5         24.44         28.96         5.96 o                         
  -6   1   5        283.12        268.90        13.14 o                         
  -5   1   5         12.94         16.56         1.78 o                         
  -4   1   5        204.44        199.56         6.01 o                         
  -3   1   5        116.11        133.09        10.47 o                         
  -2   1   5        315.35        308.57        10.32 o                         
  -1   1   5        920.79       1000.56        23.70 o                         
   0   1   5        693.50        697.29        20.17 o                         
   1   1   5       1986.76       2075.65        58.86 o                         
   2   1   5         62.60         70.14         3.38 o                         
   3   1   5         11.41         15.62         2.00 o                         
   4   1   5        170.53        181.01         5.79 o                         
   5   1   5        331.81        298.32        11.22 o                         
   6   1   5         68.73         67.79         4.12 o                         
   7   1   5       1983.12       2013.86        42.33 o                         
   8   1   5        105.00        122.31         5.69 o                         
   9   1   5          1.46         -0.79         1.79 o                         
  10   1   5         54.93         61.44         5.41 o                         
  11   1   5         66.10         66.59         8.80 o                         
 -11   2   5          6.55          4.69         7.95 o                         
 -10   2   5         24.86         13.00         6.86 o                         
  -9   2   5         13.81         15.89         6.86 o                         
  -8   2   5         11.25         12.28         3.61 o                         
  -7   2   5          6.47          8.45         3.79 o                         
  -6   2   5         59.37         60.79         6.14 o                         
  -5   2   5         11.33         10.27         1.64 o                         
  -4   2   5        201.67        207.92         9.21 o                         
  -3   2   5        248.53        252.37         7.31 o                         
  -2   2   5        736.58        773.29        19.31 o                         
  -1   2   5        561.49        523.19        13.20 o                         
   0   2   5        162.07        136.22         4.43 o                         
   1   2   5        969.67       1036.19        29.97 o                         
   2   2   5        489.84        528.45        16.14 o                         
   3   2   5        487.63        450.44        20.59 o                         
   4   2   5        419.11        440.41        14.71 o                         
   5   2   5        225.97        225.26         8.92 o                         
   6   2   5        106.50        109.22         4.21 o                         
   7   2   5       1026.74       1060.33        23.37 o                         
   8   2   5         10.56         11.18         2.13 o                         
   9   2   5         82.81         95.70        11.92 o                         
  10   2   5         27.81         27.09         8.31 o                         
 -11   3   5         27.73         27.09        10.11 o                         
 -10   3   5         70.13         72.23        13.36 o                         
  -9   3   5          7.93          9.75         6.14 o                         
  -8   3   5        100.06        111.16         9.11 o                         
  -7   3   5         30.31         32.45         4.83 o                         
  -6   3   5        827.93        788.15        43.52 o                         
  -5   3   5         30.00         26.25         2.65 o                         
  -4   3   5        473.29        459.57        13.16 o                         
  -3   3   5         19.58         15.57         1.91 o                         
  -2   3   5         53.09         47.30         3.21 o                         
  -1   3   5        131.09        146.59         5.44 o                         
   0   3   5        448.10        489.72        13.09 o                         
   1   3   5        525.39        523.01        13.67 o                         
   2   3   5        143.72        142.56         4.77 o                         
   3   3   5        286.95        262.17         7.79 o                         
   4   3   5          5.14          4.78         1.18 o                         
   5   3   5         58.23         58.98         7.04 o                         
   6   3   5          4.50          3.61         3.61 o                         
   7   3   5        562.07        495.45        27.81 o                         
   8   3   5          8.74          2.89         4.33 o                         
   9   3   5         28.13         24.16         5.34 o                         
  10   3   5         25.34         31.67         5.96 o                         
  11   3   5         40.32         37.20        10.83 o                         
 -10   4   5         32.21         37.92        10.83 o                         
  -9   4   5        109.06        126.78        10.80 o                         
  -8   4   5         25.04         26.43         7.58 o                         
  -7   4   5         26.84         26.99         8.67 o                         
  -6   4   5          4.57          0.58         2.52 o                         
  -5   4   5        146.89        144.74         9.52 o                         
  -4   4   5          9.72         11.24         2.18 o                         
  -3   4   5        323.19        333.71        20.22 o                         
  -2   4   5         51.05         48.98         3.64 o                         
  -1   4   5        382.25        371.52        11.16 o                         
   0   4   5        286.23        285.49        11.61 o                         
   1   4   5          1.11          1.58         1.11 o                         
   2   4   5        204.62        208.03         9.83 o                         
   3   4   5        548.81        529.74        19.53 o                         
   4   4   5         35.03         33.57         4.46 o                         
   5   4   5         76.13         84.23         7.39 o                         
   6   4   5         27.68         23.16         9.93 o                         
   7   4   5        512.25        491.91        20.56 o                         
   8   4   5         37.67         33.95         5.49 o                         
   9   4   5         89.77         94.18         9.41 o                         
  10   4   5         27.40         19.14         7.95 o                         
 -10   5   5         53.00         68.62        13.72 o                         
  -9   5   5         13.33         13.64         5.23 o                         
  -8   5   5         40.39         40.77         6.48 o                         
  -7   5   5          4.63         -0.72         3.32 o                         
  -6   5   5        252.55        264.77        12.89 o                         
  -5   5   5         16.55         17.71         2.92 o                         
  -4   5   5         71.74         71.42         6.62 o                         
  -3   5   5         29.06         25.19         3.13 o                         
  -2   5   5        264.24        246.94        13.03 o                         
  -1   5   5        289.17        276.36         9.34 o                         
   0   5   5         11.47         14.29         3.02 o                         
   1   5   5        133.20        130.23         8.67 o                         
   2   5   5         80.61         70.22         6.51 o                         
   3   5   5         62.75         62.57        10.47 o                         
   4   5   5         14.76         12.55         6.14 o                         
   5   5   5         26.03         23.36         4.58 o                         
   6   5   5          3.43          4.88         3.32 o                         
   7   5   5         78.97         59.55        11.20 o                         
   8   5   5         46.87         33.75         6.50 o                         
   9   5   5          7.28         -3.95         3.95 o                         
  -9   6   5         27.13         36.58         7.14 o                         
  -8   6   5          0.03         10.00         4.97 o                         
  -7   6   5         48.09         63.50         7.95 o                         
  -6   6   5         16.29         18.63         4.83 o                         
  -5   6   5         29.73         26.89         4.97 o                         
  -4   6   5         18.04         22.61         3.54 o                         
  -3   6   5         64.85         63.65         6.36 o                         
  -2   6   5          8.96          8.90         2.52 o                         
  -1   6   5         18.56         13.07         3.55 o                         
   0   6   5        111.21        105.70         8.53 o                         
   1   6   5         24.58         20.40         3.95 o                         
   2   6   5         72.28         65.50         6.88 o                         
   3   6   5        270.08        281.21        19.50 o                         
   4   6   5         42.80         40.56         7.58 o                         
   5   6   5         12.79          7.57         3.70 o                         
   6   6   5          8.08          7.04         4.09 o                         
   7   6   5        120.93        122.71        11.56 o                         
   8   6   5          1.44          3.45         4.46 o                         
  -7   7   5         18.04         35.60         6.88 o                         
  -6   7   5         56.61         59.71         7.90 o                         
  -5   7   5          3.93          1.99         3.83 o                         
  -4   7   5         16.54         14.81         4.21 o                         
  -3   7   5         41.39         35.83         6.00 o                         
  -2   7   5         46.04         47.71         6.38 o                         
  -1   7   5        128.00        132.64        10.83 o                         
   0   7   5          0.23          2.71         2.55 o                         
   1   7   5         48.06         47.43         9.21 o                         
   2   7   5         36.27         35.41         5.87 o                         
   3   7   5          2.04          2.33         3.29 o                         
   4   7   5          0.99          3.83         4.51 o                         
   5   7   5          0.51         -3.29         3.29 o                         
   6   7   5         18.90         23.15         7.58 o                         
   7   7   5          0.76          2.02         4.32 o                         
  -5   8   5         28.18         33.23         9.39 o                         
  -4   8   5         24.56         27.81         9.03 o                         
  -3   8   5         26.28         31.75         6.11 o                         
  -2   8   5         12.38          5.89         4.21 o                         
  -1   8   5         15.27         12.88         9.21 o                         
   0   8   5         13.93         22.38         5.34 o                         
   1   8   5          7.63          4.74         3.99 o                         
   2   8   5         77.26         84.43         9.15 o                         
   3   8   5        144.51        150.76        12.48 o                         
   4   8   5         58.54         63.37        11.01 o                         
   5   8   5         31.38         35.75         7.14 o                         
  -2   9   5         10.69         12.81         8.31 o                         
  -1   9   5         61.15         72.60         9.15 o                         
   0   9   5          1.36          5.42         4.60 o                         
   1   9   5         44.33         51.76        13.54 o                         
   2   9   5         45.12         53.83         8.81 o                         
  -2  -9   6         10.51          8.21         5.71 o                         
  -1  -9   6         23.29         35.84         7.15 o                         
   0  -9   6          1.62         11.92         7.58 o                         
   1  -9   6          4.02          3.61         8.31 o                         
  -5  -8   6         29.29         26.87         6.62 o                         
  -4  -8   6          8.07          4.95         5.03 o                         
  -3  -8   6         41.51         37.70         6.76 o                         
  -2  -8   6         77.25         84.08        13.00 o                         
  -1  -8   6         35.19         38.16         6.73 o                         
   0  -8   6         24.41         33.55         6.48 o                         
   1  -8   6         11.41          5.78         6.50 o                         
   2  -8   6         77.54        104.73        15.53 o                         
   3  -8   6          7.01          3.25         6.50 o                         
   4  -8   6         32.01         36.11        10.83 o                         
   5  -8   6         11.93         21.31         9.75 o                         
  -7  -7   6         30.39         55.25         7.97 o                         
  -6  -7   6         11.88         13.39         9.75 o                         
  -5  -7   6          0.26          3.61         3.83 o                         
  -4  -7   6          8.05          7.95         5.96 o                         
  -3  -7   6          3.12          1.44         3.06 o                         
  -2  -7   6         10.22         25.69         5.19 o                         
  -1  -7   6         45.74         48.66         6.64 o                         
   0  -7   6         28.73         35.76         5.87 o                         
   1  -7   6          3.89         -0.42         3.03 o                         
   2  -7   6        117.22        137.23        16.61 o                         
   3  -7   6          7.55          6.41         3.70 o                         
   4  -7   6          1.62          2.17         3.47 o                         
   5  -7   6         17.20         25.91         5.20 o                         
   6  -7   6          3.43         -3.01         3.81 o                         
   7  -7   6         17.53         20.86         6.14 o                         
  -8  -6   6         13.71         12.28         4.94 o                         
  -7  -6   6         37.80         38.43         6.48 o                         
  -6  -6   6         12.70         18.75         4.97 o                         
  -5  -6   6         90.71         85.25         8.64 o                         
  -4  -6   6         42.20         47.38         6.32 o                         
  -3  -6   6         64.44         65.95         7.14 o                         
  -2  -6   6         36.36         37.88         5.49 o                         
  -1  -6   6         43.89         54.22         6.38 o                         
   0  -6   6         65.73         73.10         7.95 o                         
   1  -6   6         21.95         26.04         3.41 o                         
   2  -6   6         41.39         33.32         3.75 o                         
   3  -6   6          3.21         -0.51         2.42 o                         
   4  -6   6         46.63         42.61         5.64 o                         
   5  -6   6          7.57          8.99         2.78 o                         
   6  -6   6         28.83         25.89         4.14 o                         
   7  -6   6         11.83         12.39         4.37 o                         
   8  -6   6          5.98          6.42         3.46 o                         
  -9  -5   6         47.25         41.50         6.76 o                         
  -8  -5   6          5.67          5.57         3.73 o                         
  -7  -5   6         14.38         12.50         5.24 o                         
  -6  -5   6          6.21          3.08         3.03 o                         
  -5  -5   6         28.69         26.62         4.94 o                         
  -4  -5   6        118.10        124.64        14.45 o                         
  -3  -5   6         82.22         99.54         7.92 o                         
  -2  -5   6        125.31        123.20         9.03 o                         
  -1  -5   6         33.87         35.74         3.33 o                         
   0  -5   6         98.72        101.84         4.97 o                         
   1  -5   6         21.61         24.70         2.84 o                         
   2  -5   6         96.41         94.58         6.38 o                         
   3  -5   6         60.92         63.54         8.49 o                         
   4  -5   6          2.95         -0.06         1.68 o                         
   5  -5   6         66.97         64.58         7.16 o                         
   6  -5   6         15.05         10.76         4.32 o                         
   7  -5   6         45.63         51.69         9.18 o                         
   8  -5   6         15.18         13.46         3.66 o                         
   9  -5   6          3.78          1.24         3.04 o                         
 -10  -4   6        155.47        180.58        20.75 o                         
  -9  -4   6         50.75         56.20         7.50 o                         
  -8  -4   6        103.15        101.78         9.44 o                         
  -7  -4   6         13.01         11.27         3.81 o                         
  -6  -4   6         86.78         73.91         7.35 o                         
  -5  -4   6          3.08          3.16         2.71 o                         
  -4  -4   6         52.71         58.47         6.56 o                         
  -3  -4   6        346.00        345.47        10.73 o                         
  -2  -4   6        119.24        126.18         5.10 o                         
  -1  -4   6        303.54        299.62         9.26 o                         
   0  -4   6        314.48        356.99        19.68 o                         
   1  -4   6         83.49         78.22         4.06 o                         
   2  -4   6         51.82         48.74         3.66 o                         
   3  -4   6        134.24        140.04        11.13 o                         
   4  -4   6         22.45         17.09         2.65 o                         
   5  -4   6          6.28          7.80         2.32 o                         
   6  -4   6         82.80         91.96         9.93 o                         
   7  -4   6        159.71        162.22         7.98 o                         
   8  -4   6         29.25         34.43         5.14 o                         
   9  -4   6         47.26         54.26         7.55 o                         
  10  -4   6          0.20          4.00         3.28 o                         
 -11  -3   6         20.18         27.45        10.11 o                         
 -10  -3   6         41.91         42.21         6.76 o                         
  -9  -3   6         39.63         50.06         6.73 o                         
  -8  -3   6         15.15         10.87         3.55 o                         
  -7  -3   6         14.39         12.00         2.69 o                         
  -6  -3   6         36.26         32.82         4.59 o                         
  -5  -3   6          8.21         13.15         2.22 o                         
  -4  -3   6        431.91        422.24        12.53 o                         
  -3  -3   6        136.78        148.83         5.80 o                         
  -2  -3   6        297.09        304.96         9.05 o                         
  -1  -3   6        370.94        393.98        17.52 o                         
   0  -3   6        316.90        320.45         9.49 o                         
   1  -3   6        111.44        109.10         4.13 o                         
   2  -3   6        121.57        110.36         4.35 o                         
   3  -3   6        240.40        216.00         6.09 o                         
   4  -3   6        174.74        164.18         5.70 o                         
   5  -3   6        233.05        230.24         7.48 o                         
   6  -3   6         58.55         55.66         4.04 o                         
   7  -3   6         17.56         19.04         2.78 o                         
   8  -3   6         13.63         11.77         2.64 o                         
   9  -3   6         14.52         17.29         3.21 o                         
  10  -3   6         29.52         26.60         5.23 o                         
 -11  -2   6         11.07          5.70         6.14 o                         
 -10  -2   6        158.25        164.26        12.51 o                         
  -9  -2   6          0.51         -1.08         2.10 o                         
  -8  -2   6        104.64         99.54         6.87 o                         
  -7  -2   6         94.51        114.47         6.77 o                         
  -6  -2   6        265.68        247.53         9.24 o                         
  -5  -2   6        274.74        253.98         8.74 o                         
  -4  -2   6        258.42        255.62         8.51 o                         
  -3  -2   6        150.64        152.40         7.75 o                         
  -2  -2   6        179.13        183.98         6.08 o                         
  -1  -2   6        370.30        362.41        10.20 o                         
   0  -2   6        478.71        443.87        12.01 o                         
   1  -2   6        877.95        885.77        18.76 o                         
   2  -2   6        203.96        236.28         7.57 o                         
   3  -2   6         30.37         32.88         2.39 o                         
   4  -2   6        257.25        257.67         7.39 o                         
   5  -2   6          3.50          6.04         1.41 o                         
   6  -2   6        156.88        160.55         8.76 o                         
   7  -2   6        174.82        172.80         6.62 o                         
   8  -2   6          2.40          2.82         2.13 o                         
   9  -2   6         52.34         50.38         4.39 o                         
  10  -2   6         22.74         25.99         4.37 o                         
  11  -2   6         89.02         97.84         8.04 o                         
 -11  -1   6         27.90         22.47         5.74 o                         
 -10  -1   6         55.18         42.92         6.58 o                         
  -9  -1   6         42.84         46.70         5.13 o                         
  -8  -1   6         17.77         17.97         3.30 o                         
  -7  -1   6          5.33          6.74         2.39 o                         
  -6  -1   6        120.80        108.78         6.96 o                         
  -5  -1   6        223.97        214.58         7.70 o                         
  -4  -1   6        420.27        386.45        11.53 o                         
  -3  -1   6          1.76          0.39         0.93 o                         
  -2  -1   6       1124.96       1179.12        28.70 o                         
  -1  -1   6        290.72        312.73         7.16 o                         
   0  -1   6        178.50        190.29         4.73 o                         
   1  -1   6        194.15        183.40         5.70 o                         
   2  -1   6        231.70        226.96         6.80 o                         
   3  -1   6         45.66         47.76         3.13 o                         
   4  -1   6         97.06         90.11         3.06 o                         
   5  -1   6        614.77        645.11        18.24 o                         
   6  -1   6         34.41         27.78         2.16 o                         
   7  -1   6         40.27         37.78         3.36 o                         
   8  -1   6         50.32         50.90         4.03 o                         
   9  -1   6         13.54         11.67         3.04 o                         
  10  -1   6         27.45         30.95         4.43 o                         
  11  -1   6        123.61        148.42         9.49 o                         
 -11   0   6         25.24         28.75        11.56 o                         
 -10   0   6         71.58         88.96        21.31 o                         
  -9   0   6         34.36         27.81         5.49 o                         
  -8   0   6          0.21         -0.20         2.52 o                         
  -7   0   6         95.82        105.78        10.65 o                         
  -6   0   6       1088.10       1112.99        28.34 o                         
  -5   0   6        243.93        251.09         8.02 o                         
  -4   0   6          7.55          6.71         1.15 o                         
  -3   0   6        642.51        694.30        22.09 o                         
  -2   0   6       1663.93       1812.69        77.83 o                         
  -1   0   6         93.75        108.10         3.50 o                         
   0   0   6        191.07        185.39         6.51 o                         
   1   0   6        800.74        834.23        20.01 o                         
   2   0   6       1856.12       1865.12        43.50 o                         
   3   0   6         20.59         23.79         1.90 o                         
   4   0   6        305.52        321.52         7.97 o                         
   5   0   6        261.18        260.64         7.02 o                         
   6   0   6        288.52        301.26         8.27 o                         
   7   0   6         91.75         85.40         4.45 o                         
   8   0   6          1.00          0.44         2.32 o                         
   9   0   6         55.81         56.78         5.02 o                         
  10   0   6          5.36         10.25         4.48 o                         
  11   0   6        117.62        170.06        12.00 o                         
 -11   1   6         28.43         34.08         6.88 o                         
 -10   1   6         55.19         45.89         9.21 o                         
  -9   1   6         42.78         42.69         6.38 o                         
  -8   1   6         18.96         14.45         6.14 o                         
  -7   1   6          6.18          9.49         2.67 o                         
  -6   1   6        114.95        106.85         6.28 o                         
  -5   1   6        220.10        209.44        10.90 o                         
  -4   1   6        415.24        403.82        16.07 o                         
  -3   1   6          1.83          3.58         1.44 o                         
  -2   1   6       1128.23       1193.71        34.60 o                         
  -1   1   6        288.33        297.10        10.47 o                         
   0   1   6        172.37        185.39         9.73 o                         
   1   1   6        191.61        201.12         6.99 o                         
   2   1   6        234.43        228.63        23.84 o                         
   3   1   6         40.59         42.26         3.38 o                         
   4   1   6         97.49         85.69         4.68 o                         
   5   1   6        606.82        624.24        16.72 o                         
   6   1   6         33.17         32.26         2.92 o                         
   7   1   6         43.48         39.41         3.60 o                         
   8   1   6         49.40         59.85         4.56 o                         
   9   1   6         14.12         13.50         2.55 o                         
  10   1   6         27.69         32.63         4.36 o                         
  11   1   6        123.58        126.76        16.61 o                         
 -11   2   6         10.77         13.72         8.67 o                         
 -10   2   6        160.81        154.57        18.42 o                         
  -9   2   6          0.57         -1.44         3.97 o                         
  -8   2   6        105.65        102.56        13.36 o                         
  -7   2   6         93.42        102.46         9.39 o                         
  -6   2   6        272.87        255.58        10.90 o                         
  -5   2   6        275.97        256.11         8.70 o                         
  -4   2   6        261.56        263.51         7.85 o                         
  -3   2   6        161.28        157.59         5.08 o                         
  -2   2   6        178.77        178.44         5.73 o                         
  -1   2   6        375.97        377.61        10.00 o                         
   0   2   6        484.65        483.31        24.72 o                         
   1   2   6        877.57        892.75        26.52 o                         
   2   2   6        202.51        246.34         8.67 o                         
   3   2   6         31.91         31.73         2.79 o                         
   4   2   6        255.45        269.32         9.89 o                         
   5   2   6          3.45          3.56         1.65 o                         
   6   2   6        156.55        160.91         7.55 o                         
   7   2   6        174.00        167.31         6.60 o                         
   8   2   6          3.12          3.69         1.85 o                         
   9   2   6         53.52         52.37         9.39 o                         
  10   2   6         22.10         24.20         8.31 o                         
  11   2   6         85.67        103.29        15.89 o                         
 -11   3   6         19.96         32.50        10.11 o                         
 -10   3   6         42.02         44.78        10.83 o                         
  -9   3   6         41.27         37.20         9.03 o                         
  -8   3   6         15.22         18.40         4.16 o                         
  -7   3   6         16.24         13.71         5.06 o                         
  -6   3   6         39.06         32.09         4.33 o                         
  -5   3   6          7.90          7.60         1.78 o                         
  -4   3   6        427.97        415.32        12.11 o                         
  -3   3   6        136.52        159.08         5.75 o                         
  -2   3   6        283.69        280.56         8.74 o                         
  -1   3   6        373.04        397.34        11.11 o                         
   0   3   6        330.71        339.52         9.47 o                         
   1   3   6        105.19         90.77         3.81 o                         
   2   3   6        123.90        118.96         6.86 o                         
   3   3   6        245.87        222.19         7.00 o                         
   4   3   6        173.65        168.70         6.88 o                         
   5   3   6        230.91        235.67        16.61 o                         
   6   3   6         58.43         54.17         8.31 o                         
   7   3   6         17.59         16.61         5.42 o                         
   8   3   6         12.81          6.14         4.69 o                         
   9   3   6         14.86          6.14         5.06 o                         
  10   3   6         29.67         39.33         6.76 o                         
  11   3   6         84.53        115.20        16.25 o                         
 -10   4   6        156.95        182.70        21.67 o                         
  -9   4   6         51.11         48.39        10.47 o                         
  -8   4   6        104.48        114.69         9.61 o                         
  -7   4   6         12.83         15.32         5.42 o                         
  -6   4   6         90.46         76.24         7.95 o                         
  -5   4   6          2.42          2.13         2.52 o                         
  -4   4   6         51.47         58.39         4.24 o                         
  -3   4   6        343.32        340.70        10.75 o                         
  -2   4   6        118.80        114.82         5.20 o                         
  -1   4   6        301.25        294.44         9.34 o                         
   0   4   6        313.69        350.11        10.49 o                         
   1   4   6         85.79         79.66         3.87 o                         
   2   4   6         49.52         39.16         8.49 o                         
   3   4   6        136.14        129.48         8.85 o                         
   4   4   6         19.21         19.41         3.55 o                         
   5   4   6          6.46          6.24         2.67 o                         
   6   4   6         80.83         64.74         7.02 o                         
   7   4   6        156.91        161.41        10.34 o                         
   8   4   6         30.52         24.52         5.19 o                         
   9   4   6         46.76         55.25        10.83 o                         
  10   4   6          0.22         -3.61         4.34 o                         
  -9   5   6         46.40         28.17         9.75 o                         
  -8   5   6          5.65          2.53         4.69 o                         
  -7   5   6         15.66         11.06         5.42 o                         
  -6   5   6          5.57          3.37         3.18 o                         
  -5   5   6         28.56         21.72         4.09 o                         
  -4   5   6        118.86        118.19         7.17 o                         
  -3   5   6         81.86         92.72         5.93 o                         
  -2   5   6        126.13        134.62         6.14 o                         
  -1   5   6         34.70         39.12         4.57 o                         
   0   5   6         97.19         88.92         7.02 o                         
   1   5   6         21.46         30.78         4.32 o                         
   2   5   6         95.07         82.38         7.27 o                         
   3   5   6         63.62         59.28         6.13 o                         
   4   5   6          2.87          1.91         2.16 o                         
   5   5   6         66.46         52.85         9.93 o                         
   6   5   6         15.55         10.04         3.95 o                         
   7   5   6         46.39         44.23         6.86 o                         
   8   5   6         15.90         12.65         4.68 o                         
   9   5   6          3.77          3.86         5.24 o                         
  -9   6   6          4.21         11.56         8.31 o                         
  -8   6   6         13.96         11.92         7.58 o                         
  -7   6   6         37.16         48.25        16.79 o                         
  -6   6   6         13.92         12.78        10.83 o                         
  -5   6   6         90.26        112.36         9.32 o                         
  -4   6   6         42.13         37.44         6.61 o                         
  -3   6   6         63.27         72.57         5.58 o                         
  -2   6   6         35.89         27.34         3.93 o                         
  -1   6   6         46.19         55.67         6.11 o                         
   0   6   6         67.71         80.38         7.27 o                         
   1   6   6         22.61         33.74         5.09 o                         
   2   6   6         41.60         37.05         5.34 o                         
   3   6   6          3.20          5.78         3.32 o                         
   4   6   6         46.00         56.47        15.17 o                         
   5   6   6          7.70          5.16         3.61 o                         
   6   6   6         29.33         27.28         5.60 o                         
   7   6   6         11.24         16.79         5.36 o                         
   8   6   6          6.47          3.87         4.88 o                         
  -7   7   6         29.36         32.40         7.95 o                         
  -6   7   6         12.41         12.18         4.97 o                         
  -5   7   6          0.33         -0.07         4.88 o                         
  -4   7   6          8.08          1.44         5.78 o                         
  -3   7   6          3.14          4.58         3.18 o                         
  -2   7   6          8.80         13.38         7.76 o                         
  -1   7   6         46.65         35.51        11.56 o                         
   0   7   6         28.14         26.54         5.24 o                         
   1   7   6          3.16         -0.96         2.93 o                         
   2   7   6        115.46        119.29        10.34 o                         
   3   7   6          7.14         12.59         4.72 o                         
   4   7   6          1.62          3.41         3.64 o                         
   5   7   6         18.36         19.18         8.31 o                         
   6   7   6          3.46          6.72         4.72 o                         
   7   7   6         17.10          6.86         9.39 o                         
  -5   8   6         29.30         32.50        10.11 o                         
  -4   8   6          7.73          7.58         6.14 o                         
  -3   8   6         40.22         39.64         6.76 o                         
  -2   8   6         76.69         67.34         8.32 o                         
  -1   8   6         34.28         33.25         7.76 o                         
   0   8   6         24.51         33.45         6.13 o                         
   1   8   6         11.84          8.49         4.46 o                         
   2   8   6         77.65         92.47        10.47 o                         
   3   8   6          7.32          5.44         5.96 o                         
   4   8   6         31.86         36.69         6.88 o                         
   5   8   6         11.92         -0.18         4.60 o                         
  -2   9   6         11.33         12.11         5.78 o                         
  -1   9   6         23.31         27.16         7.04 o                         
   0   9   6          1.99         -1.87         4.58 o                         
   1   9   6          4.48         12.28         7.76 o                         
  -1  -9   7          0.03          0.00         6.50 o                         
   0  -9   7         11.77         10.83         8.67 o                         
   1  -9   7          8.45         18.42         8.67 o                         
  -5  -8   7         15.62         17.76         6.48 o                         
  -4  -8   7          4.86          6.73         7.04 o                         
  -3  -8   7         50.76         56.04         8.27 o                         
  -2  -8   7          1.77          1.51         5.24 o                         
  -1  -8   7          8.86          9.89         4.68 o                         
   0  -8   7          2.90         -2.17         5.42 o                         
   1  -8   7          0.77         -2.17         5.06 o                         
   2  -8   7         84.43         83.06        14.08 o                         
   3  -8   7         10.16         11.92         8.67 o                         
   4  -8   7          8.12          8.67         7.95 o                         
   5  -8   7          3.35         -0.36         6.86 o                         
  -7  -7   7         32.65         53.60         8.12 o                         
  -6  -7   7         13.58         15.96         5.23 o                         
  -5  -7   7         27.68         25.66         5.81 o                         
  -4  -7   7          8.97          8.26         4.32 o                         
  -3  -7   7         11.72          6.26         3.90 o                         
  -2  -7   7        597.70        617.92        23.99 o                         
  -1  -7   7          3.54          8.48         3.44 o                         
   0  -7   7         85.20        104.68         9.32 o                         
   1  -7   7         28.37         29.25         7.95 o                         
   2  -7   7          2.31         -0.72         4.69 o                         
   3  -7   7         59.69         60.44         7.08 o                         
   4  -7   7          4.79         -0.24         3.38 o                         
   5  -7   7         14.29         18.64        10.47 o                         
   6  -7   7          0.04          8.34         4.41 o                         
   7  -7   7         12.29         14.43         5.46 o                         
  -8  -6   7          3.40          8.33         5.60 o                         
  -7  -6   7         16.14         12.16        13.36 o                         
  -6  -6   7         48.45         51.15         7.25 o                         
  -5  -6   7         70.09         73.30        10.83 o                         
  -4  -6   7         90.30        118.79         9.95 o                         
  -3  -6   7         63.53         65.35         7.58 o                         
  -2  -6   7          9.89         21.04         4.25 o                         
  -1  -6   7         16.28         18.64         4.09 o                         
   0  -6   7         27.13         35.02         6.86 o                         
   1  -6   7         35.32         41.30         5.38 o                         
   2  -6   7        197.78        187.93        14.79 o                         
   3  -6   7         97.10        105.70         8.42 o                         
   4  -6   7         79.75         82.31         7.98 o                         
   5  -6   7         48.59         53.42         8.85 o                         
   6  -6   7         70.59         84.29         8.50 o                         
   7  -6   7         22.24         25.31         4.36 o                         
   8  -6   7         10.76          8.25         3.68 o                         
  -9  -5   7         13.16         15.32         5.29 o                         
  -8  -5   7          7.11          3.81         3.99 o                         
  -7  -5   7         17.48         10.18         4.16 o                         
  -6  -5   7        151.55        159.73        10.84 o                         
  -5  -5   7        146.17        150.34        11.56 o                         
  -4  -5   7         93.75         86.56        10.47 o                         
  -3  -5   7         75.39         92.35         7.95 o                         
  -2  -5   7       1803.99       1832.16        55.80 o                         
  -1  -5   7         17.42         13.68         2.18 o                         
   0  -5   7        195.32        194.02         7.32 o                         
   1  -5   7          2.89          1.95         1.70 o                         
   2  -5   7        131.36        135.09         6.25 o                         
   3  -5   7         91.67         91.39         7.29 o                         
   4  -5   7         22.72         18.86         3.90 o                         
   5  -5   7         47.36         43.14         4.43 o                         
   6  -5   7         34.66         34.16         7.97 o                         
   7  -5   7         25.54         26.96         4.19 o                         
   8  -5   7          7.33          8.20         3.81 o                         
   9  -5   7          4.79         -2.57         3.06 o                         
 -10  -4   7         89.72         95.22        10.18 o                         
  -9  -4   7          0.01          0.35         3.73 o                         
  -8  -4   7         68.57         71.14         7.92 o                         
  -7  -4   7         15.69         18.47         4.58 o                         
  -6  -4   7        698.36        652.75        34.13 o                         
  -5  -4   7         51.15         59.96         6.38 o                         
  -4  -4   7         89.09         93.74         7.27 o                         
  -3  -4   7        219.83        215.90         7.81 o                         
  -2  -4   7        636.79        736.50        20.25 o                         
  -1  -4   7         19.94         19.26         3.60 o                         
   0  -4   7         91.76         89.96         4.43 o                         
   1  -4   7        105.98         97.03         4.52 o                         
   2  -4   7        204.39        186.48         6.66 o                         
   3  -4   7        502.49        519.26        18.99 o                         
   4  -4   7         39.60         34.24         4.75 o                         
   5  -4   7         47.54         49.08         7.33 o                         
   6  -4   7         75.69         70.96         5.47 o                         
   7  -4   7         12.59         10.71         4.11 o                         
   8  -4   7         19.20         26.46         4.14 o                         
   9  -4   7          1.49          1.13         3.41 o                         
  10  -4   7         23.58         30.12         6.67 o                         
 -11  -3   7         27.08         27.90        11.74 o                         
 -10  -3   7         47.72         31.07         5.90 o                         
  -9  -3   7         17.90         11.20         8.67 o                         
  -8  -3   7         21.68         20.98         6.86 o                         
  -7  -3   7         19.94         14.02         2.90 o                         
  -6  -3   7        554.48        550.03        16.29 o                         
  -5  -3   7         65.88         61.71         4.60 o                         
  -4  -3   7        175.07        185.94         7.04 o                         
  -3  -3   7        317.43        324.84        10.16 o                         
  -2  -3   7       2222.32       2208.51        63.07 o                         
  -1  -3   7        833.14        884.33        22.57 o                         
   0  -3   7        425.13        408.13        11.38 o                         
   1  -3   7        100.79         99.02         4.06 o                         
   2  -3   7        191.46        190.36        10.70 o                         
   3  -3   7        262.27        244.00         6.70 o                         
   4  -3   7        238.96        238.16         7.43 o                         
   5  -3   7        152.28        149.02         5.88 o                         
   6  -3   7        124.68        131.59         5.67 o                         
   7  -3   7         68.36         71.54         4.94 o                         
   8  -3   7          7.20          6.96         2.97 o                         
   9  -3   7         39.82         37.57         4.16 o                         
  10  -3   7          0.21          4.07         3.13 o                         
 -11  -2   7         45.01         52.73        10.83 o                         
 -10  -2   7        160.00        174.72        12.61 o                         
  -9  -2   7         20.02         16.66         4.35 o                         
  -8  -2   7         62.68         66.06         5.62 o                         
  -7  -2   7        122.69        131.02         8.84 o                         
  -6  -2   7       1278.56       1301.79        33.63 o                         
  -5  -2   7        305.14        293.18         9.99 o                         
  -4  -2   7        395.65        415.32        20.50 o                         
  -3  -2   7        104.01        104.27         4.55 o                         
  -2  -2   7       1754.35       2126.57        50.32 o                         
  -1  -2   7        382.69        367.11        10.34 o                         
   0  -2   7         72.76         71.57         3.73 o                         
   1  -2   7        379.95        370.81         8.57 o                         
   2  -2   7        274.09        236.11         7.71 o                         
   3  -2   7        107.82         94.50         4.44 o                         
   4  -2   7        158.81        148.64         5.13 o                         
   5  -2   7         69.90         67.35         3.92 o                         
   6  -2   7         63.33         68.78         4.27 o                         
   7  -2   7          0.23          1.29         1.65 o                         
   8  -2   7         11.35         11.09         3.34 o                         
   9  -2   7          0.75          0.70         2.39 o                         
  10  -2   7         49.86         59.30         7.39 o                         
  11  -2   7         31.92         40.83         6.13 o                         
 -11  -1   7          5.20          3.92         4.58 o                         
 -10  -1   7          1.18          0.22         3.55 o                         
  -9  -1   7         37.18         40.95         6.11 o                         
  -8  -1   7         43.83         38.83         4.49 o                         
  -7  -1   7        214.87        233.35         9.34 o                         
  -6  -1   7       1017.08       1029.15        27.03 o                         
  -5  -1   7        588.39        588.06        19.96 o                         
  -4  -1   7        130.67        132.32         5.48 o                         
  -3  -1   7         30.52         34.88         5.31 o                         
  -2  -1   7       2594.85       2347.44        55.67 o                         
  -1  -1   7         17.01         18.32         1.72 o                         
   0  -1   7       1043.89       1069.76        25.64 o                         
   1  -1   7        278.54        275.28         7.92 o                         
   2  -1   7        133.43        162.69        12.46 o                         
   3  -1   7          9.50         10.10         1.60 o                         
   4  -1   7        167.62        171.39         4.44 o                         
   5  -1   7        131.48        133.78         4.01 o                         
   6  -1   7         13.51         14.78         2.11 o                         
   7  -1   7         86.85         73.44         4.43 o                         
   8  -1   7         35.32         38.08         4.19 o                         
   9  -1   7         38.18         46.05         4.76 o                         
  10  -1   7          1.54         -0.77         2.97 o                         
  11  -1   7          7.08          2.35         3.56 o                         
 -11   0   7         56.66         56.18        12.46 o                         
 -10   0   7         96.70         82.46        17.15 o                         
  -9   0   7          2.65          4.15         3.55 o                         
  -8   0   7          0.22          1.14         2.67 o                         
  -7   0   7          1.14          3.74         4.15 o                         
  -6   0   7       1823.55       1880.49        57.33 o                         
  -5   0   7         68.11         71.54         3.91 o                         
  -4   0   7        318.45        298.81        14.09 o                         
  -3   0   7        340.43        365.68        13.02 o                         
  -2   0   7       1101.54       1200.81        28.60 o                         
  -1   0   7         28.67         27.69         1.80 o                         
   0   0   7         38.99         34.03         2.53 o                         
   1   0   7        671.86        699.51        17.09 o                         
   2   0   7       1062.35       1117.24        26.82 o                         
   3   0   7        387.37        385.44        10.39 o                         
   4   0   7        124.25        111.25         6.38 o                         
   5   0   7        529.49        569.96        13.34 o                         
   6   0   7        226.48        240.60         7.43 o                         
   7   0   7          0.37         -1.01         1.73 o                         
   8   0   7         21.72         20.65         5.77 o                         
   9   0   7         13.58         21.00         3.42 o                         
  10   0   7         14.61         14.40         3.65 o                         
  11   0   7         50.64         62.14         6.21 o                         
 -11   1   7          5.85          7.41         4.83 o                         
 -10   1   7          0.84          2.20         3.70 o                         
  -9   1   7         36.25         33.07         6.11 o                         
  -8   1   7         43.89         35.03         7.58 o                         
  -7   1   7        213.60        207.26        15.89 o                         
  -6   1   7       1015.38        998.62        46.95 o                         
  -5   1   7        583.20        575.19        20.22 o                         
  -4   1   7        130.52        135.74         8.49 o                         
  -3   1   7         33.37         39.27         2.94 o                         
  -2   1   7       2637.06       2409.01        67.54 o                         
  -1   1   7         17.85         22.32         2.16 o                         
   0   1   7       1039.28       1065.84        26.87 o                         
   1   1   7        277.51        282.44         7.59 o                         
   2   1   7        127.96        153.56         7.76 o                         
   3   1   7          8.07          9.19         1.65 o                         
   4   1   7        169.28        179.90        11.00 o                         
   5   1   7        131.08        136.87         6.84 o                         
   6   1   7         13.71         15.08         2.24 o                         
   7   1   7         93.02         75.34         4.90 o                         
   8   1   7         35.27         34.71         3.74 o                         
   9   1   7         38.37         39.94         4.72 o                         
  10   1   7          1.42          2.75         2.83 o                         
  11   1   7          6.65         -5.42         6.50 o                         
 -11   2   7         44.44         50.27        10.65 o                         
 -10   2   7        156.27        205.81        21.31 o                         
  -9   2   7         19.96         26.72         8.31 o                         
  -8   2   7         63.27         68.26        10.83 o                         
  -7   2   7        122.78        134.66         8.14 o                         
  -6   2   7       1275.28       1309.11        40.68 o                         
  -5   2   7        307.92        304.14        11.93 o                         
  -4   2   7        401.10        387.13        18.42 o                         
  -3   2   7        111.22        112.06         4.02 o                         
  -2   2   7       1759.86       2124.38        49.75 o                         
  -1   2   7        370.01        374.51        10.15 o                         
   0   2   7         72.93         82.68         3.32 o                         
   1   2   7        375.79        338.62        32.86 o                         
   2   2   7        269.48        253.29         8.93 o                         
   3   2   7        115.12        112.47         5.01 o                         
   4   2   7        163.12        156.65         8.31 o                         
   5   2   7         70.67         66.84         4.59 o                         
   6   2   7         61.44         68.67         5.38 o                         
   7   2   7          0.24         -1.90         1.90 o                         
   8   2   7          9.43          7.10         3.07 o                         
   9   2   7          0.64          4.69         4.33 o                         
  10   2   7         49.45         53.81        11.20 o                         
  11   2   7         31.19         39.00        10.47 o                         
 -11   3   7         28.26         18.42         9.75 o                         
 -10   3   7         49.23         36.48         9.75 o                         
  -9   3   7         19.24         18.42         7.95 o                         
  -8   3   7         21.45         28.17         7.58 o                         
  -7   3   7         17.81         24.71         4.16 o                         
  -6   3   7        556.65        518.69        19.73 o                         
  -5   3   7         64.56         59.01         5.38 o                         
  -4   3   7        172.84        175.66         6.42 o                         
  -3   3   7        318.39        334.80         9.83 o                         
  -2   3   7       2243.32       2086.58        50.52 o                         
  -1   3   7        829.81        905.77        27.70 o                         
   0   3   7        438.83        404.98        17.15 o                         
   1   3   7         99.85         99.26         4.03 o                         
   2   3   7        183.93        199.49         9.49 o                         
   3   3   7        264.12        255.38         9.27 o                         
   4   3   7        232.42        241.57         9.35 o                         
   5   3   7        151.10        182.11         8.74 o                         
   6   3   7        125.13        110.15        12.28 o                         
   7   3   7         69.52         86.31        11.56 o                         
   8   3   7          7.15          5.78         4.69 o                         
   9   3   7         39.80         30.70         8.31 o                         
  10   3   7          0.14          9.03         6.14 o                         
 -10   4   7         86.57         78.37        14.08 o                         
  -9   4   7          0.03         -1.08         5.78 o                         
  -8   4   7         69.51         76.72        13.72 o                         
  -7   4   7         15.98         21.46         6.86 o                         
  -6   4   7        691.15        721.91        24.99 o                         
  -5   4   7         50.27         55.39         5.71 o                         
  -4   4   7         86.23         91.32         5.44 o                         
  -3   4   7        220.90        213.81         7.67 o                         
  -2   4   7        645.25        817.04        25.38 o                         
  -1   4   7         19.54         17.41         2.24 o                         
   0   4   7         92.71         92.40         4.30 o                         
   1   4   7        109.70         98.98         7.16 o                         
   2   4   7        201.55        175.99        21.65 o                         
   3   4   7        506.81        545.32        19.79 o                         
   4   4   7         41.11         44.83         6.86 o                         
   5   4   7         46.90         40.18         5.24 o                         
   6   4   7         74.93         68.22         7.27 o                         
   7   4   7         12.82         12.13         5.78 o                         
   8   4   7         21.12         18.24         5.11 o                         
   9   4   7          1.37         -0.69         5.24 o                         
  10   4   7         23.62         27.76         6.13 o                         
  -9   5   7         12.65          8.31         7.58 o                         
  -8   5   7          7.09          9.50         4.06 o                         
  -7   5   7         18.53         20.17         5.96 o                         
  -6   5   7        152.81        154.38        10.24 o                         
  -5   5   7        146.15        156.34        26.36 o                         
  -4   5   7         94.37        104.12         6.27 o                         
  -3   5   7         75.35         75.46         7.22 o                         
  -2   5   7       1811.80       1804.38        44.82 o                         
  -1   5   7         16.74         13.42         2.36 o                         
   0   5   7        190.82        198.64        15.17 o                         
   1   5   7          2.80          1.26         2.04 o                         
   2   5   7        131.12        134.95        30.70 o                         
   3   5   7         92.91        102.50         8.43 o                         
   4   5   7         22.43         13.41         3.64 o                         
   5   5   7         46.62         37.61         5.55 o                         
   6   5   7         34.12         27.58         7.22 o                         
   7   5   7         25.58         35.05         6.00 o                         
   8   5   7          7.30          9.43         4.58 o                         
   9   5   7          4.15         -1.15         3.95 o                         
  -8   6   7          3.43         -0.61         4.60 o                         
  -7   6   7         16.36         10.22         5.42 o                         
  -6   6   7         47.93         47.35         6.76 o                         
  -5   6   7         69.61         70.61         7.79 o                         
  -4   6   7         90.78         97.49         8.55 o                         
  -3   6   7         64.18         62.51         5.46 o                         
  -2   6   7         10.93         12.41         7.04 o                         
  -1   6   7         18.02         16.70        10.83 o                         
   0   6   7         26.85         35.22         5.11 o                         
   1   6   7         32.97         33.48         5.11 o                         
   2   6   7        197.05        197.15        11.11 o                         
   3   6   7         96.08        106.69        14.27 o                         
   4   6   7         79.43         85.44         8.43 o                         
   5   6   7         48.56         50.68         7.14 o                         
   6   6   7         69.26         69.59         8.27 o                         
   7   6   7         22.22         14.78         5.49 o                         
   8   6   7         11.22         18.89         6.00 o                         
  -7   7   7         32.11         42.62         7.65 o                         
  -6   7   7         13.79         15.21         5.24 o                         
  -5   7   7         27.70         37.27         6.38 o                         
  -4   7   7          8.19         10.47         6.50 o                         
  -3   7   7         11.16         10.74         3.99 o                         
  -2   7   7        596.49        574.50        42.24 o                         
  -1   7   7          3.31          2.53         2.93 o                         
   0   7   7         85.77        105.12        10.65 o                         
   1   7   7         28.09         27.31         5.09 o                         
   2   7   7          3.12          9.57         4.09 o                         
   3   7   7         59.10         56.57        15.53 o                         
   4   7   7          4.59          2.17         3.64 o                         
   5   7   7         15.31          7.40         4.34 o                         
   6   7   7          0.02         -0.94         3.95 o                         
   7   7   7         13.05          5.17         4.83 o                         
  -5   8   7         15.36         18.06         7.95 o                         
  -4   8   7          4.78          6.50         7.58 o                         
  -3   8   7         49.56         34.31        10.11 o                         
  -2   8   7          2.06          1.26         3.70 o                         
  -1   8   7          8.38         13.35         5.24 o                         
   0   8   7          2.84         -2.89         3.32 o                         
   1   8   7          0.50         -3.18         3.18 o                         
   2   8   7         85.55         89.75        10.21 o                         
   3   8   7         10.29          7.17         4.72 o                         
   4   8   7          7.97          3.40         7.95 o                         
   5   8   7          3.30          1.61         4.72 o                         
  -1   9   7          0.05          2.64         4.58 o                         
   0   9   7         12.30         11.66         5.34 o                         
   1   9   7          8.47          7.95         4.94 o                         
  -5  -8   8          2.06         -2.50         5.60 o                         
  -4  -8   8          9.70         19.97         6.00 o                         
  -3  -8   8         20.68         27.12         6.42 o                         
  -2  -8   8         70.65         79.59         9.44 o                         
  -1  -8   8          0.55          0.00         3.90 o                         
   0  -8   8         24.61         32.50        10.11 o                         
   1  -8   8         21.27         16.97         7.95 o                         
   2  -8   8          2.53          7.58         6.14 o                         
   3  -8   8         24.10         36.84        10.47 o                         
   4  -8   8          0.49         -1.81         5.42 o                         
   5  -8   8         22.47         20.95         9.03 o                         
  -7  -7   8         26.72         27.20         6.25 o                         
  -6  -7   8         28.63         32.93         7.40 o                         
  -5  -7   8         15.31         28.67         6.37 o                         
  -4  -7   8         18.78         18.83         5.34 o                         
  -3  -7   8         97.71         98.81         9.70 o                         
  -2  -7   8         58.39         65.37        11.38 o                         
  -1  -7   8          9.61         13.31         4.21 o                         
   0  -7   8         45.54         52.59         6.84 o                         
   1  -7   8          4.87          5.42         5.06 o                         
   2  -7   8       1013.44        985.81        52.73 o                         
   3  -7   8          6.34          6.50         5.78 o                         
   4  -7   8         12.39         13.02         4.60 o                         
   5  -7   8          3.41         -2.31         5.60 o                         
   6  -7   8          4.38          4.85         4.06 o                         
   7  -7   8          5.05         12.74         5.20 o                         
  -8  -6   8          0.70         -3.83         3.83 o                         
  -7  -6   8          5.92          7.04         4.09 o                         
  -6  -6   8         10.29         11.98         4.16 o                         
  -5  -6   8          6.34          7.67         7.76 o                         
  -4  -6   8        110.25        124.06        10.32 o                         
  -3  -6   8         40.40         39.62         5.71 o                         
  -2  -6   8         92.31         90.68         8.12 o                         
  -1  -6   8          9.33          8.29         4.51 o                         
   0  -6   8        120.92        135.91        13.00 o                         
   1  -6   8        121.97        118.72        13.90 o                         
   2  -6   8          2.27          4.30         3.43 o                         
   3  -6   8        124.69        138.95         9.22 o                         
   4  -6   8         28.96         40.64         5.54 o                         
   5  -6   8         69.21         69.76        16.07 o                         
   6  -6   8         39.65         32.80         5.96 o                         
   7  -6   8         34.78         35.72        11.92 o                         
   8  -6   8         22.61         15.39         5.45 o                         
  -9  -5   8          0.66          1.59         4.69 o                         
  -8  -5   8         13.24         14.47         4.68 o                         
  -7  -5   8         20.68         20.08         4.97 o                         
  -6  -5   8         30.01         31.31         5.64 o                         
  -5  -5   8        161.03        159.08        11.01 o                         
  -4  -5   8         14.12         12.54         8.49 o                         
  -3  -5   8        116.61        123.84        11.74 o                         
  -2  -5   8        105.60        106.77         8.31 o                         
  -1  -5   8         25.61         24.70         2.96 o                         
   0  -5   8        104.59        100.30         7.01 o                         
   1  -5   8         42.49         35.72         3.38 o                         
   2  -5   8       1499.20       1488.43        46.42 o                         
   3  -5   8          4.07          3.43         3.07 o                         
   4  -5   8        119.48        119.03         8.14 o                         
   5  -5   8         13.86         10.32         3.55 o                         
   6  -5   8        119.70         96.45         8.67 o                         
   7  -5   8          7.63         10.97         3.18 o                         
   8  -5   8          0.30          0.37         2.74 o                         
   9  -5   8          4.99         -2.07         3.28 o                         
 -10  -4   8          9.71          8.96         4.94 o                         
  -9  -4   8         28.40         20.12         7.76 o                         
  -8  -4   8         19.93          9.32         4.46 o                         
  -7  -4   8         43.18         44.54         6.32 o                         
  -6  -4   8         74.58         74.25         7.65 o                         
  -5  -4   8         61.85         60.27         6.62 o                         
  -4  -4   8         50.90         55.73         4.33 o                         
  -3  -4   8         96.07         96.30         5.39 o                         
  -2  -4   8        160.05        172.12         7.96 o                         
  -1  -4   8         65.71         76.75         6.07 o                         
   0  -4   8        234.97        218.53         7.57 o                         
   1  -4   8        212.36        198.78         7.01 o                         
   2  -4   8        473.30        411.70        12.09 o                         
   3  -4   8        455.72        463.15        26.00 o                         
   4  -4   8         15.75         11.06         3.29 o                         
   5  -4   8         64.80         76.22         6.84 o                         
   6  -4   8        249.59        240.77         9.59 o                         
   7  -4   8         49.81         45.57         5.03 o                         
   8  -4   8         36.17         27.37         4.27 o                         
   9  -4   8         12.25         11.46         3.61 o                         
  10  -4   8         19.73         25.46         5.62 o                         
 -11  -3   8          2.46          6.06         4.72 o                         
 -10  -3   8         16.00         11.28         4.77 o                         
  -9  -3   8          5.09          5.64         3.61 o                         
  -8  -3   8         51.73         46.75         6.22 o                         
  -7  -3   8         83.78         62.07         6.88 o                         
  -6  -3   8         78.22         89.80         7.79 o                         
  -5  -3   8        200.15        192.22        13.89 o                         
  -4  -3   8         31.15         26.41         5.96 o                         
  -3  -3   8        319.98        306.36        12.64 o                         
  -2  -3   8         56.04         54.37         3.71 o                         
  -1  -3   8        574.81        572.15        15.54 o                         
   0  -3   8        163.11        164.62         5.79 o                         
   1  -3   8         13.58         13.28         1.75 o                         
   2  -3   8       2104.27       2037.89        48.20 o                         
   3  -3   8         51.22         58.25         5.08 o                         
   4  -3   8        220.90        227.55         8.32 o                         
   5  -3   8         36.46         45.19         5.64 o                         
   6  -3   8        407.13        338.99        10.45 o                         
   7  -3   8         52.40         51.59         4.28 o                         
   8  -3   8          2.15          2.18         2.16 o                         
   9  -3   8         22.38         24.92         4.12 o                         
  10  -3   8         30.63         33.12         5.02 o                         
 -11  -2   8         54.54         64.64        12.28 o                         
 -10  -2   8         21.60         17.47         4.40 o                         
  -9  -2   8         56.78         52.61         5.48 o                         
  -8  -2   8          1.51          5.29         3.69 o                         
  -7  -2   8        252.12        228.91         9.45 o                         
  -6  -2   8         28.82         27.57         3.60 o                         
  -5  -2   8         48.53         40.84         3.74 o                         
  -4  -2   8        286.07        290.71         9.83 o                         
  -3  -2   8         38.04         32.49         2.97 o                         
  -2  -2   8       1222.54       1259.01        30.78 o                         
  -1  -2   8        255.06        233.02         8.74 o                         
   0  -2   8        317.23        311.19         7.71 o                         
   1  -2   8        513.10        490.09        11.07 o                         
   2  -2   8       3327.50       3483.02        82.08 o                         
   3  -2   8        117.14        105.41         4.71 o                         
   4  -2   8         43.39         38.85         3.42 o                         
   5  -2   8        131.74        118.21         4.86 o                         
   6  -2   8       1093.52       1103.83        24.87 o                         
   7  -2   8        191.26        203.39         7.35 o                         
   8  -2   8         43.66         39.93         4.58 o                         
   9  -2   8         17.30         12.78         4.05 o                         
  10  -2   8         25.08         27.38         4.51 o                         
  11  -2   8         23.63         24.02         4.88 o                         
 -11  -1   8          2.19          4.35         5.60 o                         
 -10  -1   8         33.53         30.25         5.87 o                         
  -9  -1   8          3.71          6.04         5.78 o                         
  -8  -1   8         75.77         70.25        13.54 o                         
  -7  -1   8        289.37        320.02        11.98 o                         
  -6  -1   8        338.68        288.91        10.28 o                         
  -5  -1   8        447.86        454.27        13.82 o                         
  -4  -1   8         25.14         23.48         2.64 o                         
  -3  -1   8         17.47         30.84         6.08 o                         
  -2  -1   8        475.83        506.65        13.61 o                         
  -1  -1   8        465.66        475.03        12.42 o                         
   0  -1   8        636.80        659.82        19.90 o                         
   1  -1   8         36.33         35.41         3.07 o                         
   2  -1   8       2321.00       2181.48        63.97 o                         
   3  -1   8         37.43         34.19         2.75 o                         
   4  -1   8        253.70        270.03         9.12 o                         
   5  -1   8         16.87         13.56         1.89 o                         
   6  -1   8       1193.76       1251.23        27.61 o                         
   7  -1   8        124.57        117.93         5.65 o                         
   8  -1   8         28.97         24.17         3.54 o                         
   9  -1   8         44.84         46.38         5.01 o                         
  10  -1   8         73.56         77.86         8.63 o                         
  11  -1   8         13.02         15.51         4.00 o                         
 -11   0   8         36.72         40.67         7.45 o                         
 -10   0   8          2.50         -0.01         4.88 o                         
  -9   0   8         65.66         51.23         7.22 o                         
  -8   0   8          7.83          4.27         3.03 o                         
  -7   0   8        771.30        852.17        29.62 o                         
  -6   0   8        113.17        117.63         7.90 o                         
  -5   0   8          5.59          7.97         2.29 o                         
  -4   0   8        315.41        341.44        13.02 o                         
  -3   0   8        422.09        455.40        15.70 o                         
  -2   0   8       7186.75       8017.44       182.42 o                         
  -1   0   8         29.09         30.13         2.00 o                         
   0   0   8        643.72        612.28        18.77 o                         
   1   0   8          0.08         -0.46         0.68 o                         
   2   0   8       5639.31       6228.31       141.97 o                         
   3   0   8       1067.43       1090.27        26.60 o                         
   4   0   8        110.40        105.08         4.29 o                         
   5   0   8        112.96        116.01         4.88 o                         
   6   0   8       2778.81       2900.25        68.94 o                         
   7   0   8         73.18         73.95         5.16 o                         
   8   0   8         49.61         52.39         4.61 o                         
   9   0   8          5.80          3.54         4.36 o                         
  10   0   8          1.62          5.26         2.75 o                         
  11   0   8         18.09         15.03         4.16 o                         
 -11   1   8          2.20         -0.18         4.34 o                         
 -10   1   8         31.46         34.48        10.11 o                         
  -9   1   8          3.51         -0.86         3.25 o                         
  -8   1   8         77.78         81.10         8.04 o                         
  -7   1   8        290.64        323.55        20.59 o                         
  -6   1   8        346.72        295.38        18.42 o                         
  -5   1   8        445.36        473.61        15.78 o                         
  -4   1   8         24.72         23.54         2.67 o                         
  -3   1   8         20.79         35.46         2.94 o                         
  -2   1   8        480.41        502.26        18.23 o                         
  -1   1   8        458.13        474.26        12.44 o                         
   0   1   8        633.42        665.62        18.96 o                         
   1   1   8         39.97         34.04         2.03 o                         
   2   1   8       2358.87       2257.24        63.96 o                         
   3   1   8         38.16         35.40         3.29 o                         
   4   1   8        256.66        269.26        10.28 o                         
   5   1   8         17.67          7.46         2.26 o                         
   6   1   8       1195.82       1264.23        40.07 o                         
   7   1   8        129.13        127.43        14.81 o                         
   8   1   8         27.42         21.66         3.99 o                         
   9   1   8         43.93         38.82         4.22 o                         
  10   1   8         73.53         92.54         8.23 o                         
  11   1   8         13.10         28.17         9.03 o                         
 -11   2   8         55.48         51.35         9.03 o                         
 -10   2   8         21.39         15.53         7.95 o                         
  -9   2   8         57.14         40.81        10.11 o                         
  -8   2   8          1.14         -0.36         3.97 o                         
  -7   2   8        245.08        230.37        16.97 o                         
  -6   2   8         27.63         27.97         3.81 o                         
  -5   2   8         47.10         38.57         3.99 o                         
  -4   2   8        291.11        326.56        11.93 o                         
  -3   2   8         38.21         33.37         2.60 o                         
  -2   2   8       1200.12       1246.10        30.08 o                         
  -1   2   8        247.12        234.93         7.08 o                         
   0   2   8        318.08        307.29        13.36 o                         
   1   2   8        507.69        459.15        15.55 o                         
   2   2   8       3315.95       3589.53       100.09 o                         
   3   2   8        119.38        112.19         5.46 o                         
   4   2   8         43.66         47.50         3.87 o                         
   5   2   8        137.17        124.09         6.33 o                         
   6   2   8       1087.72       1066.06        34.26 o                         
   7   2   8        191.81        186.49         9.45 o                         
   8   2   8         42.12         39.35         4.86 o                         
   9   2   8         17.53         33.23         7.58 o                         
  10   2   8         23.56         26.72         8.67 o                         
  11   2   8         23.55         17.33         9.03 o                         
 -11   3   8          2.41          8.31         8.31 o                         
 -10   3   8         14.90         18.06         8.67 o                         
  -9   3   8          5.54          2.53         5.78 o                         
  -8   3   8         50.84         53.45         9.75 o                         
  -7   3   8         81.69         86.77         7.20 o                         
  -6   3   8         79.63         89.44         7.19 o                         
  -5   3   8        199.44        196.11         9.41 o                         
  -4   3   8         31.55         34.75         4.16 o                         
  -3   3   8        325.51        316.32         9.96 o                         
  -2   3   8         54.10         54.86         3.50 o                         
  -1   3   8        561.78        581.45        18.89 o                         
   0   3   8        166.56        165.43         5.87 o                         
   1   3   8         15.40         18.01         2.12 o                         
   2   3   8       2126.78       2032.88        48.61 o                         
   3   3   8         51.68         49.31         5.06 o                         
   4   3   8        218.51        206.38         8.67 o                         
   5   3   8         35.99         49.48         7.95 o                         
   6   3   8        417.21        348.47        21.67 o                         
   7   3   8         54.62         46.23         8.67 o                         
   8   3   8          1.88          8.31         5.42 o                         
   9   3   8         21.84         15.89         6.86 o                         
  10   3   8         30.39         38.64         9.39 o                         
 -10   4   8          9.47         12.64         7.58 o                         
  -9   4   8         29.19         31.42         9.39 o                         
  -8   4   8         20.67         29.97         9.03 o                         
  -7   4   8         41.82         36.08         5.72 o                         
  -6   4   8         71.87         80.40         7.35 o                         
  -5   4   8         63.54         58.06         7.76 o                         
  -4   4   8         49.81         57.19         5.71 o                         
  -3   4   8         96.84        100.96         5.04 o                         
  -2   4   8        153.25        158.49         8.16 o                         
  -1   4   8         68.91         70.68         4.37 o                         
   0   4   8        238.49        225.25         7.64 o                         
   1   4   8        214.15        195.62        11.80 o                         
   2   4   8        467.91        414.83        16.09 o                         
   3   4   8        454.43        453.46        37.74 o                         
   4   4   8         15.83         12.46         3.32 o                         
   5   4   8         64.78         68.23         7.25 o                         
   6   4   8        246.62        223.16        12.26 o                         
   7   4   8         49.59         47.19         6.68 o                         
   8   4   8         37.45         33.41         6.25 o                         
   9   4   8         12.27         11.88         4.83 o                         
  10   4   8         18.12         20.04         6.13 o                         
  -9   5   8          0.54          0.36         5.78 o                         
  -8   5   8         12.87         13.17         4.83 o                         
  -7   5   8         21.16         15.57         4.46 o                         
  -6   5   8         30.14         32.81         9.21 o                         
  -5   5   8        159.95        163.66         9.83 o                         
  -4   5   8         14.18         17.65         4.51 o                         
  -3   5   8        122.18        122.15         6.20 o                         
  -2   5   8        103.67        102.75         8.30 o                         
  -1   5   8         25.03         27.13         3.05 o                         
   0   5   8         99.72         90.72         7.39 o                         
   1   5   8         40.88         47.16         5.36 o                         
   2   5   8       1510.28       1498.49        47.37 o                         
   3   5   8          3.95          5.64         2.67 o                         
   4   5   8        120.88        107.10         9.57 o                         
   5   5   8         13.41         13.72         3.83 o                         
   6   5   8        124.93        113.39         9.83 o                         
   7   5   8          7.67         11.58         5.78 o                         
   8   5   8          0.18          2.66         4.32 o                         
   9   5   8          4.28         -2.99         3.81 o                         
  -8   6   8          0.52         -0.87         4.58 o                         
  -7   6   8          6.29          6.44         4.32 o                         
  -6   6   8          9.47          6.21         8.49 o                         
  -5   6   8          6.57         14.63         4.34 o                         
  -4   6   8        109.96        124.80        14.99 o                         
  -3   6   8         40.89         35.83         4.16 o                         
  -2   6   8         86.91         71.81        13.18 o                         
  -1   6   8         10.18          8.13         3.06 o                         
   0   6   8        121.10        123.00         9.41 o                         
   1   6   8        117.87        128.90         9.83 o                         
   2   6   8          2.28          4.87         2.93 o                         
   3   6   8        122.43        120.60        10.08 o                         
   4   6   8         28.86         32.18         5.74 o                         
   5   6   8         69.34         70.08         8.02 o                         
   6   6   8         39.18         30.83         6.11 o                         
   7   6   8         33.91         42.19         7.02 o                         
   8   6   8         22.42         25.34         6.51 o                         
  -7   7   8         27.26         36.81         7.15 o                         
  -6   7   8         28.62         36.42         8.67 o                         
  -5   7   8         15.41         22.42         5.62 o                         
  -4   7   8         18.81         22.39         7.22 o                         
  -3   7   8         99.04        109.79        14.08 o                         
  -2   7   8         57.71         50.56         6.84 o                         
  -1   7   8         10.35         12.40         6.68 o                         
   0   7   8         46.70         64.21         7.53 o                         
   1   7   8          5.53          9.99         3.81 o                         
   2   7   8       1015.17       1079.82        37.28 o                         
   3   7   8          6.51          3.02         3.73 o                         
   4   7   8         11.92         13.65         4.58 o                         
   5   7   8          3.63          6.82         4.51 o                         
   6   7   8          4.47          4.24         4.88 o                         
   7   7   8          5.36          1.77         4.83 o                         
  -5   8   8          1.97         -2.89         6.14 o                         
  -4   8   8          9.85         14.81         8.31 o                         
  -3   8   8         20.77         24.56         8.67 o                         
  -2   8   8         73.99         93.74         9.69 o                         
  -1   8   8          0.41         -3.12         3.12 o                         
   0   8   8         24.35         35.39         6.48 o                         
   1   8   8         19.87         28.64         6.13 o                         
   2   8   8          2.39         -3.47         3.47 o                         
   3   8   8         23.02         21.45         8.31 o                         
   4   8   8          0.49          2.23         4.60 o                         
   5   8   8         22.38         22.21         6.64 o                         
  -5  -8   9         15.87         24.00         6.58 o                         
  -4  -8   9          6.28         15.08         5.49 o                         
  -3  -8   9          2.47          3.23         4.69 o                         
  -2  -8   9          4.43          1.73         4.58 o                         
  -1  -8   9          7.81         15.89         7.95 o                         
   0  -8   9         55.90         45.50        11.20 o                         
   1  -8   9         13.76         19.14         9.03 o                         
   2  -8   9          1.80          1.81         6.14 o                         
   3  -8   9          4.50          1.44         6.86 o                         
   4  -8   9          7.61          7.58         7.22 o                         
  -7  -7   9          2.83          4.16         5.09 o                         
  -6  -7   9         11.81         13.19         7.04 o                         
  -5  -7   9          3.59         -3.07         4.09 o                         
  -4  -7   9         17.87         22.54         6.68 o                         
  -3  -7   9         85.88         87.52        18.96 o                         
  -2  -7   9         11.82         13.61         7.76 o                         
  -1  -7   9         38.28         34.92         6.00 o                         
   0  -7   9          4.49          6.86         5.78 o                         
   1  -7   9         26.81         23.11         7.58 o                         
   2  -7   9         10.39         22.75         7.58 o                         
   3  -7   9          4.80          7.25         3.87 o                         
   4  -7   9          6.36          9.96        10.29 o                         
   5  -7   9         12.14         17.79         5.28 o                         
   6  -7   9         36.79         27.63        11.56 o                         
  -8  -6   9          0.19         -1.13         4.72 o                         
  -7  -6   9         62.16         62.23         9.57 o                         
  -6  -6   9          7.59          4.96         3.81 o                         
  -5  -6   9         43.48         38.48         6.22 o                         
  -4  -6   9         56.82         58.15         7.27 o                         
  -3  -6   9         14.01         12.41         3.95 o                         
  -2  -6   9        153.01        156.48        22.57 o                         
  -1  -6   9          2.48          5.92         3.18 o                         
   0  -6   9        113.38        108.92         6.44 o                         
   1  -6   9         91.16        100.95        10.47 o                         
   2  -6   9         56.40         44.75         5.72 o                         
   3  -6   9          2.04         -1.33         2.73 o                         
   4  -6   9          2.49          2.48         2.71 o                         
   5  -6   9         18.38         19.54         4.32 o                         
   6  -6   9         30.21         21.61         5.09 o                         
   7  -6   9         16.02         27.16         5.72 o                         
   8  -6   9          7.90          6.37         4.68 o                         
  -9  -5   9         14.58         13.56         7.22 o                         
  -8  -5   9         18.82         27.23         5.86 o                         
  -7  -5   9          9.71          7.58         3.83 o                         
  -6  -5   9          3.62         -0.99         2.86 o                         
  -5  -5   9         29.08         28.27         5.19 o                         
  -4  -5   9         17.87         19.68         4.21 o                         
  -3  -5   9         60.68         57.79         6.37 o                         
  -2  -5   9        123.05        120.95        10.97 o                         
  -1  -5   9         40.03         36.00         5.25 o                         
   0  -5   9        180.43        186.80         7.27 o                         
   1  -5   9        350.90        344.69        11.03 o                         
   2  -5   9         32.94         32.89         9.03 o                         
   3  -5   9         46.15         56.28         5.99 o                         
   4  -5   9         93.26         98.40        11.74 o                         
   5  -5   9         10.86          9.38         5.96 o                         
   6  -5   9         58.87         43.67        22.21 o                         
   7  -5   9          1.13          3.96         3.70 o                         
   8  -5   9         33.27         53.63         7.55 o                         
   9  -5   9          5.05          4.87         5.06 o                         
 -10  -4   9         19.65         20.04         6.13 o                         
  -9  -4   9         43.80         36.70         6.64 o                         
  -8  -4   9         11.16          7.95         5.06 o                         
  -7  -4   9        279.59        262.89        14.63 o                         
  -6  -4   9         18.11         21.24         4.58 o                         
  -5  -4   9        146.41        155.01         7.22 o                         
  -4  -4   9          0.11         -0.78         1.47 o                         
  -3  -4   9          6.93          5.42         1.80 o                         
  -2  -4   9        197.69        199.80         9.57 o                         
  -1  -4   9         85.38         78.13         4.86 o                         
   0  -4   9        239.67        241.88         8.31 o                         
   1  -4   9        165.52        152.54         6.08 o                         
   2  -4   9          7.95          6.06         3.61 o                         
   3  -4   9        133.48        135.11         7.61 o                         
   4  -4   9         26.67         27.37         6.68 o                         
   5  -4   9         28.28         31.47         5.96 o                         
   6  -4   9        290.22        255.44        12.62 o                         
   7  -4   9         50.36         44.53         5.30 o                         
   8  -4   9         24.97         24.21         7.07 o                         
   9  -4   9         35.82         34.72         5.07 o                         
 -10  -3   9         31.81         35.51         6.51 o                         
  -9  -3   9          9.33          7.06         3.95 o                         
  -8  -3   9         22.90         27.91         5.42 o                         
  -7  -3   9         23.20         15.68         3.17 o                         
  -6  -3   9         11.77          9.86         2.58 o                         
  -5  -3   9         78.05         82.79         5.46 o                         
  -4  -3   9         46.19         44.39         3.88 o                         
  -3  -3   9        127.17        132.91         5.87 o                         
  -2  -3   9        109.93        109.35         4.82 o                         
  -1  -3   9        202.15        184.77         6.58 o                         
   0  -3   9         29.16         28.28         2.70 o                         
   1  -3   9        197.82        182.61         8.56 o                         
   2  -3   9        121.19        109.39         5.63 o                         
   3  -3   9          3.63          2.21         1.52 o                         
   4  -3   9        114.62        110.16         5.99 o                         
   5  -3   9          5.99          6.44         2.18 o                         
   6  -3   9        101.76        105.24         9.16 o                         
   7  -3   9         48.25         47.16         6.79 o                         
   8  -3   9         37.65         37.03         4.11 o                         
   9  -3   9          8.11          4.42         2.96 o                         
  10  -3   9        117.27        118.54         8.80 o                         
 -11  -2   9         17.63         25.28         8.31 o                         
 -10  -2   9          3.46          2.26         3.99 o                         
  -9  -2   9         49.66         51.05         6.52 o                         
  -8  -2   9         33.49         25.51         4.16 o                         
  -7  -2   9        526.27        475.48        15.56 o                         
  -6  -2   9         84.95         73.84         5.55 o                         
  -5  -2   9         67.97         76.90         5.37 o                         
  -4  -2   9         67.17         69.00         4.60 o                         
  -3  -2   9        212.10        195.60         9.12 o                         
  -2  -2   9        247.45        268.92         8.53 o                         
  -1  -2   9        127.35        114.43         4.92 o                         
   0  -2   9        454.10        451.70        10.68 o                         
   1  -2   9         27.30         23.30         2.36 o                         
   2  -2   9        276.61        276.00        11.10 o                         
   3  -2   9        113.04        121.70         5.19 o                         
   4  -2   9         48.53         47.53         3.89 o                         
   5  -2   9        140.99        114.69         5.66 o                         
   6  -2   9        896.46        858.98        20.48 o                         
   7  -2   9        140.35        157.81         7.45 o                         
   8  -2   9         15.47         17.97         3.46 o                         
   9  -2   9         50.90         59.41         5.80 o                         
  10  -2   9        149.79        171.09        14.70 o                         
 -11  -1   9         68.17         66.62         9.15 o                         
 -10  -1   9         30.65         38.52         6.73 o                         
  -9  -1   9         13.18         17.51         4.58 o                         
  -8  -1   9         38.08         27.90         4.83 o                         
  -7  -1   9        228.57        214.59        18.60 o                         
  -6  -1   9        134.19        135.11         6.71 o                         
  -5  -1   9         74.43         68.05         5.41 o                         
  -4  -1   9        287.44        297.03         9.80 o                         
  -3  -1   9        246.00        221.87         9.91 o                         
  -2  -1   9        741.44        798.39        24.89 o                         
  -1  -1   9        487.82        499.17        13.05 o                         
   0  -1   9          5.96          6.99         1.31 o                         
   1  -1   9        849.75        843.10        21.41 o                         
   2  -1   9        137.23        138.17         6.38 o                         
   3  -1   9        145.81        133.54         5.18 o                         
   4  -1   9        225.89        239.43         9.11 o                         
   5  -1   9          7.67          3.89         1.52 o                         
   6  -1   9        430.89        442.50        13.37 o                         
   7  -1   9        149.89        158.79         8.62 o                         
   8  -1   9        160.41        168.33         7.93 o                         
   9  -1   9         12.43          8.03         2.83 o                         
  10  -1   9         86.67        113.54        10.86 o                         
  11  -1   9         20.57         15.66         4.03 o                         
 -11   0   9          2.37          3.62         4.77 o                         
 -10   0   9         60.55         56.25         7.79 o                         
  -9   0   9         82.42         82.12         8.79 o                         
  -8   0   9          0.08          3.57         3.03 o                         
  -7   0   9       1259.33       1185.13        39.07 o                         
  -6   0   9        374.91        403.42        16.79 o                         
  -5   0   9          1.79          1.26         1.79 o                         
  -4   0   9         38.57         40.37         5.06 o                         
  -3   0   9         43.45         55.47         4.72 o                         
  -2   0   9        706.34        734.37        18.36 o                         
  -1   0   9        227.12        228.08         6.77 o                         
   0   0   9        447.15        383.89        33.02 o                         
   1   0   9         38.37         32.14         2.32 o                         
   2   0   9         50.24         50.22         3.57 o                         
   3   0   9       1267.37       1379.78        33.26 o                         
   4   0   9          0.66          1.53         1.04 o                         
   5   0   9          8.73          7.95         1.68 o                         
   6   0   9       1575.22       1711.71        52.32 o                         
   7   0   9          0.51         -1.27         2.07 o                         
   8   0   9          1.66         -1.82         2.52 o                         
   9   0   9         71.48         90.17         8.23 o                         
  10   0   9         59.08         71.08         9.57 o                         
  11   0   9         16.69         19.39         5.80 o                         
 -11   1   9         69.52         97.23        10.90 o                         
 -10   1   9         30.06         33.47        10.47 o                         
  -9   1   9         13.00         13.66         4.72 o                         
  -8   1   9         41.32         45.03        12.82 o                         
  -7   1   9        229.68        225.85        11.87 o                         
  -6   1   9        142.51        137.23        13.36 o                         
  -5   1   9         73.11         76.09         5.06 o                         
  -4   1   9        281.90        304.49        10.84 o                         
  -3   1   9        238.84        219.88         8.32 o                         
  -2   1   9        737.75        777.26        19.86 o                         
  -1   1   9        481.90        490.52        13.06 o                         
   0   1   9          5.78          3.66         1.04 o                         
   1   1   9        854.52        875.87        21.11 o                         
   2   1   9        138.95        146.46         5.92 o                         
   3   1   9        145.58        134.94        11.01 o                         
   4   1   9        223.93        226.70         9.41 o                         
   5   1   9          6.91          4.28         1.65 o                         
   6   1   9        423.74        414.69        16.14 o                         
   7   1   9        150.15        160.63         8.67 o                         
   8   1   9        158.18        170.71         9.51 o                         
   9   1   9         12.08          8.96         3.55 o                         
  10   1   9         89.60        105.21        12.82 o                         
  11   1   9         20.73         31.42        10.11 o                         
 -11   2   9         16.31         22.04         7.76 o                         
 -10   2   9          3.58         -1.44         3.83 o                         
  -9   2   9         50.41         35.75         9.39 o                         
  -8   2   9         33.52         29.97         7.58 o                         
  -7   2   9        519.07        474.14        27.45 o                         
  -6   2   9         82.79         80.21         5.74 o                         
  -5   2   9         66.52         71.29         5.14 o                         
  -4   2   9         70.24         78.68         7.04 o                         
  -3   2   9        213.26        195.60         6.04 o                         
  -2   2   9        246.21        260.81         7.82 o                         
  -1   2   9        128.74        113.91         4.28 o                         
   0   2   9        455.47        460.08        15.18 o                         
   1   2   9         27.35         23.85         5.02 o                         
   2   2   9        268.19        266.12        10.03 o                         
   3   2   9        108.63        110.02         5.64 o                         
   4   2   9         48.21         58.16         7.58 o                         
   5   2   9        146.32        124.96         6.73 o                         
   6   2   9        895.01        872.96        48.74 o                         
   7   2   9        143.18        153.25         8.24 o                         
   8   2   9         15.51          8.67         5.42 o                         
   9   2   9         50.57         51.28        10.11 o                         
  10   2   9        151.05        176.96        19.50 o                         
 -10   3   9         31.71         29.61        10.11 o                         
  -9   3   9          9.10         -1.08         5.42 o                         
  -8   3   9         22.38         26.72         8.67 o                         
  -7   3   9         23.04         26.00         7.22 o                         
  -6   3   9         14.12         11.92         3.29 o                         
  -5   3   9         77.96         72.98        10.11 o                         
  -4   3   9         48.35         51.84         5.06 o                         
  -3   3   9        125.74        134.43         5.20 o                         
  -2   3   9        109.36        102.13         5.09 o                         
  -1   3   9        195.36        179.92         6.31 o                         
   0   3   9         29.36         28.27         2.48 o                         
   1   3   9        201.47        179.85        10.29 o                         
   2   3   9        117.31         97.30         9.75 o                         
   3   3   9          3.99          4.23         1.58 o                         
   4   3   9        113.45         95.77         6.32 o                         
   5   3   9          6.68          4.69         3.97 o                         
   6   3   9        101.59         84.15        11.20 o                         
   7   3   9         48.33         50.92         9.39 o                         
   8   3   9         37.07         33.59         8.67 o                         
   9   3   9          8.20         11.92         6.50 o                         
  10   3   9        120.49        137.60        16.97 o                         
 -10   4   9         19.11         11.56         8.67 o                         
  -9   4   9         44.87         51.64        11.92 o                         
  -8   4   9         11.13          4.69         5.78 o                         
  -7   4   9        276.66        282.16        13.57 o                         
  -6   4   9         17.18         22.45         8.67 o                         
  -5   4   9        150.41        164.85         9.04 o                         
  -4   4   9          0.16          0.36         2.04 o                         
  -3   4   9          5.92          8.03         1.91 o                         
  -2   4   9        193.44        191.46         7.14 o                         
  -1   4   9         84.33         88.32         4.53 o                         
   0   4   9        239.22        247.51         8.30 o                         
   1   4   9        167.90        155.96         6.31 o                         
   2   4   9          6.39          4.51         2.30 o                         
   3   4   9        129.02        139.94         8.17 o                         
   4   4   9         27.77         21.69         4.09 o                         
   5   4   9         27.30         27.18         5.60 o                         
   6   4   9        288.93        247.37        13.15 o                         
   7   4   9         49.87         40.74         6.37 o                         
   8   4   9         25.25         17.52         5.11 o                         
   9   4   9         34.91         31.59         6.51 o                         
  10   4   9        150.84        142.47        18.06 o                         
  -9   5   9         14.53         15.89         8.31 o                         
  -8   5   9         18.04         20.59         7.58 o                         
  -7   5   9          9.60         15.79         7.76 o                         
  -6   5   9          4.62          1.99         4.69 o                         
  -5   5   9         28.41         38.42         7.04 o                         
  -4   5   9         16.41          9.47         3.44 o                         
  -3   5   9         65.14         66.00         4.86 o                         
  -2   5   9        123.34         91.29         7.35 o                         
  -1   5   9         43.83         41.68         4.21 o                         
   0   5   9        179.48        164.39         9.18 o                         
   1   5   9        347.71        326.53        14.55 o                         
   2   5   9         31.09         29.56         4.58 o                         
   3   5   9         43.94         40.49         5.49 o                         
   4   5   9         94.61         81.32        13.00 o                         
   5   5   9         11.59         12.45         3.64 o                         
   6   5   9         59.98         52.58         7.15 o                         
   7   5   9          1.15          0.45         3.27 o                         
   8   5   9         33.51         28.84         7.95 o                         
   9   5   9          4.74          4.51         4.72 o                         
  -8   6   9          0.17         -4.69         5.78 o                         
  -7   6   9         61.14         58.26         7.61 o                         
  -6   6   9          8.06          2.39         3.90 o                         
  -5   6   9         43.70         48.19         6.73 o                         
  -4   6   9         56.03         52.43         6.64 o                         
  -3   6   9         14.06         14.12         4.09 o                         
  -2   6   9        146.66        139.79        12.28 o                         
  -1   6   9          2.53          5.24         2.81 o                         
   0   6   9        116.07        131.79         8.84 o                         
   1   6   9         91.42         95.66         8.42 o                         
   2   6   9         60.21         62.98        10.11 o                         
   3   6   9          1.78          1.26         3.25 o                         
   4   6   9          2.84          1.52         3.38 o                         
   5   6   9         18.27         16.35         4.72 o                         
   6   6   9         29.74         16.31         7.40 o                         
   7   6   9         15.09         12.53         5.23 o                         
   8   6   9          7.73          8.31         7.58 o                         
  -7   7   9          2.71         -4.58         4.58 o                         
  -6   7   9         12.62         18.03         5.74 o                         
  -5   7   9          4.04         -3.07         4.09 o                         
  -4   7   9         18.13         20.22         7.22 o                         
  -3   7   9         88.22         78.01        11.92 o                         
  -2   7   9         11.75          6.86         3.58 o                         
  -1   7   9         39.01         38.03         5.86 o                         
   0   7   9          4.57          4.00         4.15 o                         
   1   7   9         26.45         29.97         5.62 o                         
   2   7   9         10.18         15.89         4.83 o                         
   3   7   9          4.51          4.43         3.64 o                         
   4   7   9          6.32          2.09         4.21 o                         
   5   7   9         12.24         11.54         5.34 o                         
   6   7   9         36.67         46.96         8.17 o                         
  -5   8   9         15.59         13.72         8.67 o                         
  -4   8   9          6.55          6.14         7.58 o                         
  -3   8   9          2.49          3.97         6.86 o                         
  -2   8   9          4.43          4.33         5.28 o                         
  -1   8   9          7.72         13.40         5.19 o                         
   0   8   9         55.74         40.42         6.73 o                         
   1   8   9         13.47         16.39         5.34 o                         
   2   8   9          1.78          4.68         6.68 o                         
   3   8   9          4.30          2.22         4.69 o                         
   4   8   9          7.76         13.88         8.31 o                         
  -4  -8  10          2.18         -3.29         4.46 o                         
  -3  -8  10         28.88         28.83         6.77 o                         
  -2  -8  10         34.23         24.03         6.76 o                         
  -1  -8  10         25.86         32.14        10.47 o                         
   0  -8  10         20.81         11.92         6.86 o                         
   1  -8  10          0.59         -1.44         6.14 o                         
   2  -8  10          9.20          5.78         7.22 o                         
   3  -8  10          3.41          0.72         7.22 o                         
   4  -8  10         15.37         19.14         9.75 o                         
  -6  -7  10         33.96         43.69         7.65 o                         
  -5  -7  10         13.23         23.93         6.00 o                         
  -4  -7  10          6.20         20.41         9.57 o                         
  -3  -7  10         38.90         33.23         6.11 o                         
  -2  -7  10         33.02         26.34         5.74 o                         
  -1  -7  10         56.59         61.68         7.39 o                         
   0  -7  10         20.83         18.06         7.58 o                         
   1  -7  10        138.32        171.54        18.78 o                         
   2  -7  10         30.41         28.17         8.67 o                         
   3  -7  10         14.07         10.88         4.69 o                         
   4  -7  10          0.13          2.11         3.87 o                         
   5  -7  10         19.82         24.07         5.80 o                         
   6  -7  10         26.18         17.20         5.34 o                         
  -8  -6  10          5.63          1.01         4.46 o                         
  -7  -6  10         15.02         13.43        10.29 o                         
  -6  -6  10          4.21         -2.76         3.43 o                         
  -5  -6  10         34.79         48.19        11.56 o                         
  -4  -6  10         18.04         20.54         4.83 o                         
  -3  -6  10         80.07         74.73         7.90 o                         
  -2  -6  10          9.37          8.52         4.69 o                         
  -1  -6  10         35.21         39.64         5.74 o                         
   0  -6  10         29.44         28.53         4.68 o                         
   1  -6  10        113.49        108.73         8.42 o                         
   2  -6  10         47.44         46.23         8.67 o                         
   3  -6  10         30.14         31.41         5.12 o                         
   4  -6  10         26.94         33.99         5.55 o                         
   5  -6  10          0.99         -0.11         5.24 o                         
   6  -6  10         44.77         47.59         6.93 o                         
   7  -6  10          1.46          0.82         4.07 o                         
   8  -6  10         13.79         11.20         8.31 o                         
  -9  -5  10         43.41         53.77         9.57 o                         
  -8  -5  10         32.92         36.65         6.76 o                         
  -7  -5  10        111.06         91.90         9.32 o                         
  -6  -5  10         11.15          1.42         3.25 o                         
  -5  -5  10         14.92          7.07         3.47 o                         
  -4  -5  10         62.04         57.49         6.64 o                         
  -3  -5  10        151.01        159.15        20.40 o                         
  -2  -5  10        332.86        347.06        11.45 o                         
  -1  -5  10        220.67        220.26        10.80 o                         
   0  -5  10        155.63        172.38         7.06 o                         
   1  -5  10        550.09        531.37        29.42 o                         
   2  -5  10         44.70         56.75         6.68 o                         
   3  -5  10         17.63         11.59         3.32 o                         
   4  -5  10          6.56          6.04         3.20 o                         
   5  -5  10          5.93         10.45         4.33 o                         
   6  -5  10         28.20         24.42         4.97 o                         
   7  -5  10          6.66          8.66         6.86 o                         
   8  -5  10         44.73         46.48         7.14 o                         
   9  -5  10          1.66          6.80         4.97 o                         
 -10  -4  10         42.75         46.07         7.66 o                         
  -9  -4  10         10.41          9.03         5.42 o                         
  -8  -4  10          3.56          3.56         3.47 o                         
  -7  -4  10        176.32        166.64        11.52 o                         
  -6  -4  10         15.05         15.37         6.14 o                         
  -5  -4  10        131.43        132.07         9.64 o                         
  -4  -4  10         31.91         32.41         8.66 o                         
  -3  -4  10        355.83        362.18        18.42 o                         
  -2  -4  10         43.40         46.92         4.35 o                         
  -1  -4  10         40.38         45.04         3.98 o                         
   0  -4  10         81.08         88.64         4.98 o                         
   1  -4  10        208.10        196.01         7.13 o                         
   2  -4  10          5.54          5.24         2.30 o                         
   3  -4  10         39.98         29.66         4.32 o                         
   4  -4  10         77.23         73.52        10.11 o                         
   5  -4  10          7.40          5.32         2.77 o                         
   6  -4  10         47.42         54.85         8.67 o                         
   7  -4  10         11.11          5.85         8.67 o                         
   8  -4  10          7.98          6.32         3.83 o                         
   9  -4  10         45.52         53.09        10.47 o                         
 -10  -3  10         18.42         14.75         4.83 o                         
  -9  -3  10         31.05         27.54         8.85 o                         
  -8  -3  10         27.71         21.63         4.08 o                         
  -7  -3  10        410.81        395.81        20.76 o                         
  -6  -3  10          9.74         12.18         3.64 o                         
  -5  -3  10          2.99          2.83         1.70 o                         
  -4  -3  10         46.08         39.45         3.77 o                         
  -3  -3  10        134.66        127.24         5.72 o                         
  -2  -3  10        349.98        355.79        10.89 o                         
  -1  -3  10        125.55        113.70         5.38 o                         
   0  -3  10        124.31        117.38         4.76 o                         
   1  -3  10        220.50        204.35         8.85 o                         
   2  -3  10         32.97         34.11         3.17 o                         
   3  -3  10         33.00         26.26         3.04 o                         
   4  -3  10          4.86          7.71         2.06 o                         
   5  -3  10         68.24         64.43         5.82 o                         
   6  -3  10         60.22         58.97         5.37 o                         
   7  -3  10         30.31         33.56         9.62 o                         
   8  -3  10         37.68         38.59         5.78 o                         
   9  -3  10          2.95          2.24         3.64 o                         
  10  -3  10          8.13         14.38         5.19 o                         
 -11  -2  10         54.85         54.89        11.92 o                         
 -10  -2  10         39.24         36.96         6.48 o                         
  -9  -2  10          9.74         12.25         3.53 o                         
  -8  -2  10         77.54         74.66         6.31 o                         
  -7  -2  10        208.38        225.20         9.59 o                         
  -6  -2  10         39.32         27.63         3.53 o                         
  -5  -2  10        170.36        173.64         7.36 o                         
  -4  -2  10         74.51         67.92         4.76 o                         
  -3  -2  10        542.04        533.82        15.00 o                         
  -2  -2  10         52.01         47.42         3.53 o                         
  -1  -2  10        144.00        138.19         5.40 o                         
   0  -2  10         94.29        100.17         5.21 o                         
   1  -2  10        496.77        469.60        13.41 o                         
   2  -2  10        129.00        124.64         5.14 o                         
   3  -2  10          8.81          4.42         1.59 o                         
   4  -2  10        143.31        136.25         6.10 o                         
   5  -2  10         43.20         38.99         3.87 o                         
   6  -2  10        154.75        149.67        13.54 o                         
   7  -2  10         33.47         36.37         4.09 o                         
   8  -2  10          4.98          5.28         3.03 o                         
   9  -2  10         44.01         57.90         7.29 o                         
  10  -2  10         13.90         14.97         5.03 o                         
 -11  -1  10         51.02         45.78        14.45 o                         
 -10  -1  10          2.73          4.51         3.83 o                         
  -9  -1  10         62.38         47.42         9.39 o                         
  -8  -1  10         92.11         89.18         8.42 o                         
  -7  -1  10        612.66        623.43        23.36 o                         
  -6  -1  10         53.10         61.72         6.32 o                         
  -5  -1  10         61.87         69.74        11.92 o                         
  -4  -1  10        313.25        328.94        13.02 o                         
  -3  -1  10        407.71        416.84        14.53 o                         
  -2  -1  10        169.94        167.56         5.63 o                         
  -1  -1  10        386.04        417.31        11.64 o                         
   0  -1  10         24.41         27.62         2.32 o                         
   1  -1  10        801.20        788.04        20.23 o                         
   2  -1  10         67.10         55.88         6.75 o                         
   3  -1  10        350.94        357.67        10.41 o                         
   4  -1  10         57.13         58.33         3.96 o                         
   5  -1  10         25.38         29.95         6.12 o                         
   6  -1  10        279.39        278.96        10.30 o                         
   7  -1  10         10.01         14.27         3.73 o                         
   8  -1  10        120.36        117.96         9.61 o                         
   9  -1  10          1.04          2.29         3.73 o                         
  10  -1  10          3.98          0.81         5.78 o                         
  11  -1  10          5.05          9.03         7.58 o                         
 -11   0  10         44.28         56.94        10.29 o                         
 -10   0  10        113.58        137.64        12.11 o                         
  -9   0  10         13.81         18.40         4.97 o                         
  -8   0  10         42.56         48.39         6.51 o                         
  -7   0  10        313.61        332.02        29.07 o                         
  -6   0  10        180.13        172.96         9.32 o                         
  -5   0  10          0.78          0.18         1.79 o                         
  -4   0  10         87.31        110.73         9.21 o                         
  -3   0  10        241.15        285.07        10.85 o                         
  -2   0  10        198.29        216.59         8.24 o                         
  -1   0  10        372.92        354.83        15.18 o                         
   0   0  10          1.15          2.36         1.49 o                         
   1   0  10        705.83        718.28        18.20 o                         
   2   0  10         43.38         60.54         3.28 o                         
   3   0  10        337.59        374.03        11.47 o                         
   4   0  10        127.37        105.70         4.39 o                         
   5   0  10         50.38         45.47         4.58 o                         
   6   0  10        448.98        504.01        18.85 o                         
   7   0  10          3.53          9.32         3.97 o                         
   8   0  10         97.83        117.44         9.19 o                         
   9   0  10        106.44        120.70        20.22 o                         
  10   0  10         10.96          1.81         5.42 o                         
  11   0  10         62.60         85.12         9.28 o                         
 -11   1  10         53.34         51.38         8.68 o                         
 -10   1  10          2.96         -0.94         3.61 o                         
  -9   1  10         60.99         60.39        16.25 o                         
  -8   1  10         92.73         98.86         9.93 o                         
  -7   1  10        612.34        615.98        27.27 o                         
  -6   1  10         55.51         58.66         6.25 o                         
  -5   1  10         62.10         73.09         9.39 o                         
  -4   1  10        304.73        323.19         9.83 o                         
  -3   1  10        403.01        377.52        11.12 o                         
  -2   1  10        170.94        180.39         8.80 o                         
  -1   1  10        385.11        438.70        11.74 o                         
   0   1  10         25.37         27.64         2.22 o                         
   1   1  10        805.60        806.41        19.93 o                         
   2   1  10         65.84         55.48         2.77 o                         
   3   1  10        346.74        327.50        27.99 o                         
   4   1  10         55.65         48.19         4.25 o                         
   5   1  10         25.78         29.03         8.13 o                         
   6   1  10        275.19        255.50        11.52 o                         
   7   1  10         10.85          8.87         2.93 o                         
   8   1  10        119.95        114.62         8.84 o                         
   9   1  10          1.10          0.68         2.86 o                         
  10   1  10          4.39          8.40         4.07 o                         
  11   1  10          5.21          4.33         7.95 o                         
 -11   2  10         55.14         66.05        17.88 o                         
 -10   2  10         39.82         38.72        17.15 o                         
  -9   2  10         10.15          8.16         5.60 o                         
  -8   2  10         80.39         82.70        11.92 o                         
  -7   2  10        206.33        235.43        17.33 o                         
  -6   2  10         40.82         35.75         7.22 o                         
  -5   2  10        170.54        178.88         8.32 o                         
  -4   2  10         75.20         76.07         5.08 o                         
  -3   2  10        526.30        515.32        13.59 o                         
  -2   2  10         53.73         49.15         2.80 o                         
  -1   2  10        152.00        151.73         6.37 o                         
   0   2  10         96.75        103.25         5.34 o                         
   1   2  10        497.75        499.59        13.01 o                         
   2   2  10        122.47        115.56         5.90 o                         
   3   2  10          8.76          8.61         2.00 o                         
   4   2  10        140.73        136.85         6.85 o                         
   5   2  10         45.18         34.67         3.81 o                         
   6   2  10        152.34        146.41         8.21 o                         
   7   2  10         34.73         35.40         4.59 o                         
   8   2  10          4.98         10.83         5.06 o                         
   9   2  10         43.80         61.03        10.83 o                         
  10   2  10         13.95         20.22         9.03 o                         
 -10   3  10         18.85         15.17         8.67 o                         
  -9   3  10         31.24         29.61         9.39 o                         
  -8   3  10         26.69         31.06         7.95 o                         
  -7   3  10        416.68        397.22        24.92 o                         
  -6   3  10         10.77          6.41         4.69 o                         
  -5   3  10          2.85          3.79         2.55 o                         
  -4   3  10         48.13         54.57        11.56 o                         
  -3   3  10        131.73        128.33         5.10 o                         
  -2   3  10        351.53        346.54        10.40 o                         
  -1   3  10        125.52        121.56        10.78 o                         
   0   3  10        123.02        107.79         4.70 o                         
   1   3  10        228.51        221.10         7.43 o                         
   2   3  10         33.60         28.83         4.15 o                         
   3   3  10         30.21         24.34         3.00 o                         
   4   3  10          4.45          3.77         1.73 o                         
   5   3  10         69.00         66.09         9.39 o                         
   6   3  10         59.60         58.14         9.39 o                         
   7   3  10         29.71         40.09         8.31 o                         
   8   3  10         37.39         34.31         8.67 o                         
   9   3  10          2.81          5.42         6.14 o                         
  10   3  10          7.14         12.64         7.95 o                         
 -10   4  10         41.88         62.12        13.00 o                         
  -9   4  10         10.40          4.33         7.58 o                         
  -8   4  10          3.05          4.69         6.50 o                         
  -7   4  10        175.40        203.29        19.14 o                         
  -6   4  10         15.45         21.38         4.16 o                         
  -5   4  10        133.97        147.18        16.97 o                         
  -4   4  10         31.82         29.74         6.68 o                         
  -3   4  10        345.24        358.02        14.43 o                         
  -2   4  10         41.99         38.28         3.47 o                         
  -1   4  10         39.80         45.71         4.51 o                         
   0   4  10         77.92         79.29         4.56 o                         
   1   4  10        205.53        201.65        10.68 o                         
   2   4  10          3.97          0.87         1.90 o                         
   3   4  10         39.82         40.63        11.38 o                         
   4   4  10         79.29         76.37         7.27 o                         
   5   4  10          7.14          4.85         3.97 o                         
   6   4  10         46.36         39.38         5.74 o                         
   7   4  10         10.67          6.77         3.95 o                         
   8   4  10          8.04         10.60         4.46 o                         
   9   4  10         45.03         52.22         8.27 o                         
  -9   5  10         43.69         54.17        12.28 o                         
  -8   5  10         32.40         27.09         9.03 o                         
  -7   5  10        113.83        129.02        10.28 o                         
  -6   5  10         11.89         10.20         5.06 o                         
  -5   5  10         14.87         11.46         7.40 o                         
  -4   5  10         58.61         52.50         6.11 o                         
  -3   5  10        151.17        160.14         8.93 o                         
  -2   5  10        332.45        328.62        13.87 o                         
  -1   5  10        223.89        205.56        10.75 o                         
   0   5  10        158.49        154.68         9.39 o                         
   1   5  10        549.74        505.54        32.86 o                         
   2   5  10         45.20         42.47         5.36 o                         
   3   5  10         15.24         19.54         4.33 o                         
   4   5  10          6.86          8.79         3.38 o                         
   5   5  10          6.51          5.58         3.70 o                         
   6   5  10         27.96         16.59         4.72 o                         
   7   5  10          6.53          6.43         4.21 o                         
   8   5  10         45.09         39.41         7.15 o                         
   9   5  10          1.72         -1.74         4.72 o                         
  -8   6  10          5.26          3.25         6.14 o                         
  -7   6  10         14.85         10.64         6.86 o                         
  -6   6  10          4.02          2.82         3.99 o                         
  -5   6  10         35.01         36.73         6.11 o                         
  -4   6  10         18.10          9.90         5.96 o                         
  -3   6  10         81.25         88.75         7.97 o                         
  -2   6  10          8.51         13.63         8.67 o                         
  -1   6  10         36.35         39.18         5.49 o                         
   0   6  10         31.92         32.59         4.97 o                         
   1   6  10        111.40        105.35         9.03 o                         
   2   6  10         50.86         50.74         6.48 o                         
   3   6  10         30.22         28.10         5.49 o                         
   4   6  10         26.71         35.90         7.40 o                         
   5   6  10          1.00         -2.84         3.03 o                         
   6   6  10         44.28         41.74         7.35 o                         
   7   6  10          1.21         -0.34         4.06 o                         
  -6   7  10         33.94         28.56         6.64 o                         
  -5   7  10         12.99         14.08         7.22 o                         
  -4   7  10          5.65          7.22         6.14 o                         
  -3   7  10         38.47         60.31        11.20 o                         
  -2   7  10         31.30         28.44         5.87 o                         
  -1   7  10         56.31         45.05         6.38 o                         
   0   7  10         20.60         14.05         4.21 o                         
   1   7  10        136.51        135.22        10.98 o                         
   2   7  10         30.69         34.25        10.65 o                         
   3   7  10         14.45          9.88         4.88 o                         
   4   7  10          0.13         -2.36         3.29 o                         
   5   7  10         20.80         18.96         5.96 o                         
   6   7  10         25.44         19.19         6.22 o                         
  -4   8  10          2.24          4.69         7.22 o                         
  -3   8  10         30.16         42.61        10.47 o                         
  -2   8  10         35.02         32.14         9.39 o                         
  -1   8  10         25.76         27.58        12.28 o                         
   0   8  10         20.54         15.73         5.45 o                         
   1   8  10          0.49         -0.10         3.81 o                         
   2   8  10         10.26         13.54         5.11 o                         
   3   8  10          3.45         -4.46         4.46 o                         
   4   8  10         15.56         23.62         6.51 o                         
  -4  -8  11          3.56          2.71         5.11 o                         
  -3  -8  11        334.27        376.64        27.45 o                         
  -2  -8  11         20.46         14.81         7.22 o                         
  -1  -8  11         33.82         39.00        11.56 o                         
   0  -8  11          4.84         -2.53         5.78 o                         
   1  -8  11         63.37         72.59        13.00 o                         
   2  -8  11          1.64          0.00         5.78 o                         
   3  -8  11          2.95          1.44         7.22 o                         
  -6  -7  11         51.64         52.89         8.53 o                         
  -5  -7  11         17.72         10.47         4.83 o                         
  -4  -7  11          6.86          7.04         4.60 o                         
  -3  -7  11         71.29         58.34         7.92 o                         
  -2  -7  11         15.67         26.67         9.75 o                         
  -1  -7  11         11.86         12.28         6.14 o                         
   0  -7  11         11.55         13.36         6.86 o                         
   1  -7  11         15.38         16.61         7.22 o                         
   2  -7  11         50.13         59.23        11.20 o                         
   3  -7  11         36.49         32.75         5.61 o                         
   4  -7  11         14.66         13.16         4.94 o                         
   5  -7  11          9.46          5.82         4.77 o                         
   6  -7  11          0.20          1.63         4.06 o                         
  -8  -6  11         29.24         35.84         7.27 o                         
  -7  -6  11         14.14          6.17         4.68 o                         
  -6  -6  11         10.10          7.94         7.40 o                         
  -5  -6  11          7.44         11.51         4.48 o                         
  -4  -6  11          0.27          2.31         5.24 o                         
  -3  -6  11       1026.68       1023.31        35.61 o                         
  -2  -6  11         44.60         46.19         6.48 o                         
  -1  -6  11        166.61        164.42        11.01 o                         
   0  -6  11          5.03          0.91         3.25 o                         
   1  -6  11        130.50        123.51         8.62 o                         
   2  -6  11          2.93          6.41         3.12 o                         
   3  -6  11         35.73         37.81         5.64 o                         
   4  -6  11         30.16         31.31         5.38 o                         
   5  -6  11          5.77          4.88         3.58 o                         
   6  -6  11         52.37         45.17         8.13 o                         
   7  -6  11          0.84         -3.02         3.81 o                         
  -9  -5  11         13.14         17.37         5.86 o                         
  -8  -5  11         22.02         27.83         6.22 o                         
  -7  -5  11         24.04         21.22         5.20 o                         
  -6  -5  11         26.11         28.00         5.49 o                         
  -5  -5  11         40.42         40.27        11.74 o                         
  -4  -5  11         89.22         85.83         8.38 o                         
  -3  -5  11        100.18         97.20         7.01 o                         
  -2  -5  11        214.09        227.13        13.36 o                         
  -1  -5  11         83.38         85.50         5.60 o                         
   0  -5  11         15.90         19.22         3.00 o                         
   1  -5  11        113.60        118.61         7.80 o                         
   2  -5  11          6.61          7.07         2.93 o                         
   3  -5  11          0.07         -1.32         2.35 o                         
   4  -5  11         41.47         43.59         8.85 o                         
   5  -5  11         12.82          9.31         3.64 o                         
   6  -5  11          1.83          1.96         3.12 o                         
   7  -5  11          8.33         10.82         5.96 o                         
   8  -5  11          1.25          5.81         4.25 o                         
 -10  -4  11         22.42         24.84         6.37 o                         
  -9  -4  11          9.83         13.11         5.23 o                         
  -8  -4  11         14.95         14.40         8.49 o                         
  -7  -4  11         71.25         59.42        10.29 o                         
  -6  -4  11         72.38         72.40         7.79 o                         
  -5  -4  11         38.98         54.38         6.62 o                         
  -4  -4  11        112.19        110.15         8.64 o                         
  -3  -4  11        778.77        766.87        21.58 o                         
  -2  -4  11         39.54         38.34         3.66 o                         
  -1  -4  11        243.47        243.56         8.65 o                         
   0  -4  11         94.71        101.80         5.19 o                         
   1  -4  11        124.95        128.76         7.36 o                         
   2  -4  11         40.46         36.84         4.58 o                         
   3  -4  11         71.56         70.80         6.32 o                         
   4  -4  11         59.32         60.31         6.32 o                         
   5  -4  11        174.88        116.89         9.18 o                         
   6  -4  11         18.68         22.65         5.78 o                         
   7  -4  11          5.33         -2.04         2.93 o                         
   8  -4  11         25.48         18.62         5.09 o                         
   9  -4  11         10.53          4.69         5.78 o                         
 -10  -3  11          7.02         -3.82         6.50 o                         
  -9  -3  11         18.83         20.57         5.09 o                         
  -8  -3  11         40.45         34.99         6.48 o                         
  -7  -3  11        134.10        144.88         8.33 o                         
  -6  -3  11         14.84         13.57         2.98 o                         
  -5  -3  11         85.10         82.96         5.83 o                         
  -4  -3  11         70.70         67.68         4.98 o                         
  -3  -3  11        298.34        305.01        10.39 o                         
  -2  -3  11        368.60        379.95        11.58 o                         
  -1  -3  11          7.43         11.07         2.01 o                         
   0  -3  11        146.39        138.07         5.53 o                         
   1  -3  11        337.12        306.70         9.32 o                         
   2  -3  11         81.80         76.81         4.97 o                         
   3  -3  11         42.33         37.90         3.56 o                         
   4  -3  11         37.87         31.91         3.53 o                         
   5  -3  11         46.94         50.23         4.64 o                         
   6  -3  11         11.71         10.81         2.78 o                         
   7  -3  11         34.03         42.79         4.69 o                         
   8  -3  11         10.66          9.21         3.87 o                         
   9  -3  11         28.24         23.46         6.50 o                         
  10  -3  11          2.42          0.83         5.42 o                         
 -10  -2  11         36.29         31.42         6.37 o                         
  -9  -2  11          1.21          7.70         4.06 o                         
  -8  -2  11        118.30        122.55         8.74 o                         
  -7  -2  11        352.61        337.30        12.63 o                         
  -6  -2  11         55.63         51.31         4.79 o                         
  -5  -2  11         84.01         89.14        10.03 o                         
  -4  -2  11         93.44        105.91         6.75 o                         
  -3  -2  11       1497.40       1459.26        36.48 o                         
  -2  -2  11          5.28          4.28         2.82 o                         
  -1  -2  11        133.67        129.90         5.24 o                         
   0  -2  11         86.79         79.95         6.50 o                         
   1  -2  11        191.31        196.63         7.02 o                         
   2  -2  11         67.21         60.62         4.16 o                         
   3  -2  11         94.55        100.25         5.12 o                         
   4  -2  11         35.81         29.69         3.13 o                         
   5  -2  11        327.74        307.06        19.14 o                         
   6  -2  11         91.26         88.20         5.97 o                         
   7  -2  11         42.60         50.43         6.00 o                         
   8  -2  11         15.20         17.75         7.95 o                         
   9  -2  11          3.62         11.77         4.32 o                         
  10  -2  11          4.77          0.66         4.14 o                         
 -11  -1  11         35.51         46.02         7.87 o                         
 -10  -1  11          9.67          4.01         4.42 o                         
  -9  -1  11         63.03         57.77         7.53 o                         
  -8  -1  11        254.33        259.18        13.78 o                         
  -7  -1  11        411.83        405.37        17.22 o                         
  -6  -1  11         30.13         34.42         9.57 o                         
  -5  -1  11        302.37        292.66        12.88 o                         
  -4  -1  11         87.30         85.69         7.40 o                         
  -3  -1  11        565.71        658.36        22.20 o                         
  -2  -1  11        105.79         97.62         6.19 o                         
  -1  -1  11         94.57        108.56         4.35 o                         
   0  -1  11          5.64          5.87         1.27 o                         
   1  -1  11       3704.58       4089.34        92.09 o                         
   2  -1  11         30.36         21.53         3.61 o                         
   3  -1  11        165.47        164.84         6.23 o                         
   4  -1  11        150.97        158.23         9.52 o                         
   5  -1  11         63.50         60.58         4.33 o                         
   6  -1  11         47.86         50.49         9.39 o                         
   7  -1  11         17.59         10.23         3.44 o                         
   8  -1  11         28.59         35.81         5.29 o                         
   9  -1  11         18.61         17.66         5.24 o                         
  10  -1  11          8.85         17.01         5.03 o                         
 -11   0  11          3.65          8.31         5.36 o                         
 -10   0  11         77.09         68.89         9.03 o                         
  -9   0  11          8.48          1.43         3.64 o                         
  -8   0  11          0.42         -2.23         2.93 o                         
  -7   0  11        918.96        943.69        32.94 o                         
  -6   0  11         50.21         62.28         6.25 o                         
  -5   0  11         21.44         27.04         4.16 o                         
  -4   0  11        190.59        199.33        17.70 o                         
  -3   0  11        849.54        979.74        24.30 o                         
  -2   0  11        153.75        178.10         7.12 o                         
  -1   0  11        777.83        818.78        20.63 o                         
   0   0  11          2.32          1.73         0.89 o                         
   1   0  11        200.19        223.12         7.00 o                         
   2   0  11        139.04        166.43         5.66 o                         
   3   0  11          3.47          4.54         1.22 o                         
   4   0  11         54.53         43.93         5.42 o                         
   5   0  11        870.27        935.59        41.69 o                         
   6   0  11        528.41        582.04        21.12 o                         
   7   0  11         82.30         81.05         7.03 o                         
   8   0  11         90.08         82.23        11.01 o                         
   9   0  11         34.92         39.84         6.07 o                         
  10   0  11          0.29         -0.39         3.55 o                         
 -11   1  11         35.64         42.18         8.02 o                         
 -10   1  11          9.40          6.71         4.83 o                         
  -9   1  11         60.45         61.98         8.17 o                         
  -8   1  11        254.13        277.25        14.43 o                         
  -7   1  11        406.88        409.16        22.93 o                         
  -6   1  11         30.58         35.06         4.94 o                         
  -5   1  11        305.80        311.38        13.40 o                         
  -4   1  11         84.08         75.12         5.36 o                         
  -3   1  11        571.91        658.56        17.50 o                         
  -2   1  11        112.73        102.02         6.00 o                         
  -1   1  11         94.60        107.37         4.38 o                         
   0   1  11          5.65          6.76         1.38 o                         
   1   1  11       3695.06       3868.59       148.28 o                         
   2   1  11         29.21         20.59         3.66 o                         
   3   1  11        165.39        177.07        11.00 o                         
   4   1  11        153.11        171.43         7.90 o                         
   5   1  11         67.21         66.96         7.40 o                         
   6   1  11         47.90         55.76         5.38 o                         
   7   1  11         20.11         19.02         3.73 o                         
   8   1  11         28.78         32.72         6.14 o                         
   9   1  11         18.77         13.64         9.39 o                         
  10   1  11          9.05         20.49         5.19 o                         
 -10   2  11         36.85         37.44        14.27 o                         
  -9   2  11          1.15          0.00         3.58 o                         
  -8   2  11        121.10        124.23        15.17 o                         
  -7   2  11        354.04        386.75        23.47 o                         
  -6   2  11         55.43         73.31         9.75 o                         
  -5   2  11         84.93         95.43         6.32 o                         
  -4   2  11         89.83         91.00         8.85 o                         
  -3   2  11       1512.55       1470.34        43.90 o                         
  -2   2  11          5.50          5.52         1.31 o                         
  -1   2  11        142.75        137.35         6.38 o                         
   0   2  11         87.60         86.61         3.98 o                         
   1   2  11        184.02        198.98         6.90 o                         
   2   2  11         67.41         68.54         6.14 o                         
   3   2  11         93.41         98.80        10.29 o                         
   4   2  11         33.57         35.15         5.42 o                         
   5   2  11        326.25        307.77        12.48 o                         
   6   2  11         87.92         76.90         6.25 o                         
   7   2  11         42.09         47.40         5.34 o                         
   8   2  11         15.60         18.42         6.50 o                         
   9   2  11          3.33          7.58         6.14 o                         
  10   2  11          4.85          3.97         6.86 o                         
 -10   3  11          6.66         13.00         7.95 o                         
  -9   3  11         18.75         14.08         7.95 o                         
  -8   3  11         40.29         28.53         8.31 o                         
  -7   3  11        132.57        145.18        15.89 o                         
  -6   3  11         16.05          9.75         5.42 o                         
  -5   3  11         82.76         84.60         6.84 o                         
  -4   3  11         73.84         71.96         9.03 o                         
  -3   3  11        303.05        316.26        12.37 o                         
  -2   3  11        369.01        363.38        10.88 o                         
  -1   3  11          7.38          9.53         1.64 o                         
   0   3  11        142.61        137.00         6.86 o                         
   1   3  11        330.67        305.94        13.77 o                         
   2   3  11         84.44         76.81         5.08 o                         
   3   3  11         42.39         38.55         3.87 o                         
   4   3  11         37.77         36.21         7.04 o                         
   5   3  11         47.79         42.98         7.95 o                         
   6   3  11         11.66         10.11         4.69 o                         
   7   3  11         33.66         23.84         7.22 o                         
   8   3  11         10.04          6.14         6.14 o                         
   9   3  11         28.40         50.56        10.83 o                         
  10   3  11          2.03          2.17         6.50 o                         
 -10   4  11         21.61         29.25        10.83 o                         
  -9   4  11          9.95         26.00         9.75 o                         
  -8   4  11         15.30         16.97         7.22 o                         
  -7   4  11         72.88         54.89        10.47 o                         
  -6   4  11         72.83         79.48         7.50 o                         
  -5   4  11         39.43         55.27        10.11 o                         
  -4   4  11        110.05        105.63        10.11 o                         
  -3   4  11        785.82        797.32        26.43 o                         
  -2   4  11         39.90         39.49         3.47 o                         
  -1   4  11        247.13        239.42        10.43 o                         
   0   4  11         93.39         96.56         5.15 o                         
   1   4  11        123.32        139.41         5.99 o                         
   2   4  11         41.11         33.73         4.72 o                         
   3   4  11         72.33         65.98        10.65 o                         
   4   4  11         61.92         53.97         6.25 o                         
   5   4  11        173.46        154.54        10.32 o                         
   6   4  11         18.57         16.54         4.46 o                         
   7   4  11          5.11         -0.13         3.12 o                         
   8   4  11         26.01         23.50         6.50 o                         
   9   4  11         10.23         20.94         5.96 o                         
  -9   5  11         13.21          5.78         7.58 o                         
  -8   5  11         22.15         21.31         8.67 o                         
  -7   5  11         23.18         31.06         9.39 o                         
  -6   5  11         26.83         28.03         6.68 o                         
  -5   5  11         40.32         39.64         5.55 o                         
  -4   5  11         87.16         79.01         7.39 o                         
  -3   5  11        101.79         91.79         7.65 o                         
  -2   5  11        213.10        221.73         8.53 o                         
  -1   5  11         83.67         73.32         5.12 o                         
   0   5  11         18.03         26.00         4.21 o                         
   1   5  11        110.53        106.68         8.53 o                         
   2   5  11          7.27          3.13         2.67 o                         
   3   5  11          0.00         -0.36         2.30 o                         
   4   5  11         41.15         40.39        16.97 o                         
   5   5  11         11.25          5.10         5.42 o                         
   6   5  11          1.84         -0.18         3.58 o                         
   7   5  11          8.26         -1.11         3.97 o                         
   8   5  11          1.25          3.23         4.58 o                         
  -8   6  11         28.85         24.20         9.75 o                         
  -7   6  11         14.32         10.55         4.97 o                         
  -6   6  11          9.98         10.19         6.14 o                         
  -5   6  11          7.27          4.10         4.21 o                         
  -4   6  11          0.19         -2.03         3.03 o                         
  -3   6  11       1031.43       1003.32        34.19 o                         
  -2   6  11         44.08         49.40         6.68 o                         
  -1   6  11        166.61        143.71        10.83 o                         
   0   6  11          5.31          6.35         3.03 o                         
   1   6  11        127.91        131.11        10.08 o                         
   2   6  11          2.88          7.58         3.70 o                         
   3   6  11         34.71         31.67         5.55 o                         
   4   6  11         29.60         34.51         6.22 o                         
   5   6  11          5.56          3.59         3.97 o                         
   6   6  11         53.25         55.64        10.47 o                         
   7   6  11          0.89          1.67         4.72 o                         
  -6   7  11         51.27         54.50         7.97 o                         
  -5   7  11         17.36         24.92         8.67 o                         
  -4   7  11          6.02         -1.81         5.42 o                         
  -3   7  11         71.55         65.73        11.20 o                         
  -2   7  11         14.26         12.28         6.50 o                         
  -1   7  11         11.79         11.64         5.42 o                         
   0   7  11         11.77         12.60         4.69 o                         
   1   7  11         16.05         15.57         5.03 o                         
   2   7  11         51.07         52.89        14.08 o                         
   3   7  11         37.20         43.57         7.14 o                         
   4   7  11         14.53         10.32         4.72 o                         
   5   7  11          8.45          7.04         5.36 o                         
   6   7  11          0.20         -0.02         6.32 o                         
  -4   8  11          3.21          1.81         6.50 o                         
  -3   8  11        333.25        386.02        27.09 o                         
  -2   8  11         20.36         -1.44         5.78 o                         
  -1   8  11         33.46         39.06         7.10 o                         
   0   8  11          4.66          6.05         4.88 o                         
   1   8  11         64.13         48.53         8.49 o                         
   2   8  11          1.81          4.25         4.72 o                         
   3   8  11          2.70          3.57         4.77 o                         
  -3  -8  12          7.22         12.64         5.62 o                         
  -2  -8  12          5.02          3.25         6.50 o                         
  -1  -8  12          8.57          2.53         5.78 o                         
   0  -8  12          7.52         15.17         7.22 o                         
   1  -8  12        130.66        123.87        17.70 o                         
   2  -8  12          5.59         -5.06         7.58 o                         
   3  -8  12          8.14         10.47         8.67 o                         
  -6  -7  12         15.40         19.76         6.25 o                         
  -5  -7  12         18.83         16.92        11.38 o                         
  -4  -7  12          2.99         -1.08         5.78 o                         
  -3  -7  12         15.74         15.80         5.34 o                         
  -2  -7  12          2.81          4.57         4.32 o                         
  -1  -7  12         31.52         20.59         7.58 o                         
   0  -7  12          3.10         10.83         6.50 o                         
   1  -7  12         15.55         15.17         7.22 o                         
   2  -7  12         74.23         71.94        10.29 o                         
   3  -7  12         17.25         11.16         4.51 o                         
   4  -7  12         46.52         48.56         7.38 o                         
   5  -7  12         39.83         45.11        13.54 o                         
  -7  -6  12         48.73         53.37         8.53 o                         
  -6  -6  12         37.16         42.80         7.15 o                         
  -5  -6  12          1.40          3.91         3.70 o                         
  -4  -6  12         62.67         56.10         9.21 o                         
  -3  -6  12         16.55         19.25         4.58 o                         
  -2  -6  12         24.39         18.71         4.58 o                         
  -1  -6  12        122.49        133.57        10.47 o                         
   0  -6  12          7.03          7.45         3.20 o                         
   1  -6  12        440.66        480.64        25.28 o                         
   2  -6  12         21.89         20.10         4.42 o                         
   3  -6  12         50.85         49.78         6.07 o                         
   4  -6  12         11.68          7.26         4.16 o                         
   5  -6  12         66.84         75.38         8.64 o                         
   6  -6  12         14.39          3.72         3.99 o                         
   7  -6  12          1.37         -2.66         3.73 o                         
  -8  -5  12          3.73          6.55         6.32 o                         
  -7  -5  12         22.53         15.66         5.03 o                         
  -6  -5  12          0.33          0.69         5.60 o                         
  -5  -5  12         29.99         28.89         4.97 o                         
  -4  -5  12         49.35         40.97         6.00 o                         
  -3  -5  12         19.89         14.87         2.90 o                         
  -2  -5  12         21.90         25.71         3.44 o                         
  -1  -5  12          4.32          3.20         2.12 o                         
   0  -5  12         22.48         20.13         5.24 o                         
   1  -5  12        209.64        192.72         9.97 o                         
   2  -5  12        145.45        141.17         9.02 o                         
   3  -5  12          1.70          1.99         2.81 o                         
   4  -5  12        125.58        130.64         9.77 o                         
   5  -5  12        300.07        295.17        14.09 o                         
   6  -5  12         20.96         13.19         4.42 o                         
   7  -5  12         17.35         12.87         4.83 o                         
   8  -5  12          6.00         11.65         4.72 o                         
  -9  -4  12          9.71          9.03         4.85 o                         
  -8  -4  12         10.24          9.46         4.16 o                         
  -7  -4  12          6.90          1.63         3.32 o                         
  -6  -4  12        152.82        163.56        14.08 o                         
  -5  -4  12          3.68          3.68         2.36 o                         
  -4  -4  12        297.21        290.14        10.72 o                         
  -3  -4  12         70.52         60.20         6.02 o                         
  -2  -4  12         14.00         13.11         2.53 o                         
  -1  -4  12        137.34        127.70         6.21 o                         
   0  -4  12         75.76         77.07         4.93 o                         
   1  -4  12        521.36        471.99        18.23 o                         
   2  -4  12         11.87         11.37         5.24 o                         
   3  -4  12        185.01        171.40        11.18 o                         
   4  -4  12         35.17         38.05         5.11 o                         
   5  -4  12        162.92        165.15         8.49 o                         
   6  -4  12          1.92          3.70         2.53 o                         
   7  -4  12          1.38          4.92         2.75 o                         
   8  -4  12          5.84          4.62         3.81 o                         
   9  -4  12         47.43         50.56        10.47 o                         
 -10  -3  12         23.39         18.78         7.95 o                         
  -9  -3  12          9.65          4.15         4.09 o                         
  -8  -3  12         37.39         40.99         5.30 o                         
  -7  -3  12         49.62         53.84         5.53 o                         
  -6  -3  12         18.18         20.75         4.22 o                         
  -5  -3  12        112.59        109.71         7.00 o                         
  -4  -3  12         53.92         60.70         5.06 o                         
  -3  -3  12         46.27         36.24         3.66 o                         
  -2  -3  12        133.19        129.95         8.24 o                         
  -1  -3  12        126.68        124.48         5.50 o                         
   0  -3  12        402.64        401.22        11.85 o                         
   1  -3  12       1102.63       1105.47        28.28 o                         
   2  -3  12        290.99        286.45         9.85 o                         
   3  -3  12         22.84         28.12         3.39 o                         
   4  -3  12         39.66         29.94         3.60 o                         
   5  -3  12       1070.96       1030.26        28.13 o                         
   6  -3  12          8.68          6.75         2.53 o                         
   7  -3  12         64.12         68.93         6.16 o                         
   8  -3  12         21.89         24.78         8.85 o                         
   9  -3  12         46.24         51.08         7.46 o                         
 -10  -2  12          5.43          9.20         4.83 o                         
  -9  -2  12          7.66          4.43         4.69 o                         
  -8  -2  12        184.42        214.84        12.13 o                         
  -7  -2  12         67.54         61.66         5.60 o                         
  -6  -2  12        138.99        147.28         7.66 o                         
  -5  -2  12          6.16          8.32         2.36 o                         
  -4  -2  12         58.36         53.71         5.34 o                         
  -3  -2  12         70.54         58.85         5.11 o                         
  -2  -2  12         61.87         54.97         4.08 o                         
  -1  -2  12         31.00         31.00         2.79 o                         
   0  -2  12         68.27         63.12         5.81 o                         
   1  -2  12        379.72        332.75        10.42 o                         
   2  -2  12         25.44         32.07         4.10 o                         
   3  -2  12        218.07        228.55         8.40 o                         
   4  -2  12          3.00         -0.46         1.43 o                         
   5  -2  12        336.75        280.51        27.00 o                         
   6  -2  12          3.92         -0.48         1.90 o                         
   7  -2  12         21.26         21.01         4.60 o                         
   8  -2  12          9.76          9.22         3.81 o                         
   9  -2  12         33.27         42.42         6.51 o                         
  10  -2  12         20.51         23.90         5.74 o                         
 -11  -1  12         24.61         36.90         9.03 o                         
 -10  -1  12         25.38         18.83         5.34 o                         
  -9  -1  12         26.03         20.28         5.34 o                         
  -8  -1  12          3.59          3.92         5.06 o                         
  -7  -1  12          8.20          7.05         3.44 o                         
  -6  -1  12          3.16          1.12         2.26 o                         
  -5  -1  12        335.08        349.49        14.67 o                         
  -4  -1  12         12.66         16.24         5.78 o                         
  -3  -1  12        679.63        778.05        24.75 o                         
  -2  -1  12         44.96         41.38         3.80 o                         
  -1  -1  12        112.36        101.82         4.40 o                         
   0  -1  12        128.80        118.97         4.86 o                         
   1  -1  12       1519.16       1625.31        39.99 o                         
   2  -1  12         89.93         85.19         4.08 o                         
   3  -1  12         16.07         14.82         2.15 o                         
   4  -1  12        199.58        203.94         7.59 o                         
   5  -1  12       1730.67       1699.80        52.21 o                         
   6  -1  12        122.41        125.00         8.16 o                         
   7  -1  12         59.07         51.71         6.22 o                         
   8  -1  12          7.12          4.82         3.12 o                         
   9  -1  12         28.58         28.97         5.90 o                         
  10  -1  12         16.29         20.09         5.29 o                         
 -11   0  12          0.20         -4.68         4.68 o                         
 -10   0  12          9.16         10.72         6.86 o                         
  -9   0  12         54.79         57.97         7.90 o                         
  -8   0  12        140.68        156.77        18.60 o                         
  -7   0  12        285.45        307.45        14.68 o                         
  -6   0  12        409.90        429.13        17.61 o                         
  -5   0  12         43.43         48.21         5.36 o                         
  -4   0  12         49.85         52.35         5.23 o                         
  -3   0  12        393.47        439.78        12.11 o                         
  -2   0  12         34.04         40.88         2.71 o                         
  -1   0  12        457.16        485.80        13.26 o                         
   0   0  12         31.54         27.28         4.21 o                         
   1   0  12         26.63         34.41         2.78 o                         
   2   0  12         93.89        119.19         4.76 o                         
   3   0  12        112.22        128.30         5.04 o                         
   4   0  12          6.96          5.56         3.43 o                         
   5   0  12        447.98        455.02        17.06 o                         
   6   0  12        155.65        196.53        10.03 o                         
   7   0  12         84.40         93.05         7.71 o                         
   8   0  12         26.17         25.86         4.68 o                         
   9   0  12          5.21          8.86         3.81 o                         
  10   0  12          0.44          0.66         3.90 o                         
 -11   1  12         24.58         20.59         6.48 o                         
 -10   1  12         25.20         30.51         9.03 o                         
  -9   1  12         24.44         17.46         5.03 o                         
  -8   1  12          4.16          2.72         4.69 o                         
  -7   1  12          9.66          6.80         3.18 o                         
  -6   1  12          3.07          2.35         2.30 o                         
  -5   1  12        340.99        350.67        17.70 o                         
  -4   1  12         12.52         17.68         3.44 o                         
  -3   1  12        674.95        716.37        19.41 o                         
  -2   1  12         48.77         41.63         5.13 o                         
  -1   1  12        109.74        109.50         4.49 o                         
   0   1  12        127.87        124.68         4.79 o                         
   1   1  12       1518.38       1592.89        47.23 o                         
   2   1  12         94.49         84.26         5.68 o                         
   3   1  12         16.78         11.26         3.07 o                         
   4   1  12        202.81        221.80         9.61 o                         
   5   1  12       1730.38       1701.71        51.79 o                         
   6   1  12        121.47        128.88         7.55 o                         
   7   1  12         59.82         70.25        17.70 o                         
   8   1  12          6.88          3.47         2.86 o                         
   9   1  12         26.38         33.05         5.55 o                         
  10   1  12         16.19         11.20         7.22 o                         
 -10   2  12          5.73          1.95         4.68 o                         
  -9   2  12          6.91          4.48         3.61 o                         
  -8   2  12        183.50        183.04        23.10 o                         
  -7   2  12         67.00         67.17        10.83 o                         
  -6   2  12        136.20        153.85        15.53 o                         
  -5   2  12          6.24          0.72         2.89 o                         
  -4   2  12         60.11         54.28         4.67 o                         
  -3   2  12         68.68         61.13         5.60 o                         
  -2   2  12         61.80         58.15         6.38 o                         
  -1   2  12         34.73         35.87         5.78 o                         
   0   2  12         66.81         62.37         3.66 o                         
   1   2  12        390.13        335.43         9.82 o                         
   2   2  12         25.47         29.62         3.38 o                         
   3   2  12        218.44        243.87        12.46 o                         
   4   2  12          2.90          3.64         2.35 o                         
   5   2  12        344.93        315.26        12.32 o                         
   6   2  12          3.28         -0.65         1.80 o                         
   7   2  12         22.37         19.66         4.69 o                         
   8   2  12          9.89          5.06         4.69 o                         
   9   2  12         33.19         44.42        10.11 o                         
  10   2  12         21.01         26.72         9.75 o                         
 -10   3  12         22.75         20.39         6.25 o                         
  -9   3  12          9.53         14.08         7.58 o                         
  -8   3  12         37.60         36.84         9.75 o                         
  -7   3  12         51.51         54.17         9.39 o                         
  -6   3  12         17.73         24.92         6.86 o                         
  -5   3  12        108.28        107.99         7.20 o                         
  -4   3  12         55.20         70.47         5.96 o                         
  -3   3  12         42.62         40.72         4.42 o                         
  -2   3  12        132.01        134.78         5.41 o                         
  -1   3  12        127.70        120.15         6.24 o                         
   0   3  12        397.53        394.08        11.85 o                         
   1   3  12       1100.99       1081.70        34.06 o                         
   2   3  12        295.70        286.94        11.36 o                         
   3   3  12         23.20         20.50         4.15 o                         
   4   3  12         39.56         37.87         6.86 o                         
   5   3  12       1067.27       1034.92        49.84 o                         
   6   3  12          8.05          5.06         3.97 o                         
   7   3  12         63.12         55.25        10.47 o                         
   8   3  12         22.41         20.95         8.31 o                         
   9   3  12         43.80         29.25         9.39 o                         
  -9   4  12         10.51          7.22         7.95 o                         
  -8   4  12         10.38         12.64         7.58 o                         
  -7   4  12          6.56         -3.97         5.42 o                         
  -6   4  12        153.60        148.79        16.61 o                         
  -5   4  12          3.65         -0.55         3.61 o                         
  -4   4  12        299.50        304.16        23.47 o                         
  -3   4  12         67.87         55.86         5.78 o                         
  -2   4  12         14.19          9.11         2.13 o                         
  -1   4  12        140.84        131.80         5.95 o                         
   0   4  12         76.27         83.13         5.14 o                         
   1   4  12        533.60        515.21        14.80 o                         
   2   4  12         11.91          7.71         2.93 o                         
   3   4  12        186.05        181.16        10.21 o                         
   4   4  12         36.47         32.25         5.09 o                         
   5   4  12        167.35        176.66        10.72 o                         
   6   4  12          1.75         -3.61         4.33 o                         
   7   4  12          1.49         -0.36         5.42 o                         
   8   4  12          5.95          2.04         4.06 o                         
   9   4  12         47.28         62.20         9.30 o                         
  -8   5  12          3.80         12.28         7.58 o                         
  -7   5  12         21.46          5.78         6.14 o                         
  -6   5  12          0.30         -3.25         3.25 o                         
  -5   5  12         29.33         22.69        13.18 o                         
  -4   5  12         49.74         51.19        12.28 o                         
  -3   5  12         17.69         20.06         4.09 o                         
  -2   5  12         22.93         23.36         4.51 o                         
  -1   5  12          4.51          3.34         2.06 o                         
   0   5  12         19.94         13.98         3.58 o                         
   1   5  12        208.45        191.78        10.47 o                         
   2   5  12        143.52        137.16         9.41 o                         
   3   5  12          1.73          0.82         3.97 o                         
   4   5  12        125.63        111.01         9.66 o                         
   5   5  12        297.53        252.75        14.17 o                         
   6   5  12         21.31         19.65        10.29 o                         
   7   5  12         17.31          9.57         4.60 o                         
   8   5  12          6.15          5.24         5.11 o                         
  -7   6  12         48.52         49.84        11.56 o                         
  -6   6  12         37.22         39.27         6.51 o                         
  -5   6  12          1.36          0.88         8.49 o                         
  -4   6  12         63.63         72.03         7.79 o                         
  -3   6  12         15.90         26.84         4.83 o                         
  -2   6  12         22.71         23.47         6.50 o                         
  -1   6  12        121.25        122.40        14.81 o                         
   0   6  12          7.14          3.25         2.81 o                         
   1   6  12        443.57        456.38        19.40 o                         
   2   6  12         21.90         17.93         4.58 o                         
   3   6  12         50.69         56.98         7.14 o                         
   4   6  12         11.56         17.72         5.09 o                         
   5   6  12         68.61         59.66         8.27 o                         
   6   6  12         15.01          3.83         6.50 o                         
   7   6  12          1.20          2.69         4.72 o                         
  -6   7  12         15.67         14.10         5.81 o                         
  -5   7  12         18.70          5.42         7.22 o                         
  -4   7  12          3.17          4.69         6.14 o                         
  -3   7  12         17.07         21.67         6.86 o                         
  -2   7  12          3.28         10.47         6.50 o                         
  -1   7  12         32.00         43.28         6.38 o                         
   0   7  12          2.63          1.97         3.81 o                         
   1   7  12         15.25         12.71         4.42 o                         
   2   7  12         73.03         95.81        16.61 o                         
   3   7  12         17.30         11.94         5.24 o                         
   4   7  12         45.64         47.32         7.90 o                         
   5   7  12         39.63         33.27         6.94 o                         
  -3   8  12          6.77          2.89         7.22 o                         
  -2   8  12          5.05          3.25         6.50 o                         
  -1   8  12          8.36         12.64         7.22 o                         
   0   8  12          7.86          7.62         4.72 o                         
   1   8  12        131.06        163.27        13.36 o                         
   2   8  12          5.56         10.29         5.11 o                         
   3   8  12          7.65         -1.03         4.58 o                         
  -3  -8  13         22.75         24.20        10.11 o                         
  -2  -8  13         12.27         14.45         8.67 o                         
  -1  -8  13          0.76          6.50         7.22 o                         
   0  -8  13         42.64         39.73        11.20 o                         
   1  -8  13          4.56          9.03         7.22 o                         
   2  -8  13         15.43          5.78         7.95 o                         
  -5  -7  13         12.17         26.27         8.13 o                         
  -4  -7  13         57.59         62.47         8.67 o                         
  -3  -7  13         10.87          9.70         4.97 o                         
  -2  -7  13          5.95          1.08         4.69 o                         
  -1  -7  13         38.52         29.97         9.03 o                         
   0  -7  13         10.42          5.06         5.06 o                         
   1  -7  13         27.06         13.72         6.86 o                         
   2  -7  13         25.56         26.87         5.55 o                         
   3  -7  13          5.18          2.67         4.69 o                         
   4  -7  13         39.85         30.07         6.55 o                         
   5  -7  13          6.07          3.45         5.03 o                         
  -7  -6  13         21.26         31.88         7.10 o                         
  -6  -6  13         12.41         15.22         5.23 o                         
  -5  -6  13          6.20          7.01         4.32 o                         
  -4  -6  13        104.96        106.38        10.28 o                         
  -3  -6  13         27.55         24.15        12.82 o                         
  -2  -6  13          6.01          7.21         3.90 o                         
  -1  -6  13         32.44         43.34        10.11 o                         
   0  -6  13          2.37          4.18         2.94 o                         
   1  -6  13          2.11          1.63         6.32 o                         
   2  -6  13         20.64         16.51         4.33 o                         
   3  -6  13         44.30         46.33         6.86 o                         
   4  -6  13          2.85          4.91         3.73 o                         
   5  -6  13          4.50          7.22         4.33 o                         
   6  -6  13          1.27          3.15         9.57 o                         
   7  -6  13          8.32          8.96         6.68 o                         
  -8  -5  13         25.61         18.10         7.76 o                         
  -7  -5  13         13.40         18.14         5.45 o                         
  -6  -5  13         22.50         27.55         5.45 o                         
  -5  -5  13          4.83         -0.14         4.51 o                         
  -4  -5  13         78.11         82.58         8.38 o                         
  -3  -5  13         27.42         26.49         3.69 o                         
  -2  -5  13         25.88         21.22         3.23 o                         
  -1  -5  13         45.94         44.03         4.24 o                         
   0  -5  13         17.73         12.17         3.29 o                         
   1  -5  13        178.42        173.58         9.87 o                         
   2  -5  13        149.15        144.76        10.47 o                         
   3  -5  13         19.64         19.75         5.60 o                         
   4  -5  13        112.18        116.81         9.55 o                         
   5  -5  13         34.17         44.53         6.42 o                         
   6  -5  13         11.23         10.01         4.14 o                         
   7  -5  13         13.92          9.78         4.25 o                         
   8  -5  13          9.12          8.22         5.03 o                         
  -9  -4  13          5.03          4.88         4.34 o                         
  -8  -4  13        132.45        113.80        10.83 o                         
  -7  -4  13          0.28         -1.35         6.32 o                         
  -6  -4  13         82.76         82.98         6.94 o                         
  -5  -4  13         11.26         12.88         3.11 o                         
  -4  -4  13        294.71        294.31        11.06 o                         
  -3  -4  13          3.88          6.86         2.55 o                         
  -2  -4  13          6.47          6.26         3.12 o                         
  -1  -4  13         23.40         16.07         2.69 o                         
   0  -4  13         38.41         35.19         3.42 o                         
   1  -4  13          9.29          8.59         2.86 o                         
   2  -4  13         37.80         32.60         4.46 o                         
   3  -4  13        163.99        138.76         8.64 o                         
   4  -4  13          6.54          5.13         4.15 o                         
   5  -4  13         52.45         40.56         9.05 o                         
   6  -4  13          0.36          0.59         2.28 o                         
   7  -4  13         26.68         24.10         4.43 o                         
   8  -4  13          2.60         -0.21         3.55 o                         
   9  -4  13        107.66         84.15        12.64 o                         
 -10  -3  13         33.00         38.64        10.47 o                         
  -9  -3  13         11.21         14.03         5.42 o                         
  -8  -3  13        128.84        120.97         8.62 o                         
  -7  -3  13         58.21         55.31         5.72 o                         
  -6  -3  13         43.88         39.78         4.70 o                         
  -5  -3  13         82.85         74.63         5.90 o                         
  -4  -3  13        104.41         99.56         8.15 o                         
  -3  -3  13         10.64          7.93         2.18 o                         
  -2  -3  13         29.59         26.68         3.14 o                         
  -1  -3  13        134.07        122.42         5.61 o                         
   0  -3  13        267.14        260.94         8.53 o                         
   1  -3  13        243.67        240.38         8.82 o                         
   2  -3  13        161.59        148.94         6.65 o                         
   3  -3  13          7.00          6.85         2.13 o                         
   4  -3  13         14.13         13.53         2.65 o                         
   5  -3  13         35.13         32.70         3.92 o                         
   6  -3  13          3.61          4.09         2.64 o                         
   7  -3  13         14.19         12.14         4.51 o                         
   8  -3  13         16.33         20.27         5.09 o                         
   9  -3  13        127.94        132.40        11.71 o                         
 -10  -2  13          4.85         -1.61         4.51 o                         
  -9  -2  13          0.54          1.63         4.88 o                         
  -8  -2  13        130.79        121.81        10.46 o                         
  -7  -2  13         17.48          9.57         3.83 o                         
  -6  -2  13         64.57         61.60         6.58 o                         
  -5  -2  13         14.38         10.87         2.62 o                         
  -4  -2  13        146.32        160.30         7.27 o                         
  -3  -2  13         61.30         81.26         6.58 o                         
  -2  -2  13        161.05        136.19         7.53 o                         
  -1  -2  13        102.43        117.26         7.01 o                         
   0  -2  13        128.82        117.74         5.26 o                         
   1  -2  13        140.60        140.12         5.77 o                         
   2  -2  13         67.31         64.60         7.33 o                         
   3  -2  13        137.88        131.36        11.00 o                         
   4  -2  13         10.77          8.98         5.80 o                         
   5  -2  13         43.18         42.84         4.16 o                         
   6  -2  13         75.90         89.52         8.31 o                         
   7  -2  13         82.00         77.03         7.81 o                         
   8  -2  13          9.89         11.04         3.90 o                         
   9  -2  13         87.31         97.08         9.71 o                         
  10  -2  13         40.26         42.95         7.11 o                         
 -10  -1  13         19.66         21.51         6.00 o                         
  -9  -1  13          8.51          9.54         4.25 o                         
  -8  -1  13        165.54        198.29        12.80 o                         
  -7  -1  13         24.21         17.89         4.34 o                         
  -6  -1  13         82.62         88.27         7.76 o                         
  -5  -1  13        201.34        213.01        10.72 o                         
  -4  -1  13         50.49         36.17         4.68 o                         
  -3  -1  13        217.75        216.71         9.81 o                         
  -2  -1  13         74.10         76.55         4.06 o                         
  -1  -1  13        265.04        254.51         8.29 o                         
   0  -1  13         22.00         22.11         2.39 o                         
   1  -1  13        285.98        336.19        10.22 o                         
   2  -1  13        174.67        170.04         9.77 o                         
   3  -1  13         85.25         94.78         7.37 o                         
   4  -1  13        228.62        231.83         8.38 o                         
   5  -1  13        159.14        132.83         8.02 o                         
   6  -1  13        107.65        109.90         8.38 o                         
   7  -1  13         26.27         26.61         7.58 o                         
   8  -1  13         13.01          9.03         6.32 o                         
   9  -1  13          7.98          0.51         3.66 o                         
  10  -1  13          3.16         -2.19         5.24 o                         
 -10   0  13          2.31          6.26         4.97 o                         
  -9   0  13         27.53         33.59         6.37 o                         
  -8   0  13        227.72        239.50        43.88 o                         
  -7   0  13         13.16         12.46         3.83 o                         
  -6   0  13        338.62        369.01        15.96 o                         
  -5   0  13         53.39         55.28         5.87 o                         
  -4   0  13        150.29        127.44         8.06 o                         
  -3   0  13          1.31          1.31         1.81 o                         
  -2   0  13          5.28          8.57         1.61 o                         
  -1   0  13          8.41          5.65         1.43 o                         
   0   0  13        546.51        543.09        20.57 o                         
   1   0  13        134.65        143.27         9.08 o                         
   2   0  13         44.52         44.82         3.22 o                         
   3   0  13         60.94         67.47         3.88 o                         
   4   0  13          3.89          3.25         2.04 o                         
   5   0  13         11.69         13.49         3.03 o                         
   6   0  13         31.99         21.92         7.95 o                         
   7   0  13          1.13          0.57         2.60 o                         
   8   0  13          0.03          2.53         3.32 o                         
   9   0  13         27.94         17.71         4.77 o                         
  10   0  13         22.15         22.56         5.96 o                         
 -10   1  13         20.03         16.72         5.90 o                         
  -9   1  13          8.37          5.12         4.33 o                         
  -8   1  13        164.19        175.49        13.13 o                         
  -7   1  13         25.70         28.69        10.11 o                         
  -6   1  13         81.26         96.06         8.67 o                         
  -5   1  13        204.53        216.33        11.11 o                         
  -4   1  13         52.37         43.66         4.83 o                         
  -3   1  13        212.90        207.91         8.19 o                         
  -2   1  13         74.03         83.17         5.08 o                         
  -1   1  13        258.89        269.69         8.76 o                         
   0   1  13         23.22         19.61         2.22 o                         
   1   1  13        285.47        329.37         9.85 o                         
   2   1  13        176.53        171.25         5.99 o                         
   3   1  13         84.11        101.91         9.03 o                         
   4   1  13        230.33        238.97        13.36 o                         
   5   1  13        159.07        146.82         8.06 o                         
   6   1  13        104.91        106.85         9.03 o                         
   7   1  13         26.11         23.97         4.51 o                         
   8   1  13         11.99         11.44         6.32 o                         
   9   1  13          8.83          7.40         6.68 o                         
  10   1  13          3.47         -0.36         6.50 o                         
 -10   2  13          4.83          7.21         7.40 o                         
  -9   2  13          0.50         -0.65         3.95 o                         
  -8   2  13        130.76        109.47        10.47 o                         
  -7   2  13         19.65         19.16         4.85 o                         
  -6   2  13         62.14         62.93         8.85 o                         
  -5   2  13         14.42         17.01         3.70 o                         
  -4   2  13        149.26        172.29         6.91 o                         
  -3   2  13         60.59         69.23         4.73 o                         
  -2   2  13        161.45        152.53         5.03 o                         
  -1   2  13        102.86        106.20         9.03 o                         
   0   2  13        126.57        127.50         7.50 o                         
   1   2  13        135.78        127.36         7.63 o                         
   2   2  13         71.01         68.94         5.29 o                         
   3   2  13        139.33        147.00         7.29 o                         
   4   2  13         10.49         14.36         2.93 o                         
   5   2  13         44.15         38.18         4.88 o                         
   6   2  13         76.69         78.58         9.03 o                         
   7   2  13         83.27         79.98         7.08 o                         
   8   2  13         10.13         18.06         7.95 o                         
   9   2  13         88.74         80.17        13.36 o                         
  10   2  13         39.83         46.95        12.28 o                         
 -10   3  13         32.87         28.95         6.99 o                         
  -9   3  13         11.36         10.40         4.83 o                         
  -8   3  13        125.79        127.12        16.25 o                         
  -7   3  13         58.59         79.09        11.92 o                         
  -6   3  13         43.02         57.78         9.75 o                         
  -5   3  13         78.57         80.53        10.83 o                         
  -4   3  13        105.90        109.94        10.11 o                         
  -3   3  13          9.10         11.37         2.86 o                         
  -2   3  13         29.67         24.33         3.58 o                         
  -1   3  13        135.05        121.32         5.41 o                         
   0   3  13        267.77        241.00        14.94 o                         
   1   3  13        241.18        249.66        22.39 o                         
   2   3  13        162.71        165.86         7.90 o                         
   3   3  13          6.96         14.27         2.86 o                         
   4   3  13         14.32          8.51         2.60 o                         
   5   3  13         35.15         29.61         7.22 o                         
   6   3  13          3.04         -2.89         3.61 o                         
   7   3  13         14.12         15.89         6.14 o                         
   8   3  13         16.97          5.42         6.86 o                         
   9   3  13        130.20        164.32        18.42 o                         
  -9   4  13          5.54          4.69         6.86 o                         
  -8   4  13        132.81        142.65        17.33 o                         
  -7   4  13          0.12          5.42         5.78 o                         
  -6   4  13         83.25         91.37        12.28 o                         
  -5   4  13         11.54          4.84         3.61 o                         
  -4   4  13        297.55        310.91        13.51 o                         
  -3   4  13          4.11          7.27         3.07 o                         
  -2   4  13          6.67          7.22         2.81 o                         
  -1   4  13         24.07         25.71         3.11 o                         
   0   4  13         35.25         30.47         3.44 o                         
   1   4  13          9.58         13.97         2.48 o                         
   2   4  13         36.47         44.03         5.49 o                         
   3   4  13        164.08        153.09         9.30 o                         
   4   4  13          6.51         13.36         3.83 o                         
   5   4  13         50.61         57.06        10.11 o                         
   6   4  13          0.40          1.81         4.33 o                         
   7   4  13         26.63         34.67         9.03 o                         
   8   4  13          2.57          4.33         6.50 o                         
   9   4  13        108.84        116.83        12.25 o                         
  -8   5  13         24.32         38.28        10.47 o                         
  -7   5  13         13.04         12.28         7.22 o                         
  -6   5  13         22.91         10.83         6.86 o                         
  -5   5  13          4.16          6.91         3.47 o                         
  -4   5  13         78.08         74.48         7.27 o                         
  -3   5  13         24.83         20.25         9.75 o                         
  -2   5  13         25.95         31.54         4.58 o                         
  -1   5  13         46.82         41.66         6.50 o                         
   0   5  13         17.15         14.58         3.70 o                         
   1   5  13        178.96        186.45        10.46 o                         
   2   5  13        146.73        158.17        10.46 o                         
   3   5  13         19.91         20.91         4.72 o                         
   4   5  13        113.23        112.98        10.07 o                         
   5   5  13         34.13         37.42         7.22 o                         
   6   5  13         11.63          5.63         4.21 o                         
   7   5  13         14.02         10.60         5.19 o                         
   8   5  13          8.91          6.50         5.11 o                         
  -7   6  13         21.84         37.20        10.47 o                         
  -6   6  13         12.53          8.27         4.58 o                         
  -5   6  13          6.07          2.32         6.50 o                         
  -4   6  13        106.38        107.84         9.30 o                         
  -3   6  13         27.99         37.41         7.21 o                         
  -2   6  13          6.17         13.00         5.42 o                         
  -1   6  13         31.93         26.80        11.01 o                         
   0   6  13          3.10          4.03         3.44 o                         
   1   6  13          2.31         -2.46         2.67 o                         
   2   6  13         21.09         17.57         7.40 o                         
   3   6  13         45.05         46.99         6.89 o                         
   4   6  13          3.00          4.29         3.81 o                         
   5   6  13          5.10          8.71         4.83 o                         
   6   6  13          1.35         -2.21         6.86 o                         
   7   6  13          8.10          7.05         5.49 o                         
  -5   7  13         12.63         16.61         8.31 o                         
  -4   7  13         56.87         55.62        10.83 o                         
  -3   7  13         10.17          7.58         6.50 o                         
  -2   7  13          6.00          8.67         5.78 o                         
  -1   7  13         38.42         48.03        10.11 o                         
   0   7  13         10.31          2.46         6.50 o                         
   1   7  13         25.73         26.36         5.87 o                         
   2   7  13         24.49         24.87         5.60 o                         
   3   7  13          5.53          8.21         4.72 o                         
   4   7  13         39.73         44.71         7.81 o                         
   5   7  13          6.06          2.71         8.85 o                         
  -2   8  13         13.24         12.64         8.67 o                         
  -1   8  13          0.69          0.00         6.14 o                         
   0   8  13         43.87         45.89        11.74 o                         
   1   8  13          4.72          1.97         4.58 o                         
   2   8  13         14.97          7.95         5.36 o                         
  -1  -8  14          2.72         -6.50         6.50 o                         
   0  -8  14         50.50         24.92         9.03 o                         
   1  -8  14          3.95          3.25         7.95 o                         
  -5  -7  14          4.49         10.89         4.94 o                         
  -4  -7  14        128.31        113.00        24.92 o                         
  -3  -7  14         10.50          5.70         4.97 o                         
  -2  -7  14          3.22          2.89         5.78 o                         
  -1  -7  14          6.99          7.58         6.50 o                         
   0  -7  14         29.60         15.53         8.31 o                         
   1  -7  14          2.16          7.95         6.86 o                         
   2  -7  14          0.37         -3.44         3.44 o                         
   3  -7  14          8.63          3.99         6.86 o                         
   4  -7  14          6.57          9.41         5.12 o                         
  -7  -6  14         19.76         25.18        16.61 o                         
  -6  -6  14          4.11          7.31         7.76 o                         
  -5  -6  14          5.85          2.72         8.13 o                         
  -4  -6  14          6.67          0.99         3.95 o                         
  -3  -6  14         18.73         18.44         4.83 o                         
  -2  -6  14         31.55         30.17         5.60 o                         
  -1  -6  14         30.19         35.16         6.62 o                         
   0  -6  14         71.42         74.35        10.65 o                         
   1  -6  14          1.10          2.41         3.18 o                         
   2  -6  14         23.80         24.22         5.03 o                         
   3  -6  14         14.83         22.82         5.42 o                         
   4  -6  14         32.61         24.73         6.32 o                         
   5  -6  14          1.54         -4.06         4.06 o                         
   6  -6  14          4.32          9.89         4.94 o                         
  -8  -5  14        161.18        176.82        14.68 o                         
  -7  -5  14          3.04         -0.30         5.60 o                         
  -6  -5  14         29.48         28.19         5.87 o                         
  -5  -5  14          0.91          1.55         3.18 o                         
  -4  -5  14        203.24        220.29        12.48 o                         
  -3  -5  14         21.51         25.11         4.47 o                         
  -2  -5  14         28.70         29.77         3.88 o                         
  -1  -5  14         16.36         15.00         3.09 o                         
   0  -5  14        140.77        138.21         9.15 o                         
   1  -5  14         58.81         59.26        13.18 o                         
   2  -5  14         34.34         26.80         9.57 o                         
   3  -5  14         16.04          9.99         3.70 o                         
   4  -5  14          4.47          0.87         2.94 o                         
   5  -5  14         48.50         55.41        11.56 o                         
   6  -5  14          3.23          5.32         4.21 o                         
   7  -5  14          1.82         11.95         4.86 o                         
  -9  -4  14         20.59         20.61         7.76 o                         
  -8  -4  14         63.40         55.33         8.02 o                         
  -7  -4  14         23.81         29.63         6.13 o                         
  -6  -4  14          5.61          8.64         3.18 o                         
  -5  -4  14         16.58         17.09         3.63 o                         
  -4  -4  14         11.50         11.72         2.96 o                         
  -3  -4  14         37.69         35.94         4.02 o                         
  -2  -4  14         10.88         13.36         3.15 o                         
  -1  -4  14         73.94         71.46         7.14 o                         
   0  -4  14        210.52        228.44        10.80 o                         
   1  -4  14         30.36         23.73         4.32 o                         
   2  -4  14         72.61         85.47         7.25 o                         
   3  -4  14         40.56         33.26         4.97 o                         
   4  -4  14         14.24         12.35         2.80 o                         
   5  -4  14         30.87         27.06         5.37 o                         
   6  -4  14          4.07          1.53         2.80 o                         
   7  -4  14         27.33         22.33         7.76 o                         
   8  -4  14          1.52          3.04         4.06 o                         
  -9  -3  14          3.45          8.31         5.78 o                         
  -8  -3  14        191.30        199.57        25.41 o                         
  -7  -3  14         26.41         23.52         4.24 o                         
  -6  -3  14         39.59         40.49         4.61 o                         
  -5  -3  14         27.97         21.55         3.72 o                         
  -4  -3  14        112.61        112.98         6.92 o                         
  -3  -3  14         39.43         30.99         3.47 o                         
  -2  -3  14          5.42          7.46         2.06 o                         
  -1  -3  14          5.40          5.00         1.80 o                         
   0  -3  14        201.99        217.12         9.95 o                         
   1  -3  14         47.62         45.32         3.95 o                         
   2  -3  14          4.55          3.44         1.85 o                         
   3  -3  14         46.54         50.27         4.58 o                         
   4  -3  14         10.60          4.11         2.06 o                         
   5  -3  14        140.89        148.40         7.78 o                         
   6  -3  14          9.55          7.48         3.02 o                         
   7  -3  14         19.70         22.02         7.22 o                         
   8  -3  14         32.60         46.84         7.03 o                         
   9  -3  14         19.09         24.30         8.85 o                         
 -10  -2  14         20.98         25.20         6.33 o                         
  -9  -2  14         13.88         17.32         5.34 o                         
  -8  -2  14        176.77        170.30        12.62 o                         
  -7  -2  14         81.45         69.63         7.90 o                         
  -6  -2  14         39.61         32.94         5.45 o                         
  -5  -2  14         71.74         76.89         8.67 o                         
  -4  -2  14         45.58         27.92         4.34 o                         
  -3  -2  14        145.74        140.96         8.02 o                         
  -2  -2  14        214.72        212.25        13.54 o                         
  -1  -2  14         97.82         99.49         4.88 o                         
   0  -2  14        204.80        186.00         7.21 o                         
   1  -2  14        117.87        118.25         5.68 o                         
   2  -2  14         91.61         79.66         5.57 o                         
   3  -2  14          9.91         12.35         2.41 o                         
   4  -2  14         78.67         80.65         9.42 o                         
   5  -2  14         52.70         57.36         4.91 o                         
   6  -2  14         52.35         50.29        10.65 o                         
   7  -2  14         71.23         67.17         9.75 o                         
   8  -2  14          3.02          5.32         3.66 o                         
   9  -2  14         13.05          8.49         6.32 o                         
 -10  -1  14          2.24          7.84         5.23 o                         
  -9  -1  14         11.61          8.64         4.68 o                         
  -8  -1  14        425.11        435.19        19.66 o                         
  -7  -1  14         38.40         35.25         5.60 o                         
  -6  -1  14        131.33        117.39         9.41 o                         
  -5  -1  14         76.88         68.45         6.64 o                         
  -4  -1  14         33.49         21.12         3.70 o                         
  -3  -1  14         30.57         29.72         4.09 o                         
  -2  -1  14        141.63        139.34         5.57 o                         
  -1  -1  14         96.24         99.87         5.92 o                         
   0  -1  14        907.39        905.75        27.80 o                         
   1  -1  14         96.85        101.43         5.61 o                         
   2  -1  14        109.50        124.73         5.65 o                         
   3  -1  14        148.35        158.33        10.95 o                         
   4  -1  14        155.38        157.34         8.53 o                         
   5  -1  14         76.85         75.49        23.84 o                         
   6  -1  14          3.06          2.10         2.16 o                         
   7  -1  14         26.50         23.45         9.03 o                         
   8  -1  14         26.43         31.47         5.34 o                         
   9  -1  14         10.47         18.38         8.85 o                         
  10  -1  14         39.74         27.46         7.22 o                         
 -10   0  14          8.59         18.69        10.29 o                         
  -9   0  14         11.90         16.23         5.78 o                         
  -8   0  14        214.68        232.96        13.53 o                         
  -7   0  14         21.93         27.59         5.34 o                         
  -6   0  14         48.28         43.10         5.86 o                         
  -5   0  14         85.31         86.25         7.53 o                         
  -4   0  14          0.01          1.15         2.00 o                         
  -3   0  14         61.10         67.55         6.11 o                         
  -2   0  14          0.61          0.40         1.09 o                         
  -1   0  14         11.95         13.45         2.06 o                         
   0   0  14         74.55         78.68         9.39 o                         
   1   0  14         64.80         76.71         4.13 o                         
   2   0  14        112.84        114.61         4.94 o                         
   3   0  14          0.54          4.33         2.04 o                         
   4   0  14         72.91         66.03         5.96 o                         
   5   0  14         21.97         23.09         3.81 o                         
   6   0  14         47.56         35.94         6.32 o                         
   7   0  14         15.01         13.10         3.81 o                         
   8   0  14         24.81         31.97         5.29 o                         
   9   0  14         35.98         36.63         6.11 o                         
  10   0  14          9.32          5.36         4.67 o                         
 -10   1  14          2.53          7.98         4.86 o                         
  -9   1  14         12.02         19.48         5.71 o                         
  -8   1  14        423.62        452.37        20.29 o                         
  -7   1  14         38.12         38.19         5.86 o                         
  -6   1  14        128.37        122.24        12.82 o                         
  -5   1  14         77.55         75.55         9.93 o                         
  -4   1  14         30.66         25.72         4.06 o                         
  -3   1  14         28.46         28.78         3.01 o                         
  -2   1  14        141.34        143.92         6.60 o                         
  -1   1  14         90.83         94.40         4.64 o                         
   0   1  14        907.80        902.07        23.14 o                         
   1   1  14         93.51         93.54         4.40 o                         
   2   1  14        109.55        119.43         6.51 o                         
   3   1  14        145.73        151.47         7.87 o                         
   4   1  14        155.16        161.24        15.35 o                         
   5   1  14         77.37         64.87         5.99 o                         
   6   1  14          2.28         -0.70         2.16 o                         
   7   1  14         26.90         33.20         4.94 o                         
   8   1  14         25.88         20.01         4.51 o                         
   9   1  14         10.51         16.12         4.67 o                         
  10   1  14         39.74         45.50        11.20 o                         
 -10   2  14         21.54         21.37         6.32 o                         
  -9   2  14         15.13         12.73         5.34 o                         
  -8   2  14        178.98        164.15        12.99 o                         
  -7   2  14         84.47        102.15         9.41 o                         
  -6   2  14         39.34         54.96         6.76 o                         
  -5   2  14         69.68         76.97         7.65 o                         
  -4   2  14         43.99         35.99         4.97 o                         
  -3   2  14        142.31        144.51         6.20 o                         
  -2   2  14        215.78        215.32         7.91 o                         
  -1   2  14         98.01        111.35        10.47 o                         
   0   2  14        212.99        198.62         6.99 o                         
   1   2  14        117.91        112.77         6.37 o                         
   2   2  14         95.62         80.63         6.07 o                         
   3   2  14         10.37         12.66         2.86 o                         
   4   2  14         76.26        100.71         6.55 o                         
   5   2  14         51.89         64.64         5.99 o                         
   6   2  14         50.71         45.06         5.29 o                         
   7   2  14         71.84         60.80         6.50 o                         
   8   2  14          2.97          1.44         6.14 o                         
   9   2  14         12.90         13.00         6.86 o                         
  -9   3  14          3.18          8.53         4.72 o                         
  -8   3  14        190.09        190.08        14.41 o                         
  -7   3  14         26.83         29.97         8.31 o                         
  -6   3  14         39.17         28.17         7.58 o                         
  -5   3  14         27.16         21.31         6.50 o                         
  -4   3  14        107.93        110.89         7.35 o                         
  -3   3  14         42.06         36.39         7.40 o                         
  -2   3  14          6.13          9.03         2.55 o                         
  -1   3  14          5.17          3.48         1.65 o                         
   0   3  14        200.73        207.63         7.75 o                         
   1   3  14         43.04         38.06         4.25 o                         
   2   3  14          4.50          6.86         2.40 o                         
   3   3  14         45.80         50.30         4.94 o                         
   4   3  14          9.53          3.54         2.40 o                         
   5   3  14        140.72        148.07        15.53 o                         
   6   3  14         10.80         14.08         5.78 o                         
   7   3  14         19.63         20.22         6.86 o                         
   8   3  14         33.04         35.03         9.75 o                         
   9   3  14         19.32         22.39         8.31 o                         
  -9   4  14         20.38         20.59         9.39 o                         
  -8   4  14         64.46         75.48        13.00 o                         
  -7   4  14         22.63         20.95         7.95 o                         
  -6   4  14          5.64          9.03         6.14 o                         
  -5   4  14         15.88         16.25         6.86 o                         
  -4   4  14         10.67         10.03         3.38 o                         
  -3   4  14         37.94         37.30         4.83 o                         
  -2   4  14         11.28         16.12         3.32 o                         
  -1   4  14         73.43         64.08         4.71 o                         
   0   4  14        209.63        220.09        10.09 o                         
   1   4  14         30.35         27.64         7.28 o                         
   2   4  14         70.67         73.84         7.25 o                         
   3   4  14         40.26         35.86         5.34 o                         
   4   4  14         15.83         25.28         6.14 o                         
   5   4  14         29.72         38.28         8.31 o                         
   6   4  14          4.51          0.36         4.33 o                         
   7   4  14         27.82         25.28         8.67 o                         
   8   4  14          1.51          3.25         7.22 o                         
  -8   5  14        161.64        192.81        21.67 o                         
  -7   5  14          3.19         -1.44         5.42 o                         
  -6   5  14         29.91         35.03         9.03 o                         
  -5   5  14          0.79         -1.02         3.03 o                         
  -4   5  14        201.01        206.32        11.34 o                         
  -3   5  14         20.93         22.92         4.46 o                         
  -2   5  14         27.65         19.75         4.21 o                         
  -1   5  14         17.89         16.68         3.04 o                         
   0   5  14        139.91        133.25        10.65 o                         
   1   5  14         62.33         58.90        14.81 o                         
   2   5  14         34.16         43.44         6.11 o                         
   3   5  14         15.63         15.68         4.32 o                         
   4   5  14          4.39          5.97         4.69 o                         
   5   5  14         46.76         41.06         9.21 o                         
   6   5  14          3.44          7.82         4.51 o                         
   7   5  14          1.79          0.85         4.16 o                         
  -7   6  14         20.21         13.72         9.03 o                         
  -6   6  14          4.01         -1.81         6.86 o                         
  -5   6  14          5.38          4.41         3.81 o                         
  -4   6  14          6.60          6.60         4.25 o                         
  -3   6  14         19.46         24.20         7.58 o                         
  -2   6  14         32.74         19.86         6.86 o                         
  -1   6  14         30.65         29.25         7.58 o                         
   0   6  14         70.60         66.41         7.41 o                         
   1   6  14          1.09          0.00         2.81 o                         
   2   6  14         23.96         22.40         5.29 o                         
   3   6  14         15.23         16.31         7.22 o                         
   4   6  14         33.80         29.55         6.11 o                         
   5   6  14          1.25         -0.84         3.99 o                         
   6   6  14          4.28          5.08         4.72 o                         
  -5   7  14          4.73          3.97         6.14 o                         
  -4   7  14        128.26        149.51        16.97 o                         
  -3   7  14         10.20          5.78         5.78 o                         
  -2   7  14          3.52          7.95         6.14 o                         
  -1   7  14          6.60          5.78         6.50 o                         
   0   7  14         29.32         27.84         5.49 o                         
   1   7  14          2.68          6.12         4.21 o                         
   2   7  14          0.34          2.31         4.06 o                         
   3   7  14          9.37         11.30         5.12 o                         
   4   7  14          7.06         -1.29        10.47 o                         
  -1   8  14          2.54          0.00         6.50 o                         
   0   8  14         49.62         51.64        11.56 o                         
   1   8  14          3.97          6.42         5.42 o                         
  -4  -7  15        237.69        263.39        16.20 o                         
  -3  -7  15          2.44          1.08         6.14 o                         
  -2  -7  15         24.59         47.31        10.83 o                         
  -1  -7  15          0.77          3.97         5.78 o                         
   0  -7  15          3.75          1.81         6.14 o                         
   1  -7  15          6.49          1.08         5.78 o                         
   2  -7  15          6.95          9.43         4.51 o                         
   3  -7  15          6.17          6.90         7.40 o                         
   4  -7  15         12.95         12.48         6.86 o                         
  -6  -6  15         21.95         19.27         5.55 o                         
  -5  -6  15          7.95          9.27         9.21 o                         
  -4  -6  15         91.80        113.52        11.05 o                         
  -3  -6  15         55.47         58.73         8.67 o                         
  -2  -6  15          5.44          4.69         5.42 o                         
  -1  -6  15         48.94         50.87        11.20 o                         
   0  -6  15         50.99         58.81         6.93 o                         
   1  -6  15          6.76          3.56         4.15 o                         
   2  -6  15         19.84         11.74         4.34 o                         
   3  -6  15          9.71          8.18         4.25 o                         
   4  -6  15         58.84         71.63         8.32 o                         
   5  -6  15          3.68          4.35         4.25 o                         
   6  -6  15         15.70         16.72         6.22 o                         
  -8  -5  15         25.95         27.98         6.76 o                         
  -7  -5  15          1.39         -1.90         3.73 o                         
  -6  -5  15          7.67         10.47         4.60 o                         
  -5  -5  15          1.14          4.79         3.79 o                         
  -4  -5  15        394.15        388.07        18.37 o                         
  -3  -5  15          3.84          7.26         2.71 o                         
  -2  -5  15         76.43         64.37         6.11 o                         
  -1  -5  15          3.68          4.91         3.03 o                         
   0  -5  15         21.66         30.18         8.49 o                         
   1  -5  15         45.50         52.75         6.42 o                         
   2  -5  15          0.26         -0.33         2.67 o                         
   3  -5  15          6.78          0.87         4.51 o                         
   4  -5  15         46.55         40.35         6.32 o                         
   5  -5  15         36.49         35.38         6.14 o                         
   6  -5  15          2.27         -2.71         3.58 o                         
   7  -5  15         13.10         11.92         5.09 o                         
  -9  -4  15         52.13         34.42        11.74 o                         
  -8  -4  15         11.41          7.95         4.85 o                         
  -7  -4  15         13.33         11.06         5.60 o                         
  -6  -4  15          3.63          0.67         2.78 o                         
  -5  -4  15         28.55         29.31         4.02 o                         
  -4  -4  15        156.57        158.07         9.90 o                         
  -3  -4  15        153.00        160.32         7.57 o                         
  -2  -4  15          2.65         -0.53         1.85 o                         
  -1  -4  15         55.47         45.66         4.65 o                         
   0  -4  15        745.04        744.24        34.67 o                         
   1  -4  15         43.41         46.83        13.00 o                         
   2  -4  15         29.77         31.69         4.58 o                         
   3  -4  15          1.34          1.28         2.77 o                         
   4  -4  15        126.05        134.56         8.31 o                         
   5  -4  15         14.50         10.72         3.39 o                         
   6  -4  15         28.10         25.53         4.35 o                         
   7  -4  15          3.88         -0.20         3.81 o                         
   8  -4  15         73.79         91.61        13.54 o                         
  -9  -3  15         19.62         11.20         7.22 o                         
  -8  -3  15         30.00         42.14        10.65 o                         
  -7  -3  15         20.18         17.37         6.14 o                         
  -6  -3  15          7.38          6.38         2.71 o                         
  -5  -3  15         14.32         12.05         3.00 o                         
  -4  -3  15        469.51        482.58        15.68 o                         
  -3  -3  15         64.42         61.28         5.05 o                         
  -2  -3  15         82.09         85.35         6.99 o                         
  -1  -3  15         47.38         37.66         4.68 o                         
   0  -3  15         24.45         23.55         3.70 o                         
   1  -3  15         19.55         20.26         2.98 o                         
   2  -3  15         65.95         81.82         5.70 o                         
   3  -3  15         38.42         47.46         4.48 o                         
   4  -3  15        152.08        131.82         7.40 o                         
   5  -3  15        161.51        173.42        12.69 o                         
   6  -3  15         35.06         30.24         5.46 o                         
   7  -3  15         37.18         30.94         5.46 o                         
   8  -3  15          3.33          1.43         8.85 o                         
   9  -3  15          4.41          5.74         4.51 o                         
 -10  -2  15          9.71         11.69         5.61 o                         
  -9  -2  15         41.02         44.55        18.24 o                         
  -8  -2  15         77.07         70.56         8.12 o                         
  -7  -2  15         79.49         73.79        12.46 o                         
  -6  -2  15         75.90         88.88         8.27 o                         
  -5  -2  15         82.23         94.26        14.45 o                         
  -4  -2  15        135.45        135.81         9.57 o                         
  -3  -2  15        127.95        134.23         8.02 o                         
  -2  -2  15         68.81         62.84         5.96 o                         
  -1  -2  15         19.17         17.12         2.49 o                         
   0  -2  15       1274.39       1276.21        44.83 o                         
   1  -2  15         22.71         25.01         3.05 o                         
   2  -2  15         63.09         56.09         4.43 o                         
   3  -2  15         17.48         14.16         2.53 o                         
   4  -2  15        131.40        132.09         6.77 o                         
   5  -2  15         76.60         87.92         7.61 o                         
   6  -2  15          2.16          1.99         2.93 o                         
   7  -2  15          3.05         -2.40         2.40 o                         
   8  -2  15         30.67         32.13         6.32 o                         
   9  -2  15          1.73          4.32         4.25 o                         
 -10  -1  15          0.22         -3.40         4.14 o                         
  -9  -1  15         24.06         23.28         6.07 o                         
  -8  -1  15         22.26         27.29         6.32 o                         
  -7  -1  15          6.58          7.04         3.58 o                         
  -6  -1  15         33.74         26.39         4.97 o                         
  -5  -1  15         17.47         11.44         3.44 o                         
  -4  -1  15        189.65        170.29        14.79 o                         
  -3  -1  15         36.85         45.29         5.29 o                         
  -2  -1  15        325.37        332.90        13.53 o                         
  -1  -1  15        124.52        134.09         5.57 o                         
   0  -1  15         11.06          8.53         1.85 o                         
   1  -1  15         18.44         24.30         2.69 o                         
   2  -1  15          1.36         -1.22         1.22 o                         
   3  -1  15         56.18         63.25         4.35 o                         
   4  -1  15        255.10        216.52        10.69 o                         
   5  -1  15         92.55         94.28         9.93 o                         
   6  -1  15          1.04          1.29         5.96 o                         
   7  -1  15         60.11         71.21         9.57 o                         
   8  -1  15          4.44          5.21         3.97 o                         
   9  -1  15          0.99          3.12         4.14 o                         
 -10   0  15          5.69         12.21         5.34 o                         
  -9   0  15         35.53         29.29         6.38 o                         
  -8   0  15        156.27        180.52        40.07 o                         
  -7   0  15          3.18          2.51         3.03 o                         
  -6   0  15         13.31         11.13         3.44 o                         
  -5   0  15         60.34         56.08         6.25 o                         
  -4   0  15          2.68         -0.59         2.16 o                         
  -3   0  15         93.31         85.34         6.88 o                         
  -2   0  15          0.77          3.29         1.35 o                         
  -1   0  15         20.38         21.89         2.53 o                         
   0   0  15       3720.83       3847.84       110.06 o                         
   1   0  15          5.91          9.04         3.24 o                         
   2   0  15        109.41        125.23         5.36 o                         
   3   0  15         41.23         48.89         5.09 o                         
   4   0  15         69.47         68.67         6.11 o                         
   5   0  15         54.34         56.08         5.81 o                         
   6   0  15          8.91          5.64         5.60 o                         
   7   0  15          2.27          5.47         3.20 o                         
   8   0  15         74.19         85.58         8.85 o                         
   9   0  15         18.86         23.74         5.34 o                         
 -10   1  15          0.21         -2.05         4.25 o                         
  -9   1  15         25.77         14.69         7.58 o                         
  -8   1  15         21.62         29.73         8.13 o                         
  -7   1  15          5.56          1.66         3.61 o                         
  -6   1  15         31.73         27.55         6.14 o                         
  -5   1  15         16.39         18.15         4.06 o                         
  -4   1  15        198.81        179.76        13.34 o                         
  -3   1  15         36.75         40.20         4.85 o                         
  -2   1  15        327.47        326.40        10.31 o                         
  -1   1  15        122.11        125.78         6.92 o                         
   0   1  15         13.04          4.03         2.96 o                         
   1   1  15         18.19         18.95         2.27 o                         
   2   1  15          1.03         -0.36         1.53 o                         
   3   1  15         54.28         50.34         5.19 o                         
   4   1  15        254.92        218.57        23.29 o                         
   5   1  15         94.15         87.15         7.11 o                         
   6   1  15          1.06          1.12         3.25 o                         
   7   1  15         61.35         78.43         8.49 o                         
   8   1  15          4.17          5.82         4.33 o                         
   9   1  15          0.97          4.77         4.15 o                         
 -10   2  15         10.33          3.07         5.36 o                         
  -9   2  15         41.52         33.32         7.25 o                         
  -8   2  15         74.94         56.36         7.92 o                         
  -7   2  15         81.35         86.97         9.18 o                         
  -6   2  15         76.52         81.06        10.65 o                         
  -5   2  15         80.64         79.56         7.90 o                         
  -4   2  15        137.07        142.36         8.67 o                         
  -3   2  15        126.43        130.16         7.37 o                         
  -2   2  15         68.91         66.38         5.77 o                         
  -1   2  15         19.11         19.84         6.55 o                         
   0   2  15       1270.86       1324.98        32.59 o                         
   1   2  15         22.40         20.41         3.32 o                         
   2   2  15         64.65         67.50         5.71 o                         
   3   2  15         17.17         19.20         3.29 o                         
   4   2  15        126.00        119.93         7.80 o                         
   5   2  15         75.91         83.19         7.20 o                         
   6   2  15          1.54          2.07         2.86 o                         
   7   2  15          2.91         -1.44         3.97 o                         
   8   2  15         31.23         36.84         9.39 o                         
   9   2  15          1.89          6.50         7.22 o                         
  -9   3  15         20.44         14.55         5.49 o                         
  -8   3  15         30.47         33.44         7.40 o                         
  -7   3  15         21.05         29.85         5.96 o                         
  -6   3  15          7.59          5.06         5.42 o                         
  -5   3  15         13.76         18.42         6.50 o                         
  -4   3  15        479.09        509.73        19.39 o                         
  -3   3  15         64.34         55.87         5.49 o                         
  -2   3  15         82.24         81.74         8.29 o                         
  -1   3  15         45.37         37.20         4.69 o                         
   0   3  15         23.00         31.42         5.24 o                         
   1   3  15         17.56         22.06         6.68 o                         
   2   3  15         65.82         76.73         6.41 o                         
   3   3  15         38.00         43.89         4.77 o                         
   4   3  15        151.63        144.23        11.38 o                         
   5   3  15        161.84        166.13        14.81 o                         
   6   3  15         35.40         29.61         7.95 o                         
   7   3  15         36.78         32.14         8.31 o                         
   8   3  15          2.92          3.25         6.14 o                         
   9   3  15          4.11          7.22         7.22 o                         
  -9   4  15         52.03         40.81        11.92 o                         
  -8   4  15         10.35         16.61         8.67 o                         
  -7   4  15         12.76         11.92         7.22 o                         
  -6   4  15          3.87          6.50         5.42 o                         
  -5   4  15         28.18         33.23         7.58 o                         
  -4   4  15        157.24        154.89         9.54 o                         
  -3   4  15        153.74        162.41         9.19 o                         
  -2   4  15          2.45          1.06         2.16 o                         
  -1   4  15         56.41         51.80         6.32 o                         
   0   4  15        739.07        761.19        21.11 o                         
   1   4  15         45.74         30.13         3.53 o                         
   2   4  15         29.62         27.00         4.85 o                         
   3   4  15          1.20          1.08         2.30 o                         
   4   4  15        126.39        142.29        15.89 o                         
   5   4  15         14.39         21.31         7.22 o                         
   6   4  15         29.78         34.31         8.67 o                         
   7   4  15          4.29          3.25         5.42 o                         
   8   4  15         74.10         85.23        14.08 o                         
  -8   5  15         26.82         20.95        10.11 o                         
  -7   5  15          1.27          5.06         7.22 o                         
  -6   5  15          7.54         13.72         7.22 o                         
  -5   5  15          0.97          5.42         5.42 o                         
  -4   5  15        398.60        444.33        17.97 o                         
  -3   5  15          3.83          6.22         3.29 o                         
  -2   5  15         75.16         65.86         6.76 o                         
  -1   5  15          4.04          4.45         3.03 o                         
   0   5  15         19.87         28.67         8.31 o                         
   1   5  15         47.72         50.77        13.54 o                         
   2   5  15          0.21         -2.44         2.67 o                         
   3   5  15          5.79          3.40         3.44 o                         
   4   5  15         46.40         50.70         7.10 o                         
   5   5  15         35.26         42.23         6.99 o                         
   6   5  15          2.10          4.69         4.34 o                         
   7   5  15         13.13         17.91         6.37 o                         
  -6   6  15         21.53         15.89         8.31 o                         
  -5   6  15          7.11          9.43         5.24 o                         
  -4   6  15         91.66        105.03         9.69 o                         
  -3   6  15         55.13         68.98        10.83 o                         
  -2   6  15          5.62          9.03         5.42 o                         
  -1   6  15         49.22         44.78         9.39 o                         
   0   6  15         49.40         43.54         8.31 o                         
   1   6  15          7.15         10.73         4.88 o                         
   2   6  15         20.26         22.74         9.03 o
[truncated: 135,676 more chars]
