# Supplementary material for: Benzyl­hexa­decyl­dimethyl­ammonium chloride dihydrate
Source: IUCrdata. 2023 Feb 9;8(Pt 2):x230096. doi: 10.1107/S2414314623000962 (PMC9993895; doi:10.1107/S2414314623000962)
Supplement: Supplementary file 3 [file x-08-x230096-Isup3.mol]

  ACCLDraw01312314302D

 33 30  0  0  0  0  0  0  0  0999 V2000
    9.5822  -10.0411    0.0000 Cl  0  5  0  0  0  0  0  0  0  0  0  0
   15.7875   -9.7753    0.0000 O   0  0  0  0  0  0  0  0  0  0  0  0
   16.1577   -8.6537    0.0000 H   0  0  0  0  0  0  0  0  0  0  0  0
   14.6311  -10.0154    0.0000 H   0  0  0  0  0  0  0  0  0  0  0  0
   12.8807  -11.2620    0.0000 H   0  0  0  0  0  0  0  0  0  0  0  0
   12.8807  -10.0809    0.0000 O   0  0  0  0  0  0  0  0  0  0  0  0
   11.8578   -9.4904    0.0000 H   0  0  0  0  0  0  0  0  0  0  0  0
    5.5904   -5.5372    0.0000 C   0  0  0  0  0  0  0  0  0  0  0  0
    6.6130   -6.1281    0.0000 N   0  3  3  0  0  0  0  0  0  0  0  0
    7.6357   -6.7190    0.0000 C   0  0  0  0  0  0  0  0  0  0  0  0
    8.6588   -6.1288    0.0000 C   0  0  0  0  0  0  0  0  0  0  0  0
    9.6814   -6.7197    0.0000 C   0  0  0  0  0  0  0  0  0  0  0  0
   10.7045   -6.1295    0.0000 C   0  0  0  0  0  0  0  0  0  0  0  0
   11.7272   -6.7204    0.0000 C   0  0  0  0  0  0  0  0  0  0  0  0
   12.7503   -6.1302    0.0000 C   0  0  0  0  0  0  0  0  0  0  0  0
   13.7729   -6.7211    0.0000 C   0  0  0  0  0  0  0  0  0  0  0  0
   14.7960   -6.1309    0.0000 C   0  0  0  0  0  0  0  0  0  0  0  0
   15.8186   -6.7218    0.0000 C   0  0  0  0  0  0  0  0  0  0  0  0
   16.8417   -6.1316    0.0000 C   0  0  0  0  0  0  0  0  0  0  0  0
   17.8644   -6.7225    0.0000 C   0  0  0  0  0  0  0  0  0  0  0  0
   18.8874   -6.1323    0.0000 C   0  0  0  0  0  0  0  0  0  0  0  0
   19.9101   -6.7232    0.0000 C   0  0  0  0  0  0  0  0  0  0  0  0
   20.9332   -6.1330    0.0000 C   0  0  0  0  0  0  0  0  0  0  0  0
   21.9558   -6.7239    0.0000 C   0  0  0  0  0  0  0  0  0  0  0  0
   22.9789   -6.1337    0.0000 C   0  0  0  0  0  0  0  0  0  0  0  0
    6.0221   -7.1507    0.0000 C   0  0  0  0  0  0  0  0  0  0  0  0
    7.2039   -5.1054    0.0000 C   0  0  0  0  0  0  0  0  0  0  0  0
    6.6123   -8.1738    0.0000 C   0  0  0  0  0  0  0  0  0  0  0  0
    8.3836   -9.1973    0.0000 C   0  0  0  0  0  0  0  0  0  0  0  0
    7.7934   -8.1742    0.0000 C   0  0  0  0  0  0  0  0  0  0  0  0
    7.7927  -10.2200    0.0000 C   0  0  0  0  0  0  0  0  0  0  0  0
    6.6116  -10.2195    0.0000 C   0  0  0  0  0  0  0  0  0  0  0  0
    6.0214   -9.1965    0.0000 C   0  0  0  0  0  0  0  0  0  0  0  0
  2  3  1  0  0  0  0
  2  4  1  0  0  0  0
  5  6  1  0  0  0  0
  6  7  1  0  0  0  0
  8  9  1  0  0  0  0
  9 10  1  0  0  0  0
 10 11  1  0  0  0  0
 11 12  1  0  0  0  0
 12 13  1  0  0  0  0
 13 14  1  0  0  0  0
 14 15  1  0  0  0  0
 15 16  1  0  0  0  0
 16 17  1  0  0  0  0
 17 18  1  0  0  0  0
 18 19  1  0  0  0  0
 19 20  1  0  0  0  0
 20 21  1  0  0  0  0
 21 22  1  0  0  0  0
 22 23  1  0  0  0  0
 23 24  1  0  0  0  0
 24 25  1  0  0  0  0
  9 26  1  0  0  0  0
  9 27  1  0  0  0  0
 26 28  1  0  0  0  0
 29 30  1  0  0  0  0
 31 29  2  0  0  0  0
 32 31  1  0  0  0  0
 33 32  2  0  0  0  0
 30 28  2  0  0  0  0
 28 33  1  0  0  0  0
M  CHG  2   1  -1   9   1
M  END
